# Supplementary material for: Bis(3,5-dimeth­oxy-2-{[2-(pyridin-2-yl)ethyl­imino-κN]­meth­yl}phenolato-κO)bis­(dimethyl sulfoxide)­manganese(III) perchlorate methanol 0.774-solvate
Source: Acta Crystallogr E Crystallogr Commun. 2017 Sep 15;73(Pt 10):1479–82. doi: 10.1107/S205698901701204X (PMC5730299; doi:10.1107/S205698901701204X)
Supplement: Supplementary file 1 [file e-73-01479-sup1.cif]

##############################################################################
#                                                                            #
# This CIF contains the data in a paper accepted for publication in          #
# Acta Crystallographica Section E. It conforms to the requirements of       #
# Notes for Authors for Acta Crystallographica Section E, and has been       #
# peer reviewed under the auspices of the IUCr Commission on Journals.       #
#                                                                            #
# Full details of the Crystallographic Information File format               #
# are given in the paper "The Crystallographic Information File (CIF):       #
# a New Standard Archive File for Crystallography" by S. R. Hall, F. H.      #
# Allen and I. D. Brown [Acta Cryst. (1991), A47, 655-685].                  #
#                                                                            #
# The current version of the core CIF dictionary is obtainable from          #
# ftp://ftp.iucr.org/pub/cif_core.dic.                                       #
#                                                                            #
# Software is freely available for graphical display of the structure(s)     #
# in this CIF. For information consult the CIF software page                 #
# http://www.iucr.org/resources/cif/software.                                #
#                                                                            #
# This file may be used for bona fide research purposes within the           #
# scientific community so long as proper attribution is given to the journal # 
# article from which it was obtained.                                        #
#                                                                            #
##############################################################################
data_I
_audit_creation_method     'SHELXL-2016/6'
_journal_date_recd_electronic     2017-07-03
_journal_date_accepted     2017-08-21
_journal_name_full     'Acta Crystallographica, Section E'
_journal_year     2017
_journal_volume     73
_journal_issue     10
_journal_page_first     1479
_journal_page_last     1482
_journal_paper_category     GM
_journal_paper_doi     10.1107/S205698901701204X
_journal_coeditor_code     IM2481
_publ_contact_author_name     'Rita Egekenze'
_publ_contact_author_address
;
Department of Chemistry
Howard University
525 College Street NW
Washington DC 20059
USA
;
_publ_contact_author_email     'rnegekenze@gmail.com'
_publ_contact_author_fax     '(202) 806-5442'
_publ_contact_author_phone     '(202) 740-1696'
_publ_section_title
;\
Bis(3,5-dimethoxy-2-{[2-(pyridin-2-yl)ethylimino-\k<i>N</i>]methyl}phenolato-\
\k<i>O</i>)bis(dimethyl sulfoxide)manganese(III) perchlorate methanol
0.774-solvate
;
loop_
    _publ_author_name
    _publ_author_footnote
    _publ_author_address
    'Egekenze, Rita' .
;
Department of Chemistry
Howard University
525 College Street NW
Washington
DC 20059
USA
;
    'Gultneh, Yilma' .
;
Department of Chemistry
Howard University
525 College Street NW
Washington
DC 20059
USA
;
    'Butcher, Ray J.' .
;
Department of Chemistry
Howard University
525 College Street NW
Washington
DC 20059
USA
;
_publ_section_synopsis
;
The title complex contains a central octahedrally coordinated Mn^III^ cation
with to two bidentate Schiff base ligands occupying the equatorial positions
and two dimethyl sulfoxide ligands occupying the axial positions. In addition,
disordered perchlorate anions and solvent molecules with a site-occupancy
factor corresponding to that of the major fraction of the anions.
;
_database_code_depnum_ccdc_archive     'CCDC 1570012'
_chemical_name_systematic
;\
Bis(3,5-dimethoxy-2-{[2-(pyridin-2-yl)ethylimino-\k<i>N</i>]methyl}phenolato-\
\k<i>O</i>)bis(dimethyl sulfoxide)manganese(III) perchlorate methanol
0.774-solvate
;
_chemical_name_common     ?
_chemical_formula_moiety
;
C36 H46 Mn N4 O8 S2 +, Cl O4 -, 0.774(C H4 O)
;
_chemical_formula_sum     'C36.77 H49.10 Cl Mn N4 O12.77 S2'
_chemical_formula_iupac
                         '[Mn (C16 H17 N2 O3)2 (C2 H6 O S)2] Cl O4, 0.774C H4 O'
_chemical_formula_weight     906.10
_chemical_melting_point     ?
_shelx_space_group_comment
;
The symmetry employed for this shelxl refinement is uniquely defined
by the following loop, which should always be used as a source of
symmetry information in preference to the above space-group names.
They are only intended as comments.
;
_space_group_crystal_system     triclinic
_space_group_name_H-M_alt     'P -1'
_space_group_name_Hall     '-P 1'
loop_
    _space_group_symop_operation_xyz
    'x, y, z'
    '-x, -y, -z'
_cell_length_a     8.0730(4)
_cell_length_b     11.0143(4)
_cell_length_c     23.0453(7)
_cell_angle_alpha     87.540(3)
_cell_angle_beta     89.175(3)
_cell_angle_gamma     87.729(3)
_cell_volume     2045.49(14)
_cell_formula_units_Z     2
_cell_measurement_reflns_used     12258
_cell_measurement_theta_min     3.0959
_cell_measurement_theta_max     37.5900
_cell_measurement_temperature     123(2)
_exptl_crystal_description     prism
_exptl_crystal_colour     red-brown
_exptl_crystal_size_max     0.7045
_exptl_crystal_size_mid     0.4022
_exptl_crystal_size_min     0.2410
_exptl_crystal_density_diffrn     1.471
_exptl_crystal_density_meas     ?
_exptl_crystal_density_method     'not measured'
_exptl_crystal_F_000     947.9
_exptl_absorpt_coefficient_mu     0.558
_exptl_absorpt_correction_type     analytical
_exptl_absorpt_process_details
;
[CrysAlis PRO (Agilent, 2012), based on expressions derived by Clark &
Reid
(1995)]
;
_shelx_estimated_absorpt_T_min     ?
_shelx_estimated_absorpt_T_max     ?
_exptl_absorpt_correction_T_min     0.754
_exptl_absorpt_correction_T_max     0.885
_diffrn_ambient_temperature     123(2)
_diffrn_radiation_type     MoK\a
_diffrn_radiation_wavelength     0.71073
_diffrn_measurement_device_type     'Agilent Xcalibur Ruby Gemini'
_diffrn_measurement_method     '\w scans'
_diffrn_detector_area_resol_mean     10.5081
_diffrn_reflns_number     36920
_diffrn_reflns_av_R_equivalents     0.0314
_diffrn_reflns_theta_min     3.102
_diffrn_reflns_theta_max     37.679
_diffrn_reflns_theta_full     25.242
_diffrn_measured_fraction_theta_max     0.941
_diffrn_measured_fraction_theta_full     0.997
_diffrn_reflns_limit_h_min     -13
_diffrn_reflns_limit_h_max     13
_diffrn_reflns_limit_k_min     -18
_diffrn_reflns_limit_k_max     18
_diffrn_reflns_limit_l_min     -39
_diffrn_reflns_limit_l_max     37
_refine_special_details     ?
_reflns_number_total     20464
_reflns_number_gt     16259
_reflns_threshold_expression     'I > 2\s(I)'
_refine_ls_structure_factor_coef     Fsqd
_refine_ls_matrix_type     full
_refine_ls_R_factor_all     0.0782
_refine_ls_R_factor_gt     0.0603
_refine_ls_wR_factor_gt     0.1387
_refine_ls_wR_factor_ref     0.1487
_refine_ls_goodness_of_fit_ref     1.103
_refine_ls_restrained_S_all     1.112
_refine_ls_number_reflns     20464
_refine_ls_number_parameters     577
_refine_ls_number_restraints     148
_refine_ls_hydrogen_treatment     mixed
_refine_ls_weighting_scheme     calc
_refine_ls_weighting_details
              'w=1/[\s^2^(Fo^2^)+(0.0465P)^2^+1.6285P] where P=(Fo^2^+2Fc^2^)/3'
_atom_sites_solution_hydrogens     mixed
_atom_sites_solution_primary     direct
_atom_sites_solution_secondary     difmap
_refine_ls_shift/su_max     0.001
_refine_ls_shift/su_mean     0.000
_refine_diff_density_max     1.160
_refine_diff_density_min     -1.008
_refine_ls_extinction_method     none
_refine_ls_extinction_coef     .
loop_
    _atom_type_symbol
    _atom_type_description
    _atom_type_scat_dispersion_real
    _atom_type_scat_dispersion_imag
    _atom_type_scat_source
    'C' 'C' 0.0033 0.0016
                         'International Tables Vol C Tables 4.2.6.8 and 6.1.1.4'
    'H' 'H' 0.0000 0.0000
                         'International Tables Vol C Tables 4.2.6.8 and 6.1.1.4'
    'N' 'N' 0.0061 0.0033
                         'International Tables Vol C Tables 4.2.6.8 and 6.1.1.4'
    'O' 'O' 0.0106 0.0060
                         'International Tables Vol C Tables 4.2.6.8 and 6.1.1.4'
    'Cl' 'Cl' 0.1484 0.1585
                         'International Tables Vol C Tables 4.2.6.8 and 6.1.1.4'
    'Mn' 'Mn' 0.3368 0.7283
                         'International Tables Vol C Tables 4.2.6.8 and 6.1.1.4'
    'S' 'S' 0.1246 0.1234
                         'International Tables Vol C Tables 4.2.6.8 and 6.1.1.4'
_computing_data_collection
;
CrysAlis PRO (Agilent, 2012)
;
_computing_cell_refinement
;
CrysAlis PRO (Agilent, 2012)
;
_computing_data_reduction
;
CrysAlis PRO (Agilent, 2012)
;
_computing_structure_solution
;
SHELXS97 (Sheldrick, 2008)
;
_computing_structure_refinement
;
SHELXL2016 (Sheldrick, 2015)
;
_computing_molecular_graphics
;
SHELXTL (Sheldrick, 2008)
;
_computing_publication_material
;
SHELXTL (Sheldrick, 2008)
;
loop_
    _atom_site_type_symbol
    _atom_site_label
    _atom_site_fract_x
    _atom_site_fract_y
    _atom_site_fract_z
    _atom_site_U_iso_or_equiv
    _atom_site_adp_type
    _atom_site_calc_flag
    _atom_site_occupancy
    _atom_site_disorder_assembly
    _atom_site_disorder_group
    Mn Mn1 0.500000 0.500000 0.500000 0.01344(6) Uani d 1 . .
    Mn Mn2 1.000000 0.500000 0.000000 0.01420(6) Uani d 1 . .
    S S1A 0.17543(5) 0.65456(4) 0.46048(2) 0.02256(8) Uani d 1 . .
    S S1B 0.67033(5) 0.66578(4) 0.02599(2) 0.02310(8) Uani d 1 . .
    Cl Cl1 0.30171(12) 0.78497(7) 0.25281(4) 0.03133(18) Uani d 0.774(3) A 1
    O O11 0.3026(4) 0.7096(2) 0.20426(11) 0.0591(14) Uani d 0.774(3) A 1
    O O12 0.2546(4) 0.7170(2) 0.30416(11) 0.0419(8) Uani d 0.774(3) A 1
    O O13 0.1894(3) 0.88677(19) 0.24370(10) 0.0649(10) Uani d 0.774(3) A 1
    O O14 0.4653(3) 0.8281(3) 0.26037(13) 0.0809(11) Uani d 0.774(3) A 1
    Cl Cl1A 0.3726(7) 0.7628(3) 0.24715(13) 0.0490(10) Uani d 0.226(3) A 2
    O O11A 0.3059(10) 0.7049(7) 0.1990(3) 0.044(3) Uani d 0.226(3) A 2
    O O12A 0.3376(13) 0.8908(3) 0.2415(3) 0.064(3) Uani d 0.226(3) A 2
    O O13A 0.5479(6) 0.7399(9) 0.2486(4) 0.096(4) Uani d 0.226(3) A 2
    O O14A 0.2998(11) 0.7157(7) 0.2999(2) 0.0313(19) Uani d 0.226(3) A 2
    O O1A 0.50038(15) 0.34259(10) 0.47199(5) 0.0179(2) Uani d 1 . .
    O O2A 0.2589(2) -0.03544(13) 0.43949(7) 0.0313(3) Uani d 1 . .
    O O3A 0.24473(18) 0.12275(12) 0.62751(6) 0.0267(3) Uani d 1 . .
    O O4A 0.22922(15) 0.52580(11) 0.48181(6) 0.0217(2) Uani d 1 . .
    O O1B 1.01133(16) 0.65127(10) -0.04028(5) 0.0190(2) Uani d 1 . .
    O O2B 1.2190(2) 1.03701(12) -0.09960(6) 0.0279(3) Uani d 1 . .
    O O3B 1.22953(19) 0.90515(12) 0.09819(6) 0.0255(3) Uani d 1 . .
    O O4B 0.72827(15) 0.53481(11) 0.01510(6) 0.0232(2) Uani d 1 . .
    N N1A 0.45577(16) 0.43169(12) 0.58189(6) 0.0157(2) Uani d 1 . .
    N N2A 0.4453(2) 0.76067(16) 0.69461(8) 0.0294(3) Uani d 1 . .
    N N1B 1.04014(16) 0.58273(12) 0.07568(6) 0.0159(2) Uani d 1 . .
    N N2B 1.0744(3) 0.25942(16) 0.20333(7) 0.0311(4) Uani d 1 . .
    C C1A 0.41715(19) 0.24823(13) 0.49218(7) 0.0158(2) Uani d 1 . .
    C C2A 0.3824(2) 0.15812(14) 0.45271(7) 0.0191(3) Uani d 1 . .
    H H2AA 0.414312 0.167122 0.412964 0.023 Uiso calc 1 . .
    C C3A 0.3007(2) 0.05629(14) 0.47333(8) 0.0218(3) Uani d 1 . .
    C C4A 0.2513(2) 0.04030(15) 0.53187(8) 0.0229(3) Uani d 1 . .
    H H4AA 0.194402 -0.029901 0.544822 0.027 Uiso calc 1 . .
    C C5A 0.2869(2) 0.12795(14) 0.57000(7) 0.0193(3) Uani d 1 . .
    C C6A 0.36881(19) 0.23522(13) 0.55126(7) 0.0162(2) Uani d 1 . .
    C C7A 0.3153(3) -0.03191(19) 0.38039(10) 0.0318(4) Uani d 1 . .
    H H7AA 0.276708 -0.102948 0.361093 0.048 Uiso calc 1 . .
    H H7AB 0.271203 0.042507 0.360392 0.048 Uiso calc 1 . .
    H H7AC 0.436765 -0.032877 0.379174 0.048 Uiso calc 1 . .
    C C8A 0.1632(3) 0.0166(2) 0.64944(11) 0.0411(5) Uani d 1 . .
    H H8AA 0.139570 0.023690 0.691014 0.062 Uiso calc 1 . .
    H H8AB 0.059117 0.009237 0.628745 0.062 Uiso calc 1 . .
    H H8AC 0.235214 -0.055674 0.643549 0.062 Uiso calc 1 . .
    C C9A 0.40744(19) 0.32197(14) 0.59325(7) 0.0167(2) Uani d 1 . .
    H H9AA 0.396694 0.296874 0.633040 0.020 Uiso calc 1 . .
    C C10A 0.4913(2) 0.50364(15) 0.63280(7) 0.0185(3) Uani d 1 . .
    H H10A 0.584878 0.556669 0.623176 0.022 Uiso calc 1 . .
    H H10B 0.525077 0.447738 0.665681 0.022 Uiso calc 1 . .
    C C11A 0.3406(2) 0.58216(17) 0.65116(8) 0.0236(3) Uani d 1 . .
    H H11A 0.308632 0.640228 0.618897 0.028 Uiso calc 1 . .
    H H11B 0.245813 0.529760 0.659978 0.028 Uiso calc 1 . .
    C C12A 0.3801(2) 0.65134(16) 0.70419(8) 0.0218(3) Uani d 1 . .
    C C13A 0.3539(3) 0.60108(19) 0.75975(8) 0.0296(4) Uani d 1 . .
    H H13A 0.307551 0.523374 0.765017 0.036 Uiso calc 1 . .
    C C14A 0.3962(3) 0.6655(2) 0.80748(9) 0.0334(4) Uani d 1 . .
    H H14A 0.378686 0.632966 0.845823 0.040 Uiso calc 1 . .
    C C15A 0.4643(3) 0.7779(2) 0.79808(9) 0.0332(4) Uani d 1 . .
    H H15A 0.495327 0.824044 0.829790 0.040 Uiso calc 1 . .
    C C16A 0.4863(3) 0.8215(2) 0.74155(10) 0.0350(4) Uani d 1 . .
    H H16A 0.533045 0.898859 0.735357 0.042 Uiso calc 1 . .
    C C17A 0.0194(3) 0.6319(2) 0.40838(9) 0.0303(4) Uani d 1 . .
    H H17A -0.022353 0.710897 0.392337 0.045 Uiso calc 1 . .
    H H17B 0.066872 0.583731 0.376985 0.045 Uiso calc 1 . .
    H H17C -0.071933 0.588592 0.427203 0.045 Uiso calc 1 . .
    C C18A 0.0442(3) 0.71209(18) 0.51712(9) 0.0286(4) Uani d 1 . .
    H H18A 0.004811 0.795149 0.506235 0.043 Uiso calc 1 . .
    H H18B -0.050952 0.660124 0.522905 0.043 Uiso calc 1 . .
    H H18C 0.106810 0.712481 0.553218 0.043 Uiso calc 1 . .
    C C1B 1.08105(19) 0.75281(13) -0.02710(7) 0.0160(2) Uani d 1 . .
    C C2B 1.1110(2) 0.83936(14) -0.07256(7) 0.0182(3) Uani d 1 . .
    H H2BA 1.082866 0.823997 -0.111375 0.022 Uiso calc 1 . .
    C C3B 1.1824(2) 0.94740(14) -0.05957(7) 0.0196(3) Uani d 1 . .
    C C4B 1.2262(2) 0.97316(14) -0.00270(7) 0.0204(3) Uani d 1 . .
    H H4BA 1.276857 1.047111 0.004956 0.025 Uiso calc 1 . .
    C C5B 1.1944(2) 0.88913(14) 0.04182(7) 0.0182(3) Uani d 1 . .
    C C6B 1.12204(19) 0.77650(13) 0.03091(7) 0.0161(2) Uani d 1 . .
    C C7B 1.1637(3) 1.02612(19) -0.15781(9) 0.0314(4) Uani d 1 . .
    H H7BA 1.198245 1.096404 -0.181871 0.047 Uiso calc 1 . .
    H H7BB 1.212344 0.951376 -0.173589 0.047 Uiso calc 1 . .
    H H7BC 1.042495 1.023133 -0.157835 0.047 Uiso calc 1 . .
    C C8B 1.3098(3) 1.01347(18) 0.11256(9) 0.0296(4) Uani d 1 . .
    H H8BA 1.327350 1.012738 0.154572 0.044 Uiso calc 1 . .
    H H8BB 1.417031 1.016876 0.092174 0.044 Uiso calc 1 . .
    H H8BC 1.240046 1.084849 0.100772 0.044 Uiso calc 1 . .
    C C9B 1.08844(19) 0.69338(14) 0.07878(7) 0.0169(2) Uani d 1 . .
    H H9BA 1.102943 0.722059 0.116600 0.020 Uiso calc 1 . .
    C C10B 1.0104(2) 0.51639(14) 0.13192(7) 0.0182(3) Uani d 1 . .
    H H10C 0.917631 0.461323 0.127936 0.022 Uiso calc 1 . .
    H H10D 0.978321 0.575305 0.161728 0.022 Uiso calc 1 . .
    C C11B 1.1657(2) 0.44193(16) 0.15167(7) 0.0212(3) Uani d 1 . .
    H H11C 1.200209 0.384829 0.121331 0.025 Uiso calc 1 . .
    H H11D 1.257509 0.497173 0.157111 0.025 Uiso calc 1 . .
    C C12B 1.1317(2) 0.37149(15) 0.20787(7) 0.0200(3) Uani d 1 . .
    C C13B 1.1580(2) 0.42174(17) 0.26116(8) 0.0248(3) Uani d 1 . .
    H H13B 1.200848 0.500606 0.262816 0.030 Uiso calc 1 . .
    C C14B 1.1211(3) 0.35536(18) 0.31177(8) 0.0260(3) Uani d 1 . .
    H H14B 1.137798 0.388033 0.348626 0.031 Uiso calc 1 . .
    C C15B 1.0593(3) 0.24032(19) 0.30771(8) 0.0282(4) Uani d 1 . .
    H H15B 1.030838 0.193012 0.341571 0.034 Uiso calc 1 . .
    C C16B 1.0403(3) 0.1966(2) 0.25299(9) 0.0371(5) Uani d 1 . .
    H H16B 1.000665 0.116938 0.250348 0.045 Uiso calc 1 . .
    C C17B 0.5226(2) 0.70393(18) -0.02905(9) 0.0264(3) Uani d 1 . .
    H H17D 0.479662 0.787575 -0.024736 0.040 Uiso calc 1 . .
    H H17E 0.575775 0.697021 -0.067328 0.040 Uiso calc 1 . .
    H H17F 0.430998 0.648204 -0.025410 0.040 Uiso calc 1 . .
    C C18B 0.5303(3) 0.6533(3) 0.08640(9) 0.0400(5) Uani d 1 . .
    H H18D 0.487442 0.734523 0.096103 0.060 Uiso calc 1 . .
    H H18E 0.437993 0.603326 0.076394 0.060 Uiso calc 1 . .
    H H18F 0.588691 0.615228 0.119890 0.060 Uiso calc 1 . .
    O O1S 0.7366(3) 0.6892(3) 0.21182(12) 0.0490(6) Uani d 0.774(3) A 1
    H H1S 0.644(2) 0.689(5) 0.2281(13) 0.073 Uiso d 0.774(3) A 1
    C C1S 0.8497(6) 0.7039(4) 0.25684(15) 0.0523(9) Uani d 0.774(3) A 1
    H H1SD 0.958649 0.721944 0.240058 0.078 Uiso calc 0.774(3) A 1
    H H1SA 0.858738 0.628816 0.281184 0.078 Uiso calc 0.774(3) A 1
    H H1SB 0.810224 0.771155 0.280573 0.078 Uiso calc 0.774(3) A 1
loop_
    _atom_site_aniso_label
    _atom_site_aniso_U_11
    _atom_site_aniso_U_22
    _atom_site_aniso_U_33
    _atom_site_aniso_U_12
    _atom_site_aniso_U_13
    _atom_site_aniso_U_23
    Mn1 0.01323(13) 0.00974(12) 0.01742(13) -0.00149(10) -0.00032(9) -0.00011(9)
    Mn2 0.01386(13) 0.01008(12) 0.01888(14) -0.00177(10) -0.00235(10)
                                                                    -0.00110(10)
    S1A 0.01467(16) 0.01704(17) 0.0354(2) 0.00072(13) -0.00139(14) 0.00494(14)
    S1B 0.01565(17) 0.01864(17) 0.0354(2) 0.00003(13) -0.00061(14) -0.00671(15)
    Cl1 0.0454(5) 0.0229(3) 0.0253(3) 0.0047(3) -0.0010(3) -0.0018(2)
    O11 0.100(3) 0.051(3) 0.0289(16) -0.013(2) -0.0065(19) -0.0146(16)
    O12 0.069(2) 0.0277(13) 0.0291(13) -0.0005(12) 0.0004(12) 0.0017(10)
    O13 0.088(2) 0.0512(16) 0.0505(15) 0.0363(16) 0.0060(15) 0.0154(12)
    O14 0.0537(19) 0.084(3) 0.110(3) -0.0289(18) 0.0138(18) -0.045(2)
    Cl1A 0.096(3) 0.0244(13) 0.0278(12) -0.0124(16) -0.0050(16) -0.0059(9)
    O11A 0.065(7) 0.038(6) 0.028(5) 0.009(6) 0.018(5) -0.014(4)
    O12A 0.128(8) 0.022(3) 0.043(4) -0.009(5) -0.006(5) 0.006(3)
    O13A 0.072(8) 0.117(10) 0.101(8) -0.004(8) 0.007(7) -0.017(8)
    O14A 0.055(5) 0.023(4) 0.016(3) 0.009(3) -0.013(3) 0.000(2)
    O1A 0.0215(5) 0.0115(4) 0.0210(5) -0.0037(4) 0.0028(4) -0.0012(4)
    O2A 0.0367(8) 0.0171(6) 0.0415(8) -0.0086(5) 0.0009(6) -0.0113(5)
    O3A 0.0313(7) 0.0201(6) 0.0285(6) -0.0068(5) 0.0060(5) 0.0056(5)
    O4A 0.0146(5) 0.0153(5) 0.0348(6) 0.0003(4) -0.0022(4) 0.0034(4)
    O1B 0.0233(6) 0.0124(4) 0.0218(5) -0.0039(4) -0.0057(4) 0.0001(4)
    O2B 0.0399(8) 0.0182(5) 0.0259(6) -0.0097(5) -0.0018(5) 0.0050(4)
    O3B 0.0363(7) 0.0190(5) 0.0226(6) -0.0126(5) -0.0047(5) -0.0039(4)
    O4B 0.0149(5) 0.0160(5) 0.0390(7) -0.0006(4) -0.0005(4) -0.0043(5)
    N1A 0.0147(5) 0.0143(5) 0.0181(5) -0.0013(4) -0.0020(4) -0.0005(4)
    N2A 0.0367(9) 0.0231(7) 0.0291(8) -0.0030(6) -0.0023(6) -0.0052(6)
    N1B 0.0147(5) 0.0133(5) 0.0197(5) -0.0023(4) -0.0008(4) -0.0005(4)
    N2B 0.0472(11) 0.0226(7) 0.0241(7) -0.0117(7) -0.0045(6) 0.0013(5)
    C1A 0.0143(6) 0.0102(5) 0.0228(6) -0.0004(4) -0.0011(5) -0.0001(4)
    C2A 0.0193(7) 0.0128(6) 0.0254(7) -0.0007(5) -0.0011(5) -0.0031(5)
    C3A 0.0202(7) 0.0121(6) 0.0335(8) -0.0015(5) -0.0017(6) -0.0047(5)
    C4A 0.0205(7) 0.0117(6) 0.0366(9) -0.0037(5) -0.0002(6) 0.0003(6)
    C5A 0.0167(6) 0.0142(6) 0.0268(7) -0.0009(5) 0.0012(5) 0.0034(5)
    C6A 0.0147(6) 0.0119(5) 0.0218(6) -0.0015(4) -0.0002(5) 0.0011(4)
    C7A 0.0351(10) 0.0231(8) 0.0384(10) -0.0021(7) -0.0053(8) -0.0120(7)
    C8A 0.0475(14) 0.0286(10) 0.0466(13) -0.0147(9) 0.0098(10) 0.0142(9)
    C9A 0.0152(6) 0.0152(6) 0.0194(6) -0.0009(5) -0.0007(4) 0.0025(5)
    C10A 0.0186(7) 0.0185(6) 0.0188(6) -0.0015(5) -0.0040(5) -0.0027(5)
    C11A 0.0210(7) 0.0270(8) 0.0234(7) 0.0021(6) -0.0044(5) -0.0082(6)
    C12A 0.0204(7) 0.0215(7) 0.0239(7) 0.0012(6) -0.0031(5) -0.0076(5)
    C13A 0.0351(10) 0.0295(9) 0.0255(8) -0.0099(8) -0.0023(7) -0.0069(7)
    C14A 0.0397(11) 0.0383(11) 0.0235(8) -0.0085(9) -0.0038(7) -0.0074(7)
    C15A 0.0343(10) 0.0344(10) 0.0327(10) -0.0048(8) -0.0057(8) -0.0149(8)
    C16A 0.0420(12) 0.0241(9) 0.0400(11) -0.0069(8) -0.0043(9) -0.0095(8)
    C17A 0.0280(9) 0.0348(10) 0.0272(9) 0.0094(8) -0.0050(7) -0.0014(7)
    C18A 0.0282(9) 0.0265(8) 0.0313(9) 0.0070(7) -0.0079(7) -0.0063(7)
    C1B 0.0153(6) 0.0112(5) 0.0215(6) -0.0009(4) -0.0019(5) -0.0009(4)
    C2B 0.0207(7) 0.0135(6) 0.0204(6) -0.0016(5) -0.0019(5) 0.0002(5)
    C3B 0.0214(7) 0.0129(6) 0.0246(7) -0.0025(5) -0.0009(5) 0.0013(5)
    C4B 0.0229(7) 0.0132(6) 0.0256(7) -0.0050(5) -0.0016(5) -0.0015(5)
    C5B 0.0182(6) 0.0151(6) 0.0216(7) -0.0032(5) -0.0016(5) -0.0025(5)
    C6B 0.0164(6) 0.0126(5) 0.0195(6) -0.0024(5) -0.0013(5) -0.0017(4)
    C7B 0.0429(12) 0.0257(8) 0.0253(8) -0.0046(8) -0.0002(7) 0.0045(7)
    C8B 0.0391(11) 0.0224(8) 0.0288(9) -0.0146(7) -0.0058(7) -0.0045(6)
    C9B 0.0166(6) 0.0142(6) 0.0201(6) -0.0017(5) -0.0018(5) -0.0015(5)
    C10B 0.0194(7) 0.0157(6) 0.0196(6) -0.0029(5) 0.0013(5) 0.0001(5)
    C11B 0.0192(7) 0.0224(7) 0.0218(7) -0.0021(6) -0.0001(5) 0.0034(5)
    C12B 0.0198(7) 0.0185(6) 0.0216(7) -0.0019(5) -0.0020(5) 0.0023(5)
    C13B 0.0302(9) 0.0204(7) 0.0243(8) -0.0069(6) -0.0030(6) 0.0001(6)
    C14B 0.0317(9) 0.0256(8) 0.0209(7) -0.0048(7) -0.0024(6) 0.0003(6)
    C15B 0.0344(10) 0.0279(9) 0.0223(8) -0.0080(7) -0.0018(6) 0.0051(6)
    C16B 0.0601(15) 0.0241(9) 0.0284(9) -0.0192(9) -0.0044(9) 0.0026(7)
    C17B 0.0242(8) 0.0235(8) 0.0310(9) 0.0027(6) 0.0021(6) 0.0020(6)
    C18B 0.0375(12) 0.0538(14) 0.0267(9) 0.0186(10) 0.0031(8) 0.0007(9)
    O1S 0.0477(15) 0.0439(14) 0.0552(15) 0.0005(11) 0.0035(11) -0.0039(11)
    C1S 0.077(3) 0.0470(19) 0.0332(16) 0.0012(19) 0.0020(15) -0.0047(13)
_geom_special_details
;
 All esds (except the esd in the dihedral angle between two l.s. planes)
 are estimated using the full covariance matrix.  The cell esds are taken
 into account individually in the estimation of esds in distances, angles
 and torsion angles; correlations between esds in cell parameters are only
 used when they are defined by crystal symmetry.  An approximate (isotropic)
 treatment of cell esds is used for estimating esds involving l.s. planes.
;
loop_
    _geom_bond_atom_site_label_1
    _geom_bond_atom_site_label_2
    _geom_bond_site_symmetry_2
    _geom_bond_distance
    _geom_bond_publ_flag
    Mn1 O1A . 1.8757(11) ?
    Mn1 O1A 2_666 1.8757(11) ?
    Mn1 N1A . 2.0335(13) ?
    Mn1 N1A 2_666 2.0336(13) ?
    Mn1 O4A . 2.2365(12) ?
    Mn1 O4A 2_666 2.2365(12) ?
    Mn2 O1B . 1.8770(11) ?
    Mn2 O1B 2_765 1.8770(11) ?
    Mn2 N1B 2_765 2.0380(13) ?
    Mn2 N1B . 2.0380(13) ?
    Mn2 O4B 2_765 2.2368(13) ?
    Mn2 O4B . 2.2368(13) ?
    S1A O4A . 1.5293(12) ?
    S1A C17A . 1.785(2) ?
    S1A C18A . 1.791(2) ?
    S1B O4B . 1.5287(13) ?
    S1B C17B . 1.779(2) ?
    S1B C18B . 1.785(2) ?
    Cl1 O11 . 1.4212(15) ?
    Cl1 O13 . 1.4241(14) ?
    Cl1 O12 . 1.4279(15) ?
    Cl1 O14 . 1.4365(15) ?
    Cl1A O11A . 1.4256(15) ?
    Cl1A O12A . 1.4274(15) ?
    Cl1A O14A . 1.4280(15) ?
    Cl1A O13A . 1.4285(15) ?
    O1A C1A . 1.3240(18) ?
    O2A C3A . 1.358(2) ?
    O2A C7A . 1.429(3) ?
    O3A C5A . 1.363(2) ?
    O3A C8A . 1.434(2) ?
    O1B C1B . 1.3206(18) ?
    O2B C3B . 1.360(2) ?
    O2B C7B . 1.431(2) ?
    O3B C5B . 1.354(2) ?
    O3B C8B . 1.434(2) ?
    N1A C9A . 1.299(2) ?
    N1A C10A . 1.481(2) ?
    N2A C12A . 1.342(3) ?
    N2A C16A . 1.349(3) ?
    N1B C9B . 1.299(2) ?
    N1B C10B . 1.481(2) ?
    N2B C16B . 1.343(3) ?
    N2B C12B . 1.344(2) ?
    C1A C2A . 1.414(2) ?
    C1A C6A . 1.414(2) ?
    C2A C3A . 1.387(2) ?
    C2A H2AA . 0.9500 ?
    C3A C4A . 1.407(3) ?
    C4A C5A . 1.374(2) ?
    C4A H4AA . 0.9500 ?
    C5A C6A . 1.425(2) ?
    C6A C9A . 1.435(2) ?
    C7A H7AA . 0.9800 ?
    C7A H7AB . 0.9800 ?
    C7A H7AC . 0.9800 ?
    C8A H8AA . 0.9800 ?
    C8A H8AB . 0.9800 ?
    C8A H8AC . 0.9800 ?
    C9A H9AA . 0.9500 ?
    C10A C11A . 1.530(2) ?
    C10A H10A . 0.9900 ?
    C10A H10B . 0.9900 ?
    C11A C12A . 1.512(2) ?
    C11A H11A . 0.9900 ?
    C11A H11B . 0.9900 ?
    C12A C13A . 1.390(3) ?
    C13A C14A . 1.388(3) ?
    C13A H13A . 0.9500 ?
    C14A C15A . 1.382(3) ?
    C14A H14A . 0.9500 ?
    C15A C16A . 1.381(3) ?
    C15A H15A . 0.9500 ?
    C16A H16A . 0.9500 ?
    C17A H17A . 0.9800 ?
    C17A H17B . 0.9800 ?
    C17A H17C . 0.9800 ?
    C18A H18A . 0.9800 ?
    C18A H18B . 0.9800 ?
    C18A H18C . 0.9800 ?
    C1B C2B . 1.411(2) ?
    C1B C6B . 1.419(2) ?
    C2B C3B . 1.388(2) ?
    C2B H2BA . 0.9500 ?
    C3B C4B . 1.406(2) ?
    C4B C5B . 1.380(2) ?
    C4B H4BA . 0.9500 ?
    C5B C6B . 1.425(2) ?
    C6B C9B . 1.433(2) ?
    C7B H7BA . 0.9800 ?
    C7B H7BB . 0.9800 ?
    C7B H7BC . 0.9800 ?
    C8B H8BA . 0.9800 ?
    C8B H8BB . 0.9800 ?
    C8B H8BC . 0.9800 ?
    C9B H9BA . 0.9500 ?
    C10B C11B . 1.534(2) ?
    C10B H10C . 0.9900 ?
    C10B H10D . 0.9900 ?
    C11B C12B . 1.508(2) ?
    C11B H11C . 0.9900 ?
    C11B H11D . 0.9900 ?
    C12B C13B . 1.391(2) ?
    C13B C14B . 1.385(3) ?
    C13B H13B . 0.9500 ?
    C14B C15B . 1.387(3) ?
    C14B H14B . 0.9500 ?
    C15B C16B . 1.382(3) ?
    C15B H15B . 0.9500 ?
    C16B H16B . 0.9500 ?
    C17B H17D . 0.9800 ?
    C17B H17E . 0.9800 ?
    C17B H17F . 0.9800 ?
    C18B H18D . 0.9800 ?
    C18B H18E . 0.9800 ?
    C18B H18F . 0.9800 ?
    O1S C1S . 1.410(5) ?
    O1S H1S . 0.830(10) ?
    C1S H1SD . 0.9800 ?
    C1S H1SA . 0.9800 ?
    C1S H1SB . 0.9800 ?
loop_
    _geom_angle_atom_site_label_1
    _geom_angle_atom_site_label_2
    _geom_angle_atom_site_label_3
    _geom_angle_site_symmetry_1
    _geom_angle_site_symmetry_3
    _geom_angle
    _geom_angle_publ_flag
    O1A Mn1 O1A . 2_666 180.0 ?
    O1A Mn1 N1A . . 90.10(5) ?
    O1A Mn1 N1A 2_666 . 89.90(5) ?
    O1A Mn1 N1A . 2_666 89.90(5) ?
    O1A Mn1 N1A 2_666 2_666 90.10(5) ?
    N1A Mn1 N1A . 2_666 180.00(8) ?
    O1A Mn1 O4A . . 90.48(5) ?
    O1A Mn1 O4A 2_666 . 89.52(5) ?
    N1A Mn1 O4A . . 92.32(5) ?
    N1A Mn1 O4A 2_666 . 87.68(5) ?
    O1A Mn1 O4A . 2_666 89.52(5) ?
    O1A Mn1 O4A 2_666 2_666 90.48(5) ?
    N1A Mn1 O4A . 2_666 87.68(5) ?
    N1A Mn1 O4A 2_666 2_666 92.32(5) ?
    O4A Mn1 O4A . 2_666 180.0 ?
    O1B Mn2 O1B . 2_765 180.00(8) ?
    O1B Mn2 N1B . 2_765 90.60(5) ?
    O1B Mn2 N1B 2_765 2_765 89.40(5) ?
    O1B Mn2 N1B . . 89.40(5) ?
    O1B Mn2 N1B 2_765 . 90.59(5) ?
    N1B Mn2 N1B 2_765 . 180.00(7) ?
    O1B Mn2 O4B . 2_765 90.15(5) ?
    O1B Mn2 O4B 2_765 2_765 89.85(5) ?
    N1B Mn2 O4B 2_765 2_765 87.99(5) ?
    N1B Mn2 O4B . 2_765 92.01(5) ?
    O1B Mn2 O4B . . 89.85(5) ?
    O1B Mn2 O4B 2_765 . 90.15(5) ?
    N1B Mn2 O4B 2_765 . 92.01(5) ?
    N1B Mn2 O4B . . 87.99(5) ?
    O4B Mn2 O4B 2_765 . 180.0 ?
    O4A S1A C17A . . 104.11(9) ?
    O4A S1A C18A . . 105.08(9) ?
    C17A S1A C18A . . 98.35(9) ?
    O4B S1B C17B . . 104.91(9) ?
    O4B S1B C18B . . 104.63(10) ?
    C17B S1B C18B . . 98.31(10) ?
    O11 Cl1 O13 . . 110.35(8) ?
    O11 Cl1 O12 . . 109.97(8) ?
    O13 Cl1 O12 . . 109.65(8) ?
    O11 Cl1 O14 . . 109.25(8) ?
    O13 Cl1 O14 . . 108.89(8) ?
    O12 Cl1 O14 . . 108.71(8) ?
    O11A Cl1A O12A . . 109.64(9) ?
    O11A Cl1A O14A . . 109.60(9) ?
    O12A Cl1A O14A . . 109.38(9) ?
    O11A Cl1A O13A . . 109.48(9) ?
    O12A Cl1A O13A . . 109.41(9) ?
    O14A Cl1A O13A . . 109.32(9) ?
    C1A O1A Mn1 . . 128.49(10) ?
    C3A O2A C7A . . 117.94(16) ?
    C5A O3A C8A . . 117.26(17) ?
    S1A O4A Mn1 . . 114.48(7) ?
    C1B O1B Mn2 . . 131.56(10) ?
    C3B O2B C7B . . 118.09(15) ?
    C5B O3B C8B . . 118.46(14) ?
    S1B O4B Mn2 . . 116.94(7) ?
    C9A N1A C10A . . 116.07(13) ?
    C9A N1A Mn1 . . 123.36(11) ?
    C10A N1A Mn1 . . 120.39(10) ?
    C12A N2A C16A . . 117.25(18) ?
    C9B N1B C10B . . 115.93(13) ?
    C9B N1B Mn2 . . 124.38(11) ?
    C10B N1B Mn2 . . 119.67(10) ?
    C16B N2B C12B . . 117.14(17) ?
    O1A C1A C2A . . 117.43(14) ?
    O1A C1A C6A . . 121.76(14) ?
    C2A C1A C6A . . 120.78(14) ?
    C3A C2A C1A . . 118.47(16) ?
    C3A C2A H2AA . . 120.8 ?
    C1A C2A H2AA . . 120.8 ?
    O2A C3A C2A . . 123.82(17) ?
    O2A C3A C4A . . 113.97(15) ?
    C2A C3A C4A . . 122.21(15) ?
    C5A C4A C3A . . 118.87(15) ?
    C5A C4A H4AA . . 120.6 ?
    C3A C4A H4AA . . 120.6 ?
    O3A C5A C4A . . 124.17(15) ?
    O3A C5A C6A . . 114.31(15) ?
    C4A C5A C6A . . 121.50(16) ?
    C1A C6A C5A . . 118.15(14) ?
    C1A C6A C9A . . 122.61(13) ?
    C5A C6A C9A . . 119.15(14) ?
    O2A C7A H7AA . . 109.5 ?
    O2A C7A H7AB . . 109.5 ?
    H7AA C7A H7AB . . 109.5 ?
    O2A C7A H7AC . . 109.5 ?
    H7AA C7A H7AC . . 109.5 ?
    H7AB C7A H7AC . . 109.5 ?
    O3A C8A H8AA . . 109.5 ?
    O3A C8A H8AB . . 109.5 ?
    H8AA C8A H8AB . . 109.5 ?
    O3A C8A H8AC . . 109.5 ?
    H8AA C8A H8AC . . 109.5 ?
    H8AB C8A H8AC . . 109.5 ?
    N1A C9A C6A . . 126.02(14) ?
    N1A C9A H9AA . . 117.0 ?
    C6A C9A H9AA . . 117.0 ?
    N1A C10A C11A . . 111.85(13) ?
    N1A C10A H10A . . 109.2 ?
    C11A C10A H10A . . 109.2 ?
    N1A C10A H10B . . 109.2 ?
    C11A C10A H10B . . 109.2 ?
    H10A C10A H10B . . 107.9 ?
    C12A C11A C10A . . 110.29(14) ?
    C12A C11A H11A . . 109.6 ?
    C10A C11A H11A . . 109.6 ?
    C12A C11A H11B . . 109.6 ?
    C10A C11A H11B . . 109.6 ?
    H11A C11A H11B . . 108.1 ?
    N2A C12A C13A . . 122.45(16) ?
    N2A C12A C11A . . 116.68(16) ?
    C13A C12A C11A . . 120.84(17) ?
    C14A C13A C12A . . 119.36(19) ?
    C14A C13A H13A . . 120.3 ?
    C12A C13A H13A . . 120.3 ?
    C15A C14A C13A . . 118.7(2) ?
    C15A C14A H14A . . 120.7 ?
    C13A C14A H14A . . 120.7 ?
    C16A C15A C14A . . 118.46(18) ?
    C16A C15A H15A . . 120.8 ?
    C14A C15A H15A . . 120.8 ?
    N2A C16A C15A . . 123.8(2) ?
    N2A C16A H16A . . 118.1 ?
    C15A C16A H16A . . 118.1 ?
    S1A C17A H17A . . 109.5 ?
    S1A C17A H17B . . 109.5 ?
    H17A C17A H17B . . 109.5 ?
    S1A C17A H17C . . 109.5 ?
    H17A C17A H17C . . 109.5 ?
    H17B C17A H17C . . 109.5 ?
    S1A C18A H18A . . 109.5 ?
    S1A C18A H18B . . 109.5 ?
    H18A C18A H18B . . 109.5 ?
    S1A C18A H18C . . 109.5 ?
    H18A C18A H18C . . 109.5 ?
    H18B C18A H18C . . 109.5 ?
    O1B C1B C2B . . 117.87(14) ?
    O1B C1B C6B . . 121.68(14) ?
    C2B C1B C6B . . 120.43(14) ?
    C3B C2B C1B . . 118.84(14) ?
    C3B C2B H2BA . . 120.6 ?
    C1B C2B H2BA . . 120.6 ?
    O2B C3B C2B . . 124.31(15) ?
    O2B C3B C4B . . 113.50(14) ?
    C2B C3B C4B . . 122.18(15) ?
    C5B C4B C3B . . 118.84(14) ?
    C5B C4B H4BA . . 120.6 ?
    C3B C4B H4BA . . 120.6 ?
    O3B C5B C4B . . 123.81(14) ?
    O3B C5B C6B . . 114.89(14) ?
    C4B C5B C6B . . 121.30(14) ?
    C1B C6B C5B . . 118.39(14) ?
    C1B C6B C9B . . 122.46(13) ?
    C5B C6B C9B . . 119.13(14) ?
    O2B C7B H7BA . . 109.5 ?
    O2B C7B H7BB . . 109.5 ?
    H7BA C7B H7BB . . 109.5 ?
    O2B C7B H7BC . . 109.5 ?
    H7BA C7B H7BC . . 109.5 ?
    H7BB C7B H7BC . . 109.5 ?
    O3B C8B H8BA . . 109.5 ?
    O3B C8B H8BB . . 109.5 ?
    H8BA C8B H8BB . . 109.5 ?
    O3B C8B H8BC . . 109.5 ?
    H8BA C8B H8BC . . 109.5 ?
    H8BB C8B H8BC . . 109.5 ?
    N1B C9B C6B . . 126.56(14) ?
    N1B C9B H9BA . . 116.7 ?
    C6B C9B H9BA . . 116.7 ?
    N1B C10B C11B . . 111.19(13) ?
    N1B C10B H10C . . 109.4 ?
    C11B C10B H10C . . 109.4 ?
    N1B C10B H10D . . 109.4 ?
    C11B C10B H10D . . 109.4 ?
    H10C C10B H10D . . 108.0 ?
    C12B C11B C10B . . 110.56(14) ?
    C12B C11B H11C . . 109.5 ?
    C10B C11B H11C . . 109.5 ?
    C12B C11B H11D . . 109.5 ?
    C10B C11B H11D . . 109.5 ?
    H11C C11B H11D . . 108.1 ?
    N2B C12B C13B . . 122.58(16) ?
    N2B C12B C11B . . 116.46(15) ?
    C13B C12B C11B . . 120.96(15) ?
    C14B C13B C12B . . 119.18(17) ?
    C14B C13B H13B . . 120.4 ?
    C12B C13B H13B . . 120.4 ?
    C13B C14B C15B . . 118.85(17) ?
    C13B C14B H14B . . 120.6 ?
    C15B C14B H14B . . 120.6 ?
    C16B C15B C14B . . 118.07(17) ?
    C16B C15B H15B . . 121.0 ?
    C14B C15B H15B . . 121.0 ?
    N2B C16B C15B . . 124.15(19) ?
    N2B C16B H16B . . 117.9 ?
    C15B C16B H16B . . 117.9 ?
    S1B C17B H17D . . 109.5 ?
    S1B C17B H17E . . 109.5 ?
    H17D C17B H17E . . 109.5 ?
    S1B C17B H17F . . 109.5 ?
    H17D C17B H17F . . 109.5 ?
    H17E C17B H17F . . 109.5 ?
    S1B C18B H18D . . 109.5 ?
    S1B C18B H18E . . 109.5 ?
    H18D C18B H18E . . 109.5 ?
    S1B C18B H18F . . 109.5 ?
    H18D C18B H18F . . 109.5 ?
    H18E C18B H18F . . 109.5 ?
    C1S O1S H1S . . 105(2) ?
    O1S C1S H1SD . . 109.5 ?
    O1S C1S H1SA . . 109.5 ?
    H1SD C1S H1SA . . 109.5 ?
    O1S C1S H1SB . . 109.5 ?
    H1SD C1S H1SB . . 109.5 ?
    H1SA C1S H1SB . . 109.5 ?
loop_
    _geom_torsion_atom_site_label_1
    _geom_torsion_atom_site_label_2
    _geom_torsion_atom_site_label_3
    _geom_torsion_atom_site_label_4
    _geom_torsion_site_symmetry_1
    _geom_torsion_site_symmetry_2
    _geom_torsion_site_symmetry_3
    _geom_torsion_site_symmetry_4
    _geom_torsion
    _geom_torsion_publ_flag
    N1A Mn1 O1A C1A . . . . 30.38(13) ?
    N1A Mn1 O1A C1A 2_666 . . . -149.62(13) ?
    O4A Mn1 O1A C1A . . . . -61.94(13) ?
    O4A Mn1 O1A C1A 2_666 . . . 118.05(13) ?
    C17A S1A O4A Mn1 . . . . 143.32(9) ?
    C18A S1A O4A Mn1 . . . . -113.81(9) ?
    N1B Mn2 O1B C1B 2_765 . . . -157.35(15) ?
    N1B Mn2 O1B C1B . . . . 22.65(15) ?
    O4B Mn2 O1B C1B 2_765 . . . -69.36(15) ?
    O4B Mn2 O1B C1B . . . . 110.64(15) ?
    C17B S1B O4B Mn2 . . . . 122.40(9) ?
    C18B S1B O4B Mn2 . . . . -134.66(11) ?
    Mn1 O1A C1A C2A . . . . 154.60(11) ?
    Mn1 O1A C1A C6A . . . . -27.4(2) ?
    O1A C1A C2A C3A . . . . 177.68(15) ?
    C6A C1A C2A C3A . . . . -0.4(2) ?
    C7A O2A C3A C2A . . . . 5.8(3) ?
    C7A O2A C3A C4A . . . . -175.16(17) ?
    C1A C2A C3A O2A . . . . 179.19(16) ?
    C1A C2A C3A C4A . . . . 0.2(2) ?
    O2A C3A C4A C5A . . . . -179.80(16) ?
    C2A C3A C4A C5A . . . . -0.7(3) ?
    C8A O3A C5A C4A . . . . 2.2(3) ?
    C8A O3A C5A C6A . . . . -179.41(17) ?
    C3A C4A C5A O3A . . . . 179.69(16) ?
    C3A C4A C5A C6A . . . . 1.4(3) ?
    O1A C1A C6A C5A . . . . -176.92(14) ?
    C2A C1A C6A C5A . . . . 1.1(2) ?
    O1A C1A C6A C9A . . . . -0.6(2) ?
    C2A C1A C6A C9A . . . . 177.41(14) ?
    O3A C5A C6A C1A . . . . 179.97(14) ?
    C4A C5A C6A C1A . . . . -1.6(2) ?
    O3A C5A C6A C9A . . . . 3.5(2) ?
    C4A C5A C6A C9A . . . . -178.08(15) ?
    C10A N1A C9A C6A . . . . -178.90(14) ?
    Mn1 N1A C9A C6A . . . . -3.8(2) ?
    C1A C6A C9A N1A . . . . 15.9(2) ?
    C5A C6A C9A N1A . . . . -167.76(15) ?
    C9A N1A C10A C11A . . . . -93.76(17) ?
    Mn1 N1A C10A C11A . . . . 90.96(15) ?
    N1A C10A C11A C12A . . . . 178.38(14) ?
    C16A N2A C12A C13A . . . . 0.3(3) ?
    C16A N2A C12A C11A . . . . -177.81(18) ?
    C10A C11A C12A N2A . . . . 88.9(2) ?
    C10A C11A C12A C13A . . . . -89.2(2) ?
    N2A C12A C13A C14A . . . . 0.1(3) ?
    C11A C12A C13A C14A . . . . 178.06(19) ?
    C12A C13A C14A C15A . . . . -0.4(3) ?
    C13A C14A C15A C16A . . . . 0.4(4) ?
    C12A N2A C16A C15A . . . . -0.2(3) ?
    C14A C15A C16A N2A . . . . -0.1(4) ?
    Mn2 O1B C1B C2B . . . . 161.78(12) ?
    Mn2 O1B C1B C6B . . . . -19.5(2) ?
    O1B C1B C2B C3B . . . . 179.24(15) ?
    C6B C1B C2B C3B . . . . 0.5(2) ?
    C7B O2B C3B C2B . . . . 7.4(3) ?
    C7B O2B C3B C4B . . . . -173.44(17) ?
    C1B C2B C3B O2B . . . . 179.24(16) ?
    C1B C2B C3B C4B . . . . 0.2(3) ?
    O2B C3B C4B C5B . . . . 179.67(16) ?
    C2B C3B C4B C5B . . . . -1.2(3) ?
    C8B O3B C5B C4B . . . . -2.3(3) ?
    C8B O3B C5B C6B . . . . 177.06(16) ?
    C3B C4B C5B O3B . . . . -179.19(16) ?
    C3B C4B C5B C6B . . . . 1.5(3) ?
    O1B C1B C6B C5B . . . . -178.92(14) ?
    C2B C1B C6B C5B . . . . -0.2(2) ?
    O1B C1B C6B C9B . . . . -1.0(2) ?
    C2B C1B C6B C9B . . . . 177.68(15) ?
    O3B C5B C6B C1B . . . . 179.83(15) ?
    C4B C5B C6B C1B . . . . -0.8(2) ?
    O3B C5B C6B C9B . . . . 1.8(2) ?
    C4B C5B C6B C9B . . . . -178.77(15) ?
    C10B N1B C9B C6B . . . . -178.73(15) ?
    Mn2 N1B C9B C6B . . . . 0.0(2) ?
    C1B C6B C9B N1B . . . . 10.1(3) ?
    C5B C6B C9B N1B . . . . -172.01(15) ?
    C9B N1B C10B C11B . . . . -93.08(17) ?
    Mn2 N1B C10B C11B . . . . 88.15(14) ?
    N1B C10B C11B C12B . . . . -178.01(13) ?
    C16B N2B C12B C13B . . . . 0.9(3) ?
    C16B N2B C12B C11B . . . . -178.7(2) ?
    C10B C11B C12B N2B . . . . 89.7(2) ?
    C10B C11B C12B C13B . . . . -89.9(2) ?
    N2B C12B C13B C14B . . . . -1.3(3) ?
    C11B C12B C13B C14B . . . . 178.28(17) ?
    C12B C13B C14B C15B . . . . 0.2(3) ?
    C13B C14B C15B C16B . . . . 1.1(3) ?
    C12B N2B C16B C15B . . . . 0.6(4) ?
    C14B C15B C16B N2B . . . . -1.6(4) ?
loop_
    _geom_hbond_atom_site_label_D
    _geom_hbond_atom_site_label_H
    _geom_hbond_atom_site_label_A
    _geom_hbond_site_symmetry_A
    _geom_hbond_distance_DH
    _geom_hbond_distance_HA
    _geom_hbond_distance_DA
    _geom_hbond_angle_DHA
    O1S H1S O14 . 0.83(2) 2.21(4) 2.864(4) 136(5)
    O1S H1S O13A . 0.83(2) 1.06(3) 1.813(7) 147(6)
    C7A H7AA O12 1_545 0.98 2.44 3.395(3) 165
    C7A H7AA O14A 1_545 0.98 2.49 3.415(7) 157
    C10A H10B O12 2_666 0.99 2.57 3.408(3) 142
    C10A H10B O14A 2_666 0.99 2.36 3.243(8) 148
    C17A H17B O12 . 0.98 2.69 3.173(4) 112
    C9B H9BA O11 1_655 0.95 2.60 3.405(3) 143
    C9B H9BA O11A 1_655 0.95 2.52 3.311(7) 141
    C16A H16A O12A 2_676 0.95 2.66 3.563(6) 160
    C11B H11D O11A 1_655 0.99 2.57 3.380(8) 139
    C17A H17A O3A 2_566 0.98 2.55 3.455(3) 154
    C13A H13A O1S 2_666 0.95 2.42 3.343(4) 165
    C18A H18B O4A 2_566 0.98 2.56 3.491(3) 160
    C17B H17F O4B 2_665 0.98 2.43 3.384(2) 163
    C7B H7BA O1S 2_775 0.98 2.51 3.445(4) 160
    C10B H10D O1S 1_555 0.99 2.57 3.428(3) 146
    C18B H18F O1S . 0.98 2.62 3.402(3) 137
_shelx_hkl_file
;
   0   0   433130.71   90.96   1
   0   0  -431864.69   91.56   6
   0   0  -432693.12   90.34   5
   0   0   433511.36   91.67   2
   0   0   432054.43   92.47   4
   0   0   5   23.64    1.82   8
   0   0   5   22.39    3.42   4
   0   0  -5   24.09    3.16   5
   0   0   5   29.26    3.42   1
   0   0  -5   24.47    3.23   6
   0   0   5   31.32    3.83   2
   0   0  -6    6.62    2.00   5
   0   0  -6    9.36    2.56   6
   0   0   6    6.48    1.14   8
   0   0   7  590.63   10.30   8
   0   0  -7  559.30   17.42   6
   0   0  -7  563.00   16.69   5
   0   0   8 4422.40   30.36   8
   0   0  -8 4400.96   52.39   6
   0   0  -8 4284.04   50.45   4
   0   0  -8 4347.23   49.67   5
   0   0  -9  814.37   24.22   6
   0   0   9  822.06   13.90   8
   0   0  -9  780.44   22.72   5
   0   0  -9  762.54   22.74   4
   0   0 -10  152.10   10.78   5
   0   0 -10  140.70   10.75   6
   0   0  10  149.47    6.33   8
   0   0 -10  133.06   10.22   4
   0   0 -11 1184.91   30.90   5
   0   0 -11 1281.10   33.96   6
   0   0  11 1328.00   19.69   8
   0   0 -11 1265.49   32.42   4
   0   0 -12  180.84   13.08   4
   0   0 -12  174.27   13.37   6
   0   0  12  202.24    8.04   8
   0   0 -12  188.25   13.02   5
   0   0 -13  154.98   12.41   4
   0   0 -13  137.41   11.54   5
   0   0 -13  130.21   12.36   6
   0   0  13  140.83    6.92   8
   0   0 -14  359.04   21.08   6
   0   0 -14  417.53   20.86   5
   0   0  14  441.36   12.55   8
   0   0 -14  371.92   20.14   4
   0   0 -15  159.74   14.86   6
   0   0 -15  175.97   13.93   5
   0   0  15  181.29    8.23   8
   0   0 -16  434.59   23.07   5
   0   0 -16  447.94   25.25   6
   0   0  16  422.08   12.99   8
   0   0  17  715.89   17.19   8
   0   0 -17  758.76   31.76   5
   0   0 -17  711.04   32.79   6
   0   0 -18 3378.49   68.23   5
   0   0 -18 3344.54   72.36   6
   0   0 -19  446.63   26.15   5
   0   0 -19  434.25   27.09   6
   0   0 -20 1999.35   59.09   6
   0   0 -20 1898.21   54.64   5
   0   0 -21  732.16   36.99   6
   0   0 -21  731.40   35.19   5
   0   0  21  632.92   13.62   8
   0   0 -22  236.82   20.83   5
   0   0 -22  198.20   20.23   6
   0   0 -23   59.17   11.82   5
   0   0 -23   57.50   12.03   6
   0   0 -24  989.77   46.79   6
   0   0 -24 1007.31   44.83   5
   0   0 -25   48.94   10.92   6
   0   0 -25   53.20   11.68   5
   0   0 -26  180.00   21.28   6
   0   0 -26  175.85   20.64   5
   0   0 -27   52.33   12.59   6
   0   0 -27   32.87   10.00   5
   0   0 -28  148.72   19.59   5
   0   0 -28  158.46   20.93   6
   0   0 -29  121.86   19.01   6
   0   0 -29  156.57   20.60   5
   0   0 -30  170.23   23.75   6
   0   0 -30  215.43   24.96   5
   0   0 -31   17.95    8.97   5
   0   0 -31   31.84   11.39   6
   0   0 -32  286.94   31.36   6
   0   0 -32  274.12   29.53   5
   0   0 -33    4.51    7.70   6
   0   0 -33   13.84    8.78   5
   0   0 -34   32.12   10.79   5
   0   0 -34   12.26    7.45   6
   0   0 -35   23.33    9.88   5
   0   0 -35   -4.69    8.71   6
   0   0 -36   67.47   16.89   5
   0   0 -37   26.50   12.79   5
   0   0 -38   78.05   18.77   5
   0   1 -38  129.83   23.71   5
   0   1 -38   99.38   22.38   6
   0   1 -37   13.16    7.83   6
   0   1 -37   20.65   12.06   5
   0   1 -36   -0.68    5.84   6
   0   1 -36    0.83    7.78   5
   0   1 -35    0.62    7.01   6
   0   1 -35   21.35   11.06   5
   0   1 -34   17.78    8.95   5
   0   1 -34    9.42    8.40   6
   0   1 -33   28.38   12.63   5
   0   1 -33   29.17   12.15   6
   0   1 -32   23.92   11.58   6
   0   1 -32    5.17    6.22   5
   0   1 -31  103.05   17.75   5
   0   1 -31   90.35   18.05   6
   0   1 -30    8.42    7.71   6
   0   1 -30    9.25    5.56   5
   0   1 -29   21.23   10.16   6
   0   1 -29    3.95    6.30   5
   0   1 -28   43.74   11.64   6
   0   1 -28   22.53    9.63   5
   0   1 -27   96.15   15.52   5
   0   1 -27   99.81   16.84   6
   0   1 -26   91.07   16.20   6
   0   1 -26  101.44   15.85   5
   0   1 -25  200.81   20.89   5
   0   1 -25  211.55   22.80   6
   0   1 -24  345.71   28.74   6
   0   1 -24  350.18   27.01   5
   0   1 -23  261.53   24.34   6
   0   1 -23  245.91   22.04   5
   0   1 -22  669.96   37.63   6
   0   1 -22  606.71   33.25   5
   0   1 -21  853.29   41.46   6
   0   1 -21  866.72   38.25   5
   0   1 -20   93.70   13.01   5
   0   1 -20   70.14   12.87   6
   0   1 -19  888.47   39.93   6
   0   1 -19  899.00   36.48   5
   0   1 -18   76.94   11.69   5
   0   1 -18   46.46   10.50   6
   0   1 -17   18.77    5.16   5
   0   1 -17   29.76    7.83   6
   0   1 -16  268.94   18.58   5
   0  -1  16  255.50    7.79   7
   0   1 -16  273.49   20.38   6
   0   1 -15  504.35   26.74   6
   0   1 -15  535.84   24.99   5
   0   1 -14 5316.62   73.71   5
   0   1 -14 5674.09   83.56   6
   0  -1  14 5234.39   36.90   7
   0  -1  13  395.85    8.62   8
   0   1 -13  446.47   23.03   6
   0  -1  13  425.16   10.85   7
   0   1 -13  465.90   21.89   5
   0  -1  12 2314.03   25.22   7
   0   1 -12 2419.43   50.15   6
   0   1 -12 2262.93   44.47   5
   0  -1  12 2302.32   20.10   8
   0   1 -11 5243.05   64.46   5
   0   1 -11 5640.50   73.39   6
   0  -1  11 5223.46   29.35   8
   0  -1  11 5412.25   38.59   7
   0   1 -10 3782.38   52.14   5
   0  -1  10 3902.65   24.53   8
   0  -1  10 3891.60   32.43   7
   0   1 -10 3982.43   58.96   6
   0   1  -9   54.15    7.94   6
   0  -1   9   45.50    2.59   8
   0   1  -9   59.52    4.05   7
   0   1  -9   49.77    7.44   5
   0   1  -8  954.19   14.98   7
   0   1  -8  964.67   25.84   6
   0  -1   8  953.93   15.42   7
   0   1  -8  920.12   23.02   5
   0   1  -7 5664.07   53.60   5
   0   1  -7 5895.54   59.61   6
   0  -1   7 5976.00   37.45   7
   0   1  -7 5927.76   36.56   7
   0   1  -6 8996.84   68.17   6
   0   1  -6 9326.69   44.51   7
   0   1  -6 8967.27   62.20   5
   0  -1   6 9246.89   45.27   7
   0  -1   5 6636.12   36.92   7
   0   1  -5 6488.60   48.35   5
   0   1  -5 6758.93   36.52   7
   0   1  -5 6435.96   52.79   6
   0   1  -4 4146.10   27.95   7
   0  -1   4 4375.03   28.74   7
   0  -1   4 4595.71   34.93   2
   0  -1   4 4412.65   35.68   1
   0   1  -4 3905.94   37.46   6
   0   1  -4 4179.01   35.02   5
   0   1  -3 4066.33   29.48   5
   0  -1   3 3998.00   28.73   1
   0  -1   3 3992.22   25.40   7
   0   1  -3 3557.67   29.81   6
   0  -1  -3 2679.94   16.02   7
   0  -1  -3 2778.85   23.96   5
   0  -1  -410940.39   55.10   6
   0  -1  -410464.20   54.48   5
   0   1   410626.71   50.15   1
   0   1   410775.10   54.50   2
   0   1   5 1745.86   23.52   1
   0  -1  -5 1908.58   25.84   6
   0   1   5 1701.23   24.81   2
   0  -1  -5 1893.36   26.17   5
   0   1   6 6590.89   53.65   6
   0  -1  -6 6485.51   52.52   6
   0  -1  -6 6688.72   53.86   5
   0  -1  -7 7415.71   60.80   6
   0  -1  -7 7575.71   62.00   5
   0  -1  -8  323.90   13.58   4
   0  -1  -8  379.89   15.01   5
   0  -1  -8  339.40   14.03   6
   0  -1  -9 1041.62   26.09   5
   0  -1  -9 1092.41   26.71   6
   0  -1  -9 1081.30   26.57   4
   0  -1 -10 1922.09   37.51   5
   0  -1 -10 1793.76   36.28   6
   0  -1 -10 1769.45   35.93   4
   0  -1 -11  439.98   18.97   4
   0  -1 -11  466.67   20.57   6
   0  -1 -12  223.86   14.62   6
   0  -1 -12  198.11   13.43   4
   0  -1 -13  606.41   24.49   6
   0  -1 -13  562.77   23.47   4
   0  -1 -13  593.92   24.01   5
   0  -1 -14  362.25   19.79   4
   0  -1 -14  358.09   21.29   6
   0  -1 -15  939.57   33.12   6
   0  -1 -15  887.40   31.82   4
   0  -1 -15  912.38   32.62   5
   0  -1 -16  337.38   20.44   4
   0  -1 -16  293.32   19.58   5
   0  -1 -16  374.20   22.07   6
   0  -1 -17   36.02    8.38   5
   0  -1 -17   33.00    7.85   6
   0  -1 -17   21.41    5.67   4
   0  -1 -18  666.29   30.89   5
   0  -1 -18  630.48   30.35   6
   0  -1 -18  603.07   29.06   4
   0  -1 -19   51.06   10.16   4
   0  -1 -19   52.47   11.60   6
   0  -1 -20   24.34    7.27   6
   0  -1 -20   20.85    6.83   4
   0  -1 -20   16.56    7.29   5
   0  -1 -21   99.91   14.58   5
   0  -1 -21   65.29   11.59   6
   0  -1 -22  290.24   23.75   6
   0  -1 -22  295.74   23.53   5
   0   1  22  269.89   11.95   8
   0  -1 -23   80.72   13.45   6
   0  -1 -23   94.29   13.78   5
   0  -1 -24  352.53   26.96   5
   0  -1 -24  350.60   27.68   6
   0  -1 -25  212.29   22.62   6
   0  -1 -25  215.91   22.31   5
   0  -1 -26  476.53   34.22   6
   0  -1 -26  450.19   32.23   5
   0  -1 -27   60.01   13.04   5
   0  -1 -27   73.55   15.13   6
   0  -1 -28   11.52    6.35   5
   0  -1 -28   18.12    8.40   6
   0  -1 -29   36.91   10.66   6
   0  -1 -29   35.58   10.94   5
   0  -1 -30  107.15   18.00   5
   0  -1 -30   75.86   15.11   6
   0  -1 -31   20.20    9.98   5
   0  -1 -31    3.00    6.39   6
   0  -1 -32   15.39    8.94   5
   0  -1 -32    8.77    5.99   6
   0  -1 -33   24.97    8.21   5
   0  -1 -34  136.90   22.24   5
   0  -1 -35   24.33   11.60   5
   0  -1 -36   68.86   16.66   5
   0  -1 -37    4.86    6.65   5
   0  -1 -38   74.55   18.31   5
   0   2 -38  101.72   21.19   5
   0   2 -38   80.39   20.57   6
   0   2 -37   21.58   11.12   5
   0   2 -37   21.04   10.22   6
   0   2 -36   -4.06    8.87   6
   0   2 -36   26.96   11.91   5
   0   2 -35  238.22   31.48   6
   0   2 -35  154.84   23.84   5
   0   2 -34    9.11    9.88   6
   0   2 -34    2.89    6.78   5
   0   2 -33   59.38   16.24   6
   0   2 -33   83.97   17.06   5
   0   2 -32   17.22    9.83   6
   0   2 -32  -10.05    7.62   5
   0   2 -31    2.20    5.18   5
   0   2 -31    2.92    6.67   6
   0   2 -30   11.44    6.82   5
   0   2 -30    6.96    5.37   6
   0   2 -29    4.48    5.74   5
   0   2 -29    7.42    6.99   6
   0   2 -28    5.15    5.76   5
   0   2 -28   18.68    9.56   6
   0   2 -27   17.28    7.97   5
   0   2 -27    3.12    6.49   6
   0   2 -26   11.84    7.45   5
   0   2 -26   12.28    7.81   6
   0   2 -25   29.53    9.68   6
   0   2 -25   47.09   10.99   5
   0   2 -24   53.22   11.23   5
   0   2 -24   33.27    8.82   6
   0   2 -23   14.31    7.57   6
   0   2 -23   29.58    9.48   5
   0   2 -22  611.93   37.09   6
   0   2 -22  611.99   33.46   5
   0   2 -21  288.47   22.75   5
   0   2 -21  285.43   25.25   6
   0   2 -20  716.43   34.22   5
   0   2 -20  774.30   39.39   6
   0   2 -19  756.50   34.41   5
   0   2 -19  764.55   38.94   6
   0   2 -1810461.06  120.79   5
   0  -2  1810635.03   66.58   7
   0   2 -17 1112.04   39.41   5
   0  -2  17 1079.93   21.60   7
   0   2 -17 1181.13   44.54   6
   0   2 -16 2744.49   57.99   5
   0   2 -16 2946.43   67.02   6
   0  -2  16 2834.78   34.97   7
   0  -2  15  627.20   16.77   7
   0   2 -15  645.79   27.70   5
   0   2 -15  672.51   31.48   6
   0  -2  14 3311.50   38.28   7
   0   2 -14 3283.19   66.01   6
   0   2 -14 3181.40   58.00   5
   0   2 -13  346.40   19.51   2
   0  -2  13  333.08   12.36   7
   0   2 -13  383.21   19.71   5
   0   2 -13  324.38   20.26   6
   0   2 -12 1893.20   42.45   2
   0   2 -12 1763.43   40.11   5
   0   2 -12 1770.54   45.00   6
   0  -2  12 1963.96   29.85   7
   0  -2  11 1309.85   24.10   7
   0   2 -11 1172.20   35.11   6
   0   2 -11 1208.16   32.34   2
   0   2 -11 1257.81   32.25   5
   0  -2  10   56.47    5.17   7
   0   2 -10   50.48    6.57   5
   0   2 -10   42.65    6.73   6
   0   2 -10   37.06    2.43   8
   0   2 -10   51.68    6.80   2
   0  -2   9 1080.63   21.56   7
   0   2  -9  984.96   29.09   6
   0   2  -9  992.38   26.34   2
   0   2  -9  927.91   12.81   8
   0   2  -9  940.10   25.55   5
   0   2  -8 7606.60   76.88   6
   0   2  -8 7666.02   69.20   5
   0   2  -8 8144.25   69.81   2
   0   2  -8 7517.51   37.24   8
   0  -2   8 8208.34   58.36   7
   0   2  -7  762.13   12.09   8
   0   2  -7  718.51   22.27   6
   0   2  -7  761.04   20.53   5
   0   2  -7  770.27   19.93   2
   0  -2   7  732.50   17.15   7
   0   2  -6 2637.04   34.08   2
   0   2  -6 2670.22   22.60   8
   0  -2   6 2889.89   33.61   7
   0   2  -6 2594.21   39.84   6
   0   2  -6 2633.79   36.17   5
   0   2  -5  891.71   22.15   6
   0   2  -5  949.57   20.31   5
   0   2  -5  922.74   18.46   2
   0  -2   5 1025.64   19.69   7
   0   2  -5  934.33   13.97   8
   0   2  -5  955.17   18.61   7
   0  -2   414955.14   71.66   1
   0   2  -414352.90   83.26   6
   0   2  -415292.13   75.39   5
   0   2  -414624.19   57.04   8
   0   2  -414326.88   65.54   2
   0  -2   414617.77   71.97   7
   0   2  -3 2259.14   22.91   8
   0  -2   3 2345.56   25.30   1
   0  -2   3 2402.65   28.82   7
   0   2  -216893.03   58.47   1
   0  -2   217276.40   74.21   7
   0  -2   1 2252.25   26.05   7
   0   2  -1 2193.65   17.76   1
   0  -2   0  235.02    8.25   7
   0  -2  -1 2282.82   25.21   7
   0  -2  -211971.42   56.94   7
   0  -2  -3 5995.26   39.42   7
   0   2   410681.38   53.02   7
   0  -2  -411126.39   64.21   5
   0  -2  -410671.86   52.45   7
   0  -2  -5 2155.92   23.28   7
   0   2   5 2193.11   29.34   6
   0  -2  -5 2121.22   29.83   5
   0   2   5 2087.66   23.10   7
   0  -2  -6 6308.19   39.26   7
   0   2   6 6239.99   52.05   6
   0   2   6 6211.86   39.01   7
   0  -2  -6 6086.67   54.42   5
   0  -2  -7   36.62    5.61   5
   0   2   7   47.63    3.54   7
   0  -2  -8 7959.88   71.60   5
   0   2   8 7926.51   42.10   7
   0   2   9 2992.50   25.05   7
   0  -2  -9 3134.70   46.69   6
   0  -2  -9 3082.57   46.74   5
   0  -2 -10  167.56   11.51   6
   0  -2 -10  157.05   11.15   5
   0   2  10  162.40    5.61   7
   0   2  11  798.01   11.65   7
   0  -2 -11  918.98   27.81   6
   0  -2 -11  888.71   28.20   5
   0  -2 -12 4540.59   65.12   4
   0  -2 -12 4646.98   65.21   6
   0  -2 -12 4553.55   65.08   5
   0  -2 -13   45.72    8.85   5
   0  -2 -13   41.68    7.11   4
   0  -2 -13   53.80    8.13   6
   0  -2 -14 4510.34   69.50   6
   0  -2 -14 4551.31   70.77   4
   0  -2 -14 4662.44   71.93   5
   0  -2 -15 1091.75   36.43   5
   0  -2 -15 1101.41   36.52   6
   0  -2 -15 1133.71   36.59   4
   0  -2 -16  707.66   30.37   6
   0  -2 -16  715.80   30.72   4
   0  -2 -16  821.25   33.00   5
   0  -2 -17  943.14   35.95   4
   0  -2 -17  936.11   36.32   5
   0  -2 -17  947.21   35.73   6
   0  -2 -18  936.63   37.62   6
   0  -2 -18  867.34   36.31   4
   0  -2 -19  212.77   19.04   4
   0  -2 -19  194.65   18.76   6
   0  -2 -19  230.01   20.55   5
   0  -2 -20  604.83   32.65   5
   0  -2 -20  648.39   33.06   6
   0  -2 -20  665.12   33.72   4
   0  -2 -21 2444.05   65.46   4
   0  -2 -21 2363.60   65.07   6
   0  -2 -21 2338.59   64.69   5
   0  -2 -22 1613.92   55.39   6
   0  -2 -22 1679.02   56.51   5
   0  -2 -22 1658.41   55.83   4
   0   2  23   38.48    5.89   8
   0  -2 -23   61.03   13.62   4
   0  -2 -23   41.21   11.36   6
   0  -2 -23   50.31   13.34   5
   0  -2 -24   81.87   13.74   5
   0  -2 -24   80.66   13.72   6
   0  -2 -24   91.86   14.40   4
   0  -2 -25   11.01    8.52   5
   0  -2 -25   12.61    6.98   6
   0  -2 -26  711.33   40.96   5
   0  -2 -26  702.56   41.24   6
   0  -2 -27   57.40   13.65   5
   0  -2 -27   50.38   12.64   6
   0  -2 -28  191.66   22.79   5
   0  -2 -29   37.38   11.02   5
   0  -2 -30  276.83   28.55   5
   0  -2 -31   12.08    8.98   5
   0  -2 -32  175.10   24.47   5
   0  -2 -33   20.31   11.14   5
   0  -2 -34  216.87   27.60   5
   0  -2 -35   42.47   14.38   5
   0  -2 -36   10.04    8.32   5
   0  -2 -37    4.03    7.88   5
   0  -2 -38  141.24   25.32   5
   0   3 -38    3.35    6.76   6
   0   3 -37  100.95   20.44   5
   0   3 -37   56.72   14.48   6
   0   3 -36   17.06   11.50   5
   0   3 -36   14.74    9.77   6
   0   3 -35    8.30    9.61   6
   0   3 -35   26.05   11.75   5
   0   3 -34   69.61   18.02   6
   0   3 -34   55.69   15.17   5
   0   3 -33   16.12    8.92   6
   0   3 -33   22.91   10.47   5
   0   3 -32   15.92    8.26   6
   0   3 -32   27.74   11.41   5
   0   3 -31  157.83   23.74   6
   0   3 -31  129.19   19.61   5
   0   3 -30   -7.47    5.97   5
   0   3 -30   14.48    8.40   6
   0   3 -29   15.44    7.19   6
   0   3 -29   14.95    7.68   5
   0   3 -28    4.31    4.99   5
   0   3 -28    9.96    7.12   6
   0   3 -27  172.10   23.12   6
   0   3 -27  177.05   21.65   5
   0   3 -26    1.74    5.55   5
   0   3 -26    4.54    5.52   6
   0   3 -25    5.29    5.95   5
   0   3 -25   13.45    6.76   6
   0   3 -24  197.55   20.35   5
   0   3 -24  202.62   23.04   6
   0   3 -23   86.59   15.71   6
   0   3 -23   83.42   13.54   5
   0   3 -22  603.52   37.67   6
   0   3 -22  535.35   31.31   5
   0   3 -21   34.89    9.10   5
   0   3 -21   38.95   10.38   6
   0  -3  20   76.48    6.99   7
   0   3 -20   74.39   11.50   5
   0   3 -20   78.34   13.54   6
   0   3 -19   83.03   12.26   5
   0   3 -19   70.93   12.59   6
   0  -3  19   74.13    6.98   7
   0   3 -18  244.83   19.09   5
   0  -3  18  256.01   12.74   7
   0   3 -18  258.99   22.23   6
   0   3 -17   12.27    8.96   6
   0  -3  17    5.99    3.31   7
   0   3 -16 3866.90   79.07   6
   0   3 -16 3731.22   68.71   5
   0  -3  16 3733.58   48.24   7
   0   3 -15  299.25   22.33   6
   0   3 -15  314.91   20.57   2
   0  -3  15  304.93   13.98   7
   0   3 -14 3323.66   61.82   2
   0  -3  14 3320.19   45.28   7
   0   3 -14 3219.34   67.59   6
   0   3 -14 3287.49   60.04   5
   0   3 -13    9.16    5.73   6
   0   3 -13    8.32    1.33   8
   0   3 -13   27.93    7.84   5
   0  -3  13   20.16    4.39   7
   0   3 -13   21.81    7.07   1
   0   3 -13   19.94    7.06   2
   0   3 -12 6662.71   79.55   5
   0   3 -12 6586.76   88.83   6
   0   3 -12 6508.01   79.42   2
   0   3 -12 6614.50   82.15   1
   0  -3  12 6530.95   63.62   7
   0  -3  11  894.76   23.40   7
   0   3 -11  909.25   28.32   2
   0   3 -11  824.41   14.58   8
   0   3 -11  823.66   30.62   6
   0   3 -11  871.48   28.19   5
   0   3 -11  865.16   28.87   1
   0   3 -10  178.51   12.06   2
   0   3 -10  155.91   11.75   5
   0   3 -10  155.64   11.77   1
   0   3 -10  134.33   12.08   6
   0  -3  10  163.40   10.04   7
   0   3 -10  140.57    6.22   8
   0   3  -9 3071.43   48.12   5
   0   3  -9 3068.42   46.20   2
   0   3  -9 2972.99   53.05   6
   0   3  -9 3149.47   30.16   8
   0  -3   9 2996.77   42.05   7
   0   3  -9 3096.93   48.69   1
   0   3  -8 8151.56   75.31   1
   0   3  -8 8201.39   70.98   2
   0   3  -8 8345.04   76.09   5
   0  -3   8 7921.25   67.66   7
   0   3  -8 7938.06   82.61   6
   0   3  -8 8218.45   49.35   8
   0   3  -7  826.57   23.07   5
   0  -3   7  816.14   21.44   7
   0   3  -7  826.73   16.22   8
   0   3  -7  787.31   25.06   6
   0   3  -7  821.50   21.15   2
   0   3  -7  813.68   22.47   1
   0  -3   6    1.40    1.64   7
   0   3  -6    3.78    2.05   6
   0   3  -6    6.89    1.81   8
   0   3  -6    2.71    2.09   2
   0   3  -6    5.51    2.19   5
   0   3  -6    1.54    1.33   1
   0   3  -5   42.82    4.55   1
   0  -3   5   45.82    5.00   7
   0   3  -5   36.97    3.94   2
   0   3  -5   43.00    4.02   8
   0   3  -5   41.35    5.56   6
   0   3  -4  865.94   18.39   1
   0   3  -4  917.72   18.59   8
   0   3  -4  895.93   16.92   2
   0  -3   4  892.53   21.70   7
   0  -3   3 9328.08   54.53   1
   0   3  -3 8950.77   53.47   1
   0   3  -3 9196.17   60.49   8
   0   3  -2 1645.06   20.54   1
   0  -3   2 1634.70   28.22   7
   0   3  -1  197.05    6.26   1
   0  -3   1  191.99    9.68   7
   0  -3   0 5842.58   51.89   7
   0  -3  -1   81.48    6.30   7
   0  -3  -2  730.69   18.08   7
   0  -3  -3 6294.11   52.08   7
   0  -3  -4 2055.06   29.31   7
   0  -3  -5   43.66    4.96   5
   0  -3  -5   37.55    4.05   7
   0  -3  -6    3.44    1.63   7
   0  -3  -6    1.98    1.67   5
   0  -3  -7   60.72    5.01   7
   0  -3  -7   57.68    6.26   5
   0  -3  -8 9939.09   83.08   5
   0   3   9  103.88    6.51   7
   0  -3  -9   93.88    8.73   5
   0   3  10  514.85   13.41   7
   0  -3 -10  481.59   20.42   5
   0   3  11 1678.34   23.72   7
   0  -3 -11 1636.43   38.90   5
   0   3  12 4743.84   38.56   7
   0  -3 -12 4766.78   69.26   5
   0   3  13  780.83   15.06   7
   0  -3 -13  787.36   29.67   5
   0  -3 -14  901.47   32.74   5
   0   3  14  759.70   13.69   7
   0  -3 -15  425.81   23.86   5
   0  -3 -15  424.45   23.18   4
   0  -3 -16 6755.02   95.23   4
   0  -3 -16 6553.27   93.88   5
   0  -3 -17  199.53   18.47   5
   0  -3 -17  171.79   16.19   4
   0  -3 -18 1928.65   54.24   4
   0  -3 -18 1878.33   53.78   5
   0  -3 -19   93.55   14.40   4
   0  -3 -19  122.47   15.25   5
   0  -3 -20  579.74   31.90   4
   0  -3 -20  565.16   31.43   5
   0  -3 -21  272.73   22.87   5
   0  -3 -21  287.04   23.48   4
   0  -3 -22  224.39   21.42   5
   0  -3 -22  202.34   20.14   4
   0  -3 -23   20.37    9.99   5
   0  -3 -23    1.95    5.92   4
   0  -3 -24  444.06   30.99   4
   0  -3 -24  399.85   29.68   5
   0   3  24  384.53   19.01   8
   0  -3 -25    8.76    6.08   4
   0  -3 -25    5.71    4.93   5
   0  -3 -26    1.74    4.30   5
   0  -3 -26    8.53    6.03   4
   0  -3 -27    8.63    6.90   4
   0  -3 -27   18.77    9.98   5
   0  -3 -28  425.72   33.86   5
   0  -3 -29   34.10   10.80   5
   0  -3 -30   21.70    9.59   5
   0  -3 -31   11.52    7.06   5
   0  -3 -32   22.15    9.91   5
   0  -3 -33   18.93    8.00   5
   0  -3 -34   26.70   10.68   5
   0  -3 -35   10.79   10.00   5
   0  -3 -36   68.23   17.09   5
   0  -3 -37   94.05   19.91   5
   0  -3 -38  101.70   20.92   5
   0   4 -37   45.81   17.29   6
   0   4 -36  493.45   47.03   6
   0   4 -35   44.96   17.09   6
   0   4 -35   50.05   15.14   5
   0   4 -34  113.78   20.83   5
   0   4 -34  138.21   24.75   6
   0   4 -33   19.24   11.62   5
   0   4 -33    1.47    8.68   6
   0   4 -32  285.07   30.87   5
   0   4 -32  303.70   34.60   6
   0   4 -31   22.28    8.97   5
   0   4 -31   13.63    9.21   6
   0   4 -30  103.87   17.83   5
   0   4 -30   99.94   19.71   6
   0   4 -29   45.63   12.77   5
   0   4 -29   40.01   12.90   6
   0   4 -28   77.31   15.43   5
   0   4 -28   35.00    9.93   6
   0   4 -27    7.05    5.70   5
   0   4 -27    4.02    7.07   6
   0   4 -26   46.16   11.53   5
   0   4 -26   42.73   11.67   6
   0   4 -25   24.00   10.04   6
   0   4 -25   35.61   10.57   5
   0   4 -24   42.09    9.60   5
   0   4 -24   40.66   11.29   6
   0   4 -23   46.90   10.25   5
   0   4 -23   57.78   13.19   6
   0   4 -22   25.40    9.32   6
   0   4 -22    7.39    4.19   5
   0  -4  21   63.70    7.28   7
   0   4 -21   68.78   11.46   5
   0  -4  20  472.70   19.68   7
   0   4 -20  492.38   29.05   5
   0   4 -20  455.65   31.80   6
   0  -4  19  662.88   23.31   7
   0   4 -19  723.05   38.74   6
   0   4 -19  715.72   34.43   5
   0   4 -18  403.45   28.35   6
   0  -4  18  398.52   18.11   7
   0   4 -18  414.65   25.37   5
   0   4 -17  171.27   18.94   6
   0  -4  17  184.09   12.25   7
   0   4 -17  214.90   18.08   5
   0  -4  16  634.72   22.63   7
   0   4 -16  634.93   33.21   6
   0   4 -16  674.09   30.76   5
   0   4 -15  167.59   15.64   2
   0   4 -15  163.48   18.09   6
   0   4 -14   48.31    9.25   6
   0   4 -14   33.54    3.18   8
   0  -4  14   53.38    7.07   7
   0   4 -14   50.95    8.09   2
   0   4 -14   40.25    7.38   5
   0   4 -13  113.84   15.47   6
   0   4 -13  210.09   18.35   1
   0   4 -13  164.32   16.02   2
   0   4 -12  232.87   17.48   6
   0   4 -12  239.40   15.54   2
   0  -4  12  235.33   13.77   7
   0   4 -12  230.37   15.52   5
   0   4 -12  231.38   16.09   1
   0   4 -12  233.65    9.20   8
   0   4 -11  123.85   14.52   5
   0   4 -11   59.43    9.85   2
   0   4 -11   16.92    9.42   6
   0   4 -11  138.03   12.64   1
   0  -4  10 2516.16   44.19   7
   0   4 -10 2603.79   32.28   8
   0   4 -10 2673.13   46.50   2
   0   4 -10 2586.58   48.04   1
   0   4 -10 2771.68   50.36   5
   0   4 -10 2473.70   53.50   6
   0   4  -9  403.29   18.66   1
   0   4  -9  263.73   10.66   8
   0  -4   9  269.10   14.67   7
   0   4  -9  297.77   19.26   6
   0   4  -9  385.55   17.36   2
   0   4  -9  327.19   17.15   5
   0   4  -8 6653.15   81.95   6
   0   4  -8 6734.58   65.48   2
   0   4  -8 6794.03   55.11   8
   0  -4   8 6632.31   69.82   7
   0   4  -8 6733.58   70.32   1
   0   4  -7 1197.47   26.13   2
   0   4  -7 1217.32   34.12   6
   0  -4   7 1127.49   28.68   7
   0   4  -7 1154.03   23.37   8
   0   4  -7 1219.84   28.43   1
   0   4  -6 9116.41   90.58   6
   0   4  -6 8913.16   66.20   2
   0   4  -6 8983.23   66.81   8
   0  -4   6 8758.60   79.02   7
   0   4  -6 8676.38   70.92   1
   0   4  -5   32.47    5.30   8
   0  -4   5   26.73    5.69   7
   0  -4   4 3286.51   47.55   7
   0   4  -4 3202.06   37.14   1
   0   4  -4 3307.82   42.19   8
   0   4  -3  415.03   12.41   1
   0  -4   3  370.03   15.88   7
   0  -4   2  314.52   14.53   7
   0  -4   2  294.77    7.82   3
   0   4  -2  294.25    9.48   1
   0  -4   1 3488.26   47.21   7
   0   4  -1 3432.64   28.91   1
   0  -4   0 4829.47   54.91   7
   0   4   0 4805.33   30.14   1
   0  -4  -1 4545.15   52.72   7
   0  -4  -2  320.92   14.10   7
   0  -4  -3    7.04    2.58   7
   0  -4  -4 1721.97   31.44   7
   0  -4  -5  399.42   15.17   7
   0  -4  -6 8122.19   67.22   7
   0  -4  -6 8533.50   77.42   5
   0  -4  -7  104.01    7.79   7
   0  -4  -7  108.41    9.12   5
   0  -4  -8 1657.57   35.85   5
   0  -4  -8 1703.24   30.74   7
   0  -4  -9   15.89    5.85   5
   0  -4  -9    2.08    1.98   7
   0  -4 -10 3511.12   56.77   5
   0  -4 -11   97.48   10.84   5
   0  -4 -12 2846.06   55.73   5
   0  -4 -13  119.36   12.20   5
   0  -4 -14 5737.38   84.33   5
   0  -4 -15   39.86   10.80   5
   0  -4 -16 5623.78   88.85   5
   0   4  16 4751.98   40.89   7
   0   4  17  741.69   14.87   7
   0  -4 -17 1015.76   39.72   5
   0  -4 -18  499.44   28.44   4
   0  -4 -18  493.98   28.43   5
   0  -4 -19  129.29   16.41   4
   0  -4 -19  161.23   17.32   5
   0  -4 -20 1685.48   55.39   5
   0  -4 -20 1749.01   56.31   4
   0  -4 -21   32.83    9.24   4
   0  -4 -21   54.79   12.15   5
   0  -4 -22   62.95   11.88   4
   0  -4 -22   60.79   11.57   5
   0  -4 -23   21.27    6.90   5
   0  -4 -23   18.60    5.97   4
   0  -4 -24   37.74    9.70   4
   0  -4 -24   53.13   12.43   5
   0   4  24   42.57    7.16   8
   0  -4 -25    9.75    6.78   5
   0  -4 -25   -0.52    3.95   4
   0   4  25    3.11    3.40   8
   0  -4 -26    1.92    4.22   4
   0  -4 -26    1.79    4.70   5
   0  -4 -27   33.50   10.48   4
   0  -4 -27   12.42    7.21   5
   0  -4 -28    8.02    7.47   5
   0  -4 -28    2.55    4.38   4
   0  -4 -29   -3.33    5.99   4
   0  -4 -29   -4.28    6.36   5
   0  -4 -30   39.25   12.41   5
   0  -4 -31   47.50   13.25   5
   0  -4 -32   25.67   11.65   5
   0  -4 -33   27.51   11.97   5
   0  -4 -34    9.40    7.53   5
   0  -4 -35  106.17   20.82   5
   0  -4 -36  127.14   23.31   5
   0  -4 -37   68.28   18.01   5
   0   5 -36   -9.01    7.27   6
   0   5 -35   71.42   17.99   6
   0   5 -34  196.47   30.03   6
   0   5 -33   59.50   18.67   6
   0   5 -32  578.67   48.50   6
   0   5 -31   46.11   16.82   6
   0   5 -30  577.51   47.11   6
   0   5 -30  555.85   41.25   5
   0   5 -29   41.47   13.32   5
   0   5 -29   52.71   16.02   6
   0   5 -28   33.47   11.52   6
   0   5 -28   43.62   12.05   5
   0   5 -27   27.20   12.01   6
   0   5 -27   24.82    8.87   5
   0   5 -26   49.94   12.49   5
   0   5 -26   32.17   10.46   6
   0   5 -25   38.04   11.01   5
   0   5 -25   59.02   15.00   6
   0   5 -24  135.55   18.08   5
   0   5 -24  151.45   21.37   6
   0   5 -23   12.36    8.57   6
   0   5 -23   40.36   10.40   5
   0   5 -22  387.71   31.77   6
   0   5 -22  384.17   27.84   5
   0   5 -21  392.76   27.49   5
   0   5 -21  421.22   32.20   6
   0  -5  21  396.34   20.17   7
   0  -5  20  144.04   12.35   7
   0   5 -20  148.25   18.44   6
   0   5 -20  134.90   16.02   5
   0   5 -19    8.65    5.45   5
   0  -5  19    9.04    3.47   7
   0   5 -19   15.37    5.82   6
   0   5 -18    7.19    4.08   6
   0  -5  18    6.34    3.82   7
   0   5 -18    6.03    3.54   5
   0  -5  17    4.15    3.35   7
   0   5 -17    1.98    3.71   6
   0   5 -16    3.42    1.18   8
   0   5 -16    9.31    5.30   6
   0  -5  16    1.20    2.12   7
   0   5 -16   12.76    5.33   5
   0   5 -15  478.73   25.10   2
   0   5 -15  520.83   30.18   6
   0   5 -15  494.15   26.03   5
   0  -5  15  529.43   22.55   7
   0   5 -15  550.22   14.90   8
   0   5 -14  579.03   30.63   6
   0   5 -14  613.49   27.34   2
   0   5 -14  585.99   27.65   5
   0   5 -14  624.34   16.50   8
   0  -5  14  614.53   24.33   7
   0   5 -13   47.83    7.95   1
   0  -5  13   31.57    6.35   7
   0   5 -13   29.08    4.29   8
   0   5 -13   45.44    8.11   2
   0   5 -13   52.73   10.53   6
   0   5 -12  125.78   13.86   6
   0   5 -12   98.50   10.20   2
   0   5 -12  110.48   11.29   1
   0   5 -12  125.60    8.02   8
   0  -5  12  105.10   10.31   7
   0   5 -11  643.74   18.33   8
   0   5 -11  625.02   29.31   6
   0   5 -11  634.38   25.47   1
   0   5 -11  676.33   25.12   2
   0  -5  11  611.97   24.14   7
   0  -5  10 2795.72   51.00   7
   0   5 -10 2863.15   48.78   2
   0   5 -10 2841.98   60.31   6
   0   5 -10 2838.68   51.67   1
   0   5 -10 2869.18   39.88   8
   0   5  -9  529.90   26.11   6
   0   5  -9  312.57   14.09   8
   0   5  -9  484.40   19.34   2
   0   5  -9  435.97   20.36   1
   0  -5   9  286.36   17.86   7
   0   5  -8  131.86   12.63   6
   0   5  -8  132.56    9.43   2
   0   5  -8  127.75   10.12   1
   0   5  -8  138.78    9.33   8
   0  -5   8  133.38   11.15   7
   0   5  -7  925.92   25.63   1
   0   5  -7  930.35   23.39   2
   0   5  -7  941.45   24.59   8
   0   5  -7  943.19   32.70   6
   0  -5   7  903.72   28.76   7
   0   5  -6 1271.30   28.12   1
   0   5  -6 1304.05   26.01   2
   0  -5   6 1329.46   34.27   7
   0   5  -6 1318.47   29.76   8
   0   5  -5  516.41   18.78   8
   0   5  -5  660.07   20.03   1
   0  -5   5  457.80   21.24   7
   0   5  -5  722.50   18.09   2
   0   5  -4 1116.95   28.07   8
   0  -5   4 1131.48   31.10   7
   0   5  -4 1078.32   22.59   1
   0   5  -3   62.41    6.72   8
   0  -5   3   34.05    7.54   7
   0   5  -3   67.17    6.29   1
   0  -5   2 6113.36   70.94   7
   0   5  -2 6103.30   45.68   1
   0  -5   1  613.16   22.84   7
   0   5  -1  693.26   14.20   1
   0   5   0 1636.62   19.52   1
   0  -5   0 1656.81   36.21   7
   0  -5  -1   54.88    7.90   7
   0  -5  -2 4858.06   60.57   7
   0  -5  -3  174.62   13.52   7
   0  -5  -4 1609.36   34.32   7
   0  -5  -5   59.33    7.52   7
   0  -5  -6 7441.04   73.43   7
   0  -5  -6 8383.54   84.13   5
   0  -5  -7  210.52   12.58   7
   0  -5  -7  240.70   15.34   5
   0  -5  -8 1028.02   30.14   5
   0  -5  -8  961.63   26.48   7
   0  -5  -9   36.21    5.46   7
   0  -5  -9   49.10    7.21   5
   0  -5 -10 5118.76   60.06   7
   0  -5 -10 5054.65   70.80   5
   0  -5 -11  154.25   16.26   5
   0  -5 -12  200.81   15.82   5
   0  -5 -13    5.68    3.73   5
   0  -5 -14  749.73   31.49   5
   0  -5 -15   25.84    9.15   5
   0  -5 -16  181.71   16.88   5
   0  -5 -17  128.37   14.59   5
   0  -5 -18  184.73   17.95   5
   0  -5 -19    9.54    5.11   5
   0  -5 -20   84.24   12.92   5
   0  -5 -20   98.11   13.65   4
   0  -5 -21   11.50    6.51   5
   0  -5 -21   -1.16    4.59   4
   0  -5 -22  529.69   33.71   5
   0  -5 -22  520.81   33.70   4
   0  -5 -23   34.50   10.33   5
   0  -5 -23    9.36    7.62   4
   0  -5 -24    2.68    5.19   4
   0   5  24    7.72    4.41   8
   0  -5 -24    6.80    4.75   5
   0   5  25   32.11    7.30   8
   0  -5 -25   48.16   11.53   4
   0  -5 -25   34.86   10.28   5
   0  -5 -26   -3.72    6.36   5
   0  -5 -26    7.35    5.06   4
   0   5  26    8.39    4.94   8
   0  -5 -27   10.59    7.30   4
   0  -5 -27   -1.62    5.58   5
   0  -5 -28   38.81   11.31   4
   0  -5 -28   49.14   13.37   5
   0  -5 -29   78.36   15.65   5
   0  -5 -29   99.80   18.00   4
   0  -5 -30  120.21   19.98   5
   0  -5 -30  127.75   20.20   4
   0  -5 -31   19.86   10.94   4
   0  -5 -31   36.97   13.41   5
   0  -5 -32  153.70   23.09   5
   0  -5 -33   52.39   15.71   5
   0  -5 -34   40.78   13.44   5
   0  -5 -35   53.44   15.36   5
   0  -5 -36   32.56   13.63   5
   0  -5 -37    1.09    7.14   5
   0   6 -36   15.38    9.70   6
   0   6 -35    3.23    6.58   6
   0   6 -34   26.58   11.40   6
   0   6 -33   28.74   11.56   6
   0   6 -32   37.07   12.98   6
   0   6 -31   17.14   12.79   6
   0   6 -30  483.89   44.44   6
   0   6 -29   97.84   20.44   6
   0   6 -28  191.05   26.80   6
   0   6 -27   87.04   18.35   6
   0   6 -26  446.61   38.97   6
   0   6 -25   37.01   12.87   6
   0   6 -24  551.36   41.10   6
   0   6 -23   25.28   10.78   6
   0  -6  22  402.71   22.23   7
   0   6 -22  422.95   34.19   6
   0   6 -21   37.84   11.45   6
   0  -6  21   40.34    7.61   7
   0   6 -20    2.73    4.81   6
   0  -6  20   13.41    4.59   7
   0   6 -19   26.85    9.57   6
   0  -6  19   29.87    6.08   7
   0  -6  18   58.54    8.71   7
   0   6 -18   55.11   11.70   6
   0   6 -17  717.95   38.81   6
   0  -6  17  713.50   29.21   7
   0   6 -17  710.07   17.55   8
   0  -6  16  256.91   17.54   7
   0   6 -16  245.94   11.24   8
   0   6 -16  244.53   22.14   6
   0   6 -15  432.93   28.90   6
   0   6 -15  402.09   23.26   2
   0   6 -15  418.93   15.30   8
   0  -6  15  429.56   22.16   7
   0   6 -14   12.47    6.65   6
   0   6 -14   11.99    4.81   2
   0  -6  14    9.26    3.95   7
   0   6 -14    3.40    1.82   8
   0   6 -13   46.76    7.55   2
   0   6 -13   27.48    4.42   8
   0   6 -13   45.38    9.55   6
   0  -6  13   31.72    6.87   7
   0   6 -12  348.59   20.13   1
   0   6 -12  371.73   15.66   8
   0   6 -12  381.72   25.11   6
   0  -6  12  377.99   20.86   7
   0   6 -12  354.97   19.47   2
   0   6 -11 1918.67   36.26   8
   0   6 -11 1851.24   53.25   6
   0   6 -11 1890.12   42.74   2
   0   6 -11 1885.14   44.88   1
   0  -6  11 1906.17   45.96   7
   0   6 -10  723.80   32.48   6
   0   6 -10  731.34   26.66   1
   0   6 -10  729.58   22.97   8
   0   6 -10  730.12   24.89   2
   0  -6  10  713.39   28.03   7
   0   6  -9  273.15   15.59   1
   0   6  -9  277.25   14.41   8
   0   6  -9  292.76   14.99   2
   0   6  -9  258.85   19.07   6
   0  -6   9  290.72   17.82   7
   0  -6   8 1064.24   34.03   7
   0   6  -8 1054.70   26.89   2
   0   6  -8 1120.87   38.92   6
   0   6  -8 1055.57   29.33   1
   0   6  -8 1047.35   28.55   8
   0   6  -7  463.74   18.69   1
   0   6  -7  455.36   24.76   6
   0   6  -7  411.12   18.36   8
   0  -6   7  466.58   22.53   7
   0   6  -7  445.37   16.39   2
   0   6  -6 5199.65   65.96   8
   0   6  -6 4999.01   57.06   1
   0  -6   6 5040.30   72.39   7
   0   6  -6 5026.19   51.93   2
   0  -6   5  190.34   14.31   7
   0   6  -5  181.77   12.55   8
   0  -6   5  167.20    8.59   3
   0   6  -5  181.04   10.37   1
   0   6  -5  189.99    9.45   2
   0   6  -4 2872.51   33.76   2
   0  -6   4 2929.58   32.89   3
   0  -6   4 2880.29   54.14   7
   0   6  -4 2759.57   37.35   1
   0   6  -4 2859.91   50.21   8
   0   6  -3  453.49   20.30   8
   0   6  -3  437.87   13.89   1
   0  -6   3  477.55   21.99   7
   0   6  -2 6404.99   48.81   1
   0  -6   2 6476.49   79.87   7
   0  -6   1 1144.91   33.79   7
   0   6  -1 1108.13   19.02   1
   0   6   0 4359.47   34.05   1
   0  -6   0 4435.95   65.12   7
   0   6   1 1330.04   17.27   1
   0  -6  -1 1461.82   37.21   7
   0  -6  -2 5351.29   70.34   7
   0  -6  -3  507.56   22.06   7
   0  -6  -4  184.02   13.19   7
   0  -6  -5  212.20   13.87   7
   0  -6  -6  367.48   18.02   7
   0  -6  -7  206.46   15.47   7
   0  -6  -7  395.68   20.97   5
   0  -6  -8 1243.88   35.27   5
   0  -6  -8 1184.09   32.49   7
   0  -6  -9  892.97   28.28   7
   0  -6  -9  907.96   30.50   5
   0  -6 -10   12.46    3.85   7
   0  -6 -10   21.50    6.11   5
   0  -6 -11  143.26   13.60   5
   0  -6 -12  227.90   17.59   5
   0  -6 -13  484.65   25.26   5
   0  -6 -14  367.50   22.79   5
   0  -6 -15   23.26    6.12   5
   0  -6 -16  240.28   19.71   5
   0  -6 -17  369.81   25.06   5
   0  -6 -18  328.47   24.33   5
   0  -6 -19   83.35   12.80   5
   0  -6 -20   61.94   11.55   5
   0  -6 -21  102.65   14.98   4
   0  -6 -21   89.86   14.09   5
   0  -6 -22  319.35   26.92   5
   0  -6 -22  312.77   26.31   4
   0   6  23   26.63    6.88   8
   0  -6 -23   38.14   10.60   5
   0  -6 -23   50.21   12.12   4
   0  -6 -24   45.42   11.38   4
   0   6  24   62.95   10.40   8
   0  -6 -24   47.05   11.36   5
   0   6  25   26.29    7.75   8
   0  -6 -25   43.34   12.08   5
   0  -6 -25   31.60   10.19   4
   0  -6 -26    4.47    6.67   5
   0   6  26    0.58    3.39   8
   0  -6 -26   -2.15    4.48   4
   0  -6 -27   17.85    9.73   5
   0   6  27    6.85    5.12   8
   0  -6 -27    3.80    4.26   4
   0  -6 -28   90.00   15.95   4
   0  -6 -28  118.77   19.56   5
   0  -6 -29   55.13   14.09   4
   0  -6 -29   92.36   18.26   5
   0  -6 -30    4.35    6.46   5
   0  -6 -30    1.92    6.46   4
   0  -6 -31  113.23   20.52   4
   0  -6 -31  114.54   20.62   5
   0  -6 -32  115.73   20.76   5
   0  -6 -32  108.88   19.45   4
   0  -6 -33    9.15    8.28   4
   0  -6 -33   -2.66    8.73   5
   0  -6 -34   14.20    9.78   5
   0  -6 -35   18.51   11.77   5
   0  -6 -36   20.19   12.02   5
   0  -6 -37   48.50   15.95   5
   0   7 -35   16.73   12.41   6
   0   7 -34   15.51   12.42   6
   0   7 -33   10.07    6.91   6
   0   7 -32  118.58   24.21   6
   0   7 -31   18.12   11.92   6
   0   7 -30   53.03   16.81   6
   0   7 -29   79.60   18.25   6
   0   7 -28   -4.82    6.95   6
   0   7 -27   28.47   14.61   6
   0   7 -26    1.04    7.21   6
   0   7 -25   67.06   15.81   6
   0   7 -24  343.62   33.47   6
   0   7 -23   19.84    9.35   6
   0  -7  22   85.83   11.50   7
   0   7 -22  101.85   17.81   6
   0   7 -21   23.25   11.11   6
   0  -7  21   30.47    7.72   7
   0   7 -20  612.01   40.06   6
   0  -7  20  666.87   31.10   7
   0   7 -19   26.26   11.51   6
   0  -7  19   20.73    6.24   7
   0  -7  18    3.12    3.69   7
   0   7 -18   -1.14    5.19   6
   0   7 -17    9.86    6.51   6
   0  -7  17    1.60    2.70   7
   0   7 -16  564.19   34.66   6
   0   7 -16  576.41   19.60   8
   0  -7  16  532.99   27.03   7
   0   7 -15  837.94   41.43   6
   0  -7  15  855.45   34.04   7
   0   7 -15  906.38   25.74   8
   0   7 -14  190.92   15.62   2
   0   7 -14  205.89   20.65   6
   0  -7  14  203.87   16.62   7
   0   7 -14  188.59   12.06   8
   0   7 -13  266.39   14.56   8
   0   7 -13  301.57   24.53   6
   0  -7  13  298.65   20.32   7
   0   7 -13  291.53   18.78   2
   0  -7  12   18.02    5.55   7
   0   7 -12   15.22    3.97   8
   0   7 -12    6.78    3.30   2
   0   7 -12   17.66    6.80   6
   0   7 -11  956.69   30.41   2
   0   7 -11 1057.34   29.97   8
   0  -7  11 1035.78   36.60   7
   0   7 -11 1014.82   33.57   1
   0   7 -11 1026.35   41.88   6
   0  -7  10  795.75   31.93   7
   0   7 -10  728.87   27.39   1
   0   7 -10  782.76   35.90   6
   0   7 -10  759.49   26.07   2
   0   7 -10  752.74   26.02   8
   0   7  -9   11.39    3.79   1
   0   7  -9   20.35    5.12   8
   0   7  -9   21.20    7.18   6
   0  -7   9   12.55    4.77   7
   0   7  -9   17.33    4.39   2
   0  -7   8  756.84   30.83   7
   0   7  -8  842.04   36.02   6
   0   7  -8  811.86   27.88   8
   0   7  -8  772.67   23.19   2
   0   7  -8  794.10   25.99   1
   0   7  -7  896.89   29.82   8
   0   7  -7  854.41   25.74   1
   0   7  -7  876.57   36.19   6
   0   7  -7  860.06   23.13   2
   0  -7   7  863.12   22.61   3
   0  -7   7  890.42   33.24   7
   0   7  -6  947.69   25.66   1
   0   7  -6  974.40   31.50   8
   0  -7   6  962.37   22.30   3
   0   7  -6  963.55   22.97   2
   0  -7   6  977.44   34.61   7
   0  -7   5  171.73    8.95   3
   0   7  -5  173.76    9.51   2
   0  -7   5  198.89   15.92   7
   0   7  -5  169.54   10.59   1
   0   7  -5  152.18   12.88   8
   0   7  -4 3364.25   42.69   1
   0   7  -4 3477.05   60.79   8
   0   7  -4 3437.71   37.59   2
   0  -7   4 3384.52   63.67   7
   0   7  -3  121.05    9.22   1
   0   7  -3   50.71   11.10   8
   0   7  -2 1513.04   40.78   8
   0   7  -2 1461.89   24.13   1
   0  -7   2 1433.31   40.79   7
   0   7  -1  131.45    7.13   1
   0  -7   1  230.30   16.64   7
   0   7   0 3033.12   29.31   1
   0  -7   0 3281.35   60.75   7
   0  -7  -1  452.49   22.49   7
   0   7   1  303.21    8.61   1
   0  -7  -2 2638.36   53.51   7
   0   7   2 2312.54   21.46   1
   0  -7  -3   92.71   10.71   7
   0  -7  -4 6198.45   81.47   7
   0  -7  -5  310.38   18.26   7
   0   7   6  927.94   16.25   1
   0  -7  -6 1021.08   32.80   7
   0  -7  -7  418.93   21.49   7
   0  -7  -7  421.97   21.89   5
   0  -7  -8 1052.76   33.47   7
   0  -7  -8 1068.19   34.87   5
   0  -7  -9   30.45    6.04   7
   0  -7  -9   44.21    8.16   5
   0  -7 -10   69.87    9.58   5
   0  -7 -10   76.59    9.28   7
   0  -7 -11 1081.31   33.59   7
   0  -7 -11 1063.60   36.40   5
   0  -7 -12  120.20   13.71   5
   0  -7 -13   34.21    7.48   5
   0  -7 -14 1073.15   39.87   5
   0  -7 -15  520.96   28.99   5
   0  -7 -16   58.19   11.27   5
   0  -7 -17   47.83   11.00   5
   0  -7 -18   25.08    7.61   5
   0  -7 -19   29.49    8.07   5
   0  -7 -20  309.75   24.96   5
   0  -7 -21   64.98   13.63   5
   0  -7 -22  679.41   39.14   5
   0  -7 -23    5.33    5.96   4
   0   7  23    5.72    5.09   8
   0  -7 -23   16.92    8.42   5
   0   7  24  333.60   24.56   8
   0  -7 -24  343.55   29.64   5
   0  -7 -24  350.93   30.11   4
   0  -7 -25   25.92   10.26   4
   0   7  25   17.23    6.84   8
   0  -7 -25   26.20   10.53   5
   0  -7 -26   57.76   13.57   4
   0   7  26   48.98    9.97   8
   0  -7 -26   43.96   11.19   5
   0  -7 -27   45.99   12.40   4
   0  -7 -27   45.89   12.85   5
   0   7  27   42.69    9.08   8
   0  -7 -28  818.00   49.16   4
   0  -7 -28  675.73   45.59   5
   0  -7 -29   30.32   12.62   5
   0  -7 -29   14.36   10.72   4
   0  -7 -30  224.33   27.71   4
   0  -7 -30  268.75   30.03   5
   0  -7 -31   33.74   14.07   5
   0  -7 -31    9.02    9.56   4
   0  -7 -32  824.15   53.10   4
   0  -7 -32  782.42   52.51   5
   0  -7 -33   37.74   12.24   5
   0  -7 -33   50.25   15.98   4
   0  -7 -34  129.17   22.62   4
   0  -7 -34  141.11   23.91   5
   0  -7 -35   29.97   13.80   5
   0  -7 -36  281.36   33.99   5
   0  -8  35   -1.36    7.20   3
   0   8 -33   30.96   12.32   6
   0   8 -32   20.94   11.30   6
   0   8 -31   32.21   12.69   6
   0   8 -30   15.48    9.32   6
   0   8 -29  120.59   23.29   6
   0   8 -28    8.35    7.98   6
   0   8 -27  153.80   24.88   6
   0   8 -26    4.36    7.73   6
   0   8 -25  351.88   35.76   6
   0   8 -24   96.93   19.00   6
   0   8 -23   14.74   10.25   6
   0  -8  22  300.59   22.73   7
   0   8 -22  269.69   29.45   6
   0  -8  21   16.78    7.03   7
   0   8 -21    8.17    9.61   6
   0  -8  20  435.13   26.98   7
   0   8 -20  406.00   33.98   6
   0  -8  19   41.80    8.93   7
   0   8 -19   44.90   13.26   6
   0  -8  18 1272.03   45.70   7
   0   8 -18 1282.38   57.91   6
   0   8 -17   -0.02    4.33   6
   0  -8  17    0.28    4.75   7
   0  -8  16 2345.67   61.01   7
   0   8 -16 2304.01   73.73   6
   0   8 -16 2413.03   45.20   8
   0   8 -15  607.04   37.12   6
   0  -8  15  656.56   32.11   7
   0   8 -15  624.54   23.65   8
   0   8 -14  451.29   20.40   8
   0   8 -14  430.72   30.92   6
   0  -8  14  500.20   27.81   7
   0   8 -13  770.79   40.03   6
   0  -8  13  813.01   35.16   7
   0   8 -13  791.95   27.46   8
   0  -8  12  222.79   19.09   7
   0   8 -12  202.49   20.97   6
   0   8 -12  157.48   13.49   2
   0   8 -12  201.23   14.27   8
   0   8 -11   83.00    9.35   2
   0  -8  11   95.40   12.54   7
   0   8 -11   84.35    9.79   8
   0   8 -11   96.16   14.27   6
   0  -8  10 1250.53   32.56   3
   0   8 -10 1268.25   36.97   8
   0  -8  10 1232.89   42.34   7
   0   8 -10 1262.68   48.27   6
   0   8 -10 1181.13   32.70   2
   0   8  -9 3521.10   79.31   6
   0   8  -9 3328.50   51.80   2
   0   8  -9 3455.57   57.83   1
   0   8  -9 3560.28   62.92   8
   0  -8   9 3600.54   52.30   3
   0  -8   9 3553.95   71.44   7
   0   8  -8  622.12   33.43   6
   0  -8   8  532.47   19.15   3
   0   8  -8  515.48   24.26   8
   0  -8   8  629.07   30.43   7
   0   8  -8  530.85   19.77   2
   0   8  -8  483.98   20.83   1
   0   8  -7   27.02    6.54   8
   0   8  -7   40.65    9.29   6
   0   8  -7   28.87    5.31   1
   0  -8   7   31.49    5.12   3
   0  -8   7   55.61   10.39   7
   0   8  -7   30.34    5.09   2
   0   8  -6 1683.09   30.30   2
   0   8  -6 1745.03   35.44   1
   0  -8   6 1727.08   49.17   7
   0  -8   6 1870.42   31.59   3
   0   8  -6 1787.90   46.24   8
   0  -8   5 1995.87   52.61   7
   0   8  -5 1957.41   35.36   1
   0   8  -5 2038.42   49.75   8
   0   8  -5 1928.14   30.15   2
   0   8  -4  166.20   14.53   8
   0   8  -4  175.47    8.98   2
   0   8  -4  171.67    9.83   1
   0   8  -3  305.34   12.15   1
   0   8  -3  317.58   20.16   8
   0   8  -3  277.89    9.92   2
   0  -8   3  311.81   20.76   7
   0   8  -2  662.24   29.25   8
   0  -8   2  633.85   29.42   7
   0   8  -2  636.33   16.20   1
   0  -8   1  227.90   17.55   7
   0   8  -1  226.37   17.28   8
   0   8  -1  217.82    8.65   1
   0   8   0  820.54   15.01   1
   0  -8   0  868.96   33.71   7
   0  -8  -1  202.66   16.94   7
   0   8   1  156.74    5.86   1
   0   8   2   29.16    2.22   1
   0  -8  -2   43.65    8.46   7
   0  -8  -3   85.52   11.41   7
   0  -8  -4  187.61   15.96   7
   0  -8  -5 1931.10   49.45   7
   0   8   5 1497.95   15.78   1
   0   8   6 1073.16   15.48   1
   0  -8  -6 1397.10   41.93   7
   0   8   7    4.66    2.10   1
   0  -8  -7   16.20    9.10   5
   0  -8  -8  753.75   30.91   5
   0  -8  -8  770.28   30.81   7
   0  -8  -9 2270.07   53.53   5
   0  -8  -9 2285.49   53.47   7
   0  -8 -10  510.83   25.97   5
   0  -8 -10  488.11   26.01   7
   0  -8 -11   64.18   10.52   7
   0  -8 -11   62.90    9.99   5
   0  -8 -12  421.08   24.56   5
   0  -8 -13 1002.17   38.63   5
   0  -8 -14  339.83   23.58   5
   0  -8 -15  456.16   27.88   5
   0  -8 -16  317.80   24.05   5
   0  -8 -17   70.42   12.43   5
   0  -8 -18   14.03    6.60   5
   0  -8 -19   71.14   12.86   5
   0  -8 -20  298.65   25.48   5
   0   8  21   30.79    8.70   8
   0  -8 -21   42.82   11.41   5
   0  -8 -22  621.46   37.99   5
   0   8  22  615.36   35.55   8
   0   8  23   12.44    7.30   8
   0  -8 -23   36.99   11.79   5
   0  -8 -24  587.44   39.37   4
   0   8  24  627.47   36.07   8
   0  -8 -24  630.81   40.41   5
   0   8  25    9.29    6.46   8
   0  -8 -25   15.65    9.36   4
   0  -8 -25   26.16   11.27   5
   0  -8 -26  478.75   36.99   4
   0  -8 -26  468.11   36.54   5
   0   8  26  455.52   30.82   8
   0   8  27   22.26    8.24   8
   0  -8 -27    9.18    6.06   4
   0  -8 -27   23.58   10.39   5
   0   8  28  381.73   28.09   8
   0  -8 -28  355.49   33.80   4
   0  -8 -28  333.11   32.58   5
   0  -8 -29   14.10   11.39   4
   0  -8 -29   15.49   10.66   5
   0  -8 -30  475.15   39.67   5
   0  -8 -30  531.35   41.91   4
   0  -8 -31   13.35    8.66   4
   0  -8 -31   18.04   10.03   5
   0  -8 -32   86.27   17.17   4
   0  -8 -32   71.49   17.43   5
   0  -8 -33   16.18    7.51   4
   0  -8 -33   31.70   12.40   5
   0  -8 -34   17.99    9.07   5
   0  -8 -34   26.45   11.40   4
   0  -8 -35    0.59    6.67   5
   0   9 -32   -2.52    9.02   6
   0  -9  32    2.64    5.46   3
   0  -9  31   16.82   10.08   3
   0   9 -31    3.75   10.37   6
   0   9 -30    8.21    8.18   6
   0  -9  30   11.45    7.21   3
   0   9 -29    7.69    8.32   6
   0   9 -28   12.42    7.91   6
   0   9 -27   13.92    9.68   6
   0   9 -26   11.99    8.21   6
   0   9 -25   10.45    9.39   6
   0   9 -24   91.89   19.27   6
   0   9 -23   86.34   18.12   6
   0  -9  22  489.82   30.95   7
   0   9 -22  471.10   40.03   6
   0   9 -21   11.88    8.52   6
   0  -9  21    0.20    3.97   7
   0  -9  20   16.71    6.70   7
   0   9 -20   23.29   10.43   6
   0   9 -19   40.55   11.47   6
   0  -9  19   49.17   10.11   7
   0   9 -18 1244.83   59.22   6
   0  -9  18 1277.07   48.79   7
   0   9 -17   19.34    9.80   6
   0  -9  17   11.88    6.81   7
   0  -9  16  788.50   38.02   7
   0   9 -16  715.24   43.36   6
   0   9 -15   77.98    9.44   8
   0   9 -15   74.22   13.98   6
   0  -9  15   70.61   10.30   3
   0  -9  15   83.36   13.28   7
   0   9 -14 1965.40   68.34   6
   0  -9  14 2030.13   59.71   7
   0   9 -14 1997.66   46.76   8
   0  -9  14 2077.99   50.36   3
   0   9 -13  136.74   12.71   8
   0  -9  13  154.27   17.26   7
   0   9 -13  154.78   19.99   6
   0  -9  13  123.20   11.96   3
   0   9 -12  833.61   42.68   6
   0   9 -12  902.23   32.91   8
   0  -9  12  878.17   30.11   3
   0  -9  12  892.67   39.16   7
   0  -9  11  132.92   11.40   3
   0   9 -11  143.09   18.40   6
   0   9 -11  153.06   13.97   8
   0  -9  11  141.52   15.77   7
   0  -9  10  670.48   24.01   3
   0   9 -10  579.66   22.63   2
   0   9 -10  658.96   28.87   8
   0   9 -10  629.12   36.22   6
   0  -9  10  627.42   32.41   7
   0   9  -9 1084.11   46.49   6
   0   9  -9  959.13   27.70   2
   0  -9   9 1126.30   43.16   7
   0   9  -9 1121.73   38.19   8
   0  -9   9 1116.95   29.45   3
   0  -9   8   89.12    7.99   3
   0   9  -8   70.08    7.38   2
   0   9  -8   90.71   11.56   8
   0   9  -8  100.39   16.08   6
   0  -9   8  107.69   14.39   7
   0  -9   7  363.32   24.41   7
   0   9  -7  350.17   26.26   6
   0   9  -7  380.14   22.94   8
   0   9  -7  328.61   14.39   2
   0   9  -6   32.24    4.61   2
   0  -9   6   32.88    8.23   7
   0   9  -6   35.47    7.56   8
   0   9  -5  186.19   11.15   1
   0   9  -5  163.52    8.72   2
   0   9  -5  199.05   17.07   8
   0  -9   5  213.89   19.15   7
   0   9  -4  402.93   24.45   8
   0  -9   4  362.61   23.80   7
   0   9  -4  386.53   14.90   1
   0   9  -4  326.57   11.21   2
   0   9  -3    6.70    2.50   1
   0   9  -3    1.91    1.28   2
   0  -9   3   12.81    7.10   7
   0   9  -3    5.04    4.25   8
   0   9  -2   96.62   12.68   8
   0   9  -2   91.39    6.24   1
   0   9  -2   70.87    4.32   2
   0  -9   2   98.66   13.53   7
   0  -9   1  178.65   16.94   7
   0   9  -1  168.38    7.52   1
   0   9  -1  126.55    5.21   2
   0   9  -1  184.02   16.92   8
   0   9   0  386.89   24.65   8
   0   9   0  341.55    9.23   1
   0  -9   0  382.01   23.75   7
   0  -9  -1   26.84    7.03   7
   0   9   1   29.38    7.67   8
   0  -9  -2  716.66   32.99   7
   0   9   2  757.90   34.77   8
   0   9   3  707.89   14.65   2
   0  -9  -3  821.20   34.78   7
   0  -9  -4  684.01   31.75   7
   0  -9  -5  250.68   19.32   7
   0  -9  -6 1166.74   41.31   7
   0  -9  -7  205.49   16.85   5
   0  -9  -7  209.52   17.68   7
   0  -9  -8  306.90   20.98   7
   0  -9  -8  292.56   20.27   5
   0  -9  -9 1969.58   53.18   7
   0  -9  -9 1995.85   52.41   5
   0  -9 -10 1437.80   45.36   7
   0  -9 -10 1357.28   43.56   5
   0  -9 -11  218.31   18.27   5
   0  -9 -11  208.28   17.36   7
   0  -9 -12   80.36   11.60   5
   0  -9 -13   25.91    7.87   5
   0  -9 -14 1653.80   52.37   5
   0  -9 -15  367.03   25.82   5
   0  -9 -16  751.27   37.57   5
   0  -9 -17  252.06   22.68   5
   0  -9 -18  852.59   41.57   5
   0   9  19   -0.77    3.97   8
   0  -9 -19   14.97    9.07   5
   0  -9 -20  208.21   21.90   5
   0   9  20  205.73   21.63   8
   0   9  21    8.64    6.39   8
   0  -9 -21   14.78    6.57   5
   0  -9 -22   86.16   14.93   5
   0   9  22   85.37   14.39   8
   0   9  23    2.23    5.16   8
   0  -9 -23    6.61    8.12   5
   0   9  24    1.88    4.00   8
   0  -9 -24   16.58    9.36   5
   0  -9 -25   20.53    8.73   4
   0   9  25   31.59   10.97   8
   0  -9 -25   15.06    8.49   5
   0  -9 -26    3.65    4.89   5
   0   9  26    5.83    6.04   8
   0  -9 -26    5.29    4.98   4
   0   9  27    6.20    6.45   8
   0  -9 -27    6.84    9.10   5
   0  -9 -27   -5.16    6.27   4
   0  -9 -28   10.20    7.33   4
   0  -9 -28   30.62   11.62   5
   0   9  28   17.10    7.74   8
   0  -9 -29   42.93   13.05   5
   0  -9 -29   48.38   14.30   4
   0  -9 -30  370.29   35.77   4
   0  -9 -30  334.98   33.90   5
   0  -9 -31   11.93    8.34   5
   0  -9 -31   19.98    9.63   4
   0  -9 -32    1.70    6.50   4
   0  -9 -32   -2.65    7.45   5
   0  -9 -33    0.61    6.43   5
   0  -9 -33   -2.38    5.17   4
   0  -9 -34   41.26   13.84   5
   0  -9 -35   12.05    8.92   5
   0  10 -31   12.28    8.51   6
   0  10 -30   23.99   13.94   6
   0  10 -29   18.33   11.40   6
   0  10 -28  158.44   27.10   6
   0  10 -27  225.50   31.61   6
   0  10 -26   15.71   10.19   6
   0  10 -25   19.53    9.63   6
   0  10 -24  554.44   46.57   6
   0  10 -23  493.83   43.67   6
   0 -10  23  601.97   37.15   3
   0 -10  22   83.03   13.73   3
   0  10 -22   79.73   17.94   6
   0 -10  21   52.77   11.58   3
   0  10 -21   58.76   15.45   6
   0 -10  21   48.57   10.77   7
   0 -10  20   98.10   14.86   7
   0 -10  20  108.17   14.31   3
   0  10 -20   94.17   18.93   6
   0 -10  19   40.23    8.97   3
   0  10 -19   27.40    9.12   6
   0 -10  19    9.60    5.51   7
   0 -10  18  326.56   23.35   3
   0 -10  18  326.16   26.47   7
   0  10 -18  327.35   32.25   6
   0 -10  17   12.98    5.30   3
   0  10 -17    1.17    5.34   6
   0 -10  17   12.79    7.00   7
   0 -10  16  386.37   28.29   7
   0  10 -16  410.85   34.22   6
   0 -10  16  380.11   23.49   3
   0  10 -15   11.00    7.81   6
   0 -10  15   13.72    5.21   3
   0 -10  15   17.26    7.31   7
   0  10 -15    2.49    2.62   8
   0 -10  14  107.56   15.50   7
   0  10 -14  122.28   12.85   8
   0 -10  14  116.00   12.13   3
   0  10 -14  130.67   19.73   6
   0 -10  13  464.67   22.88   3
   0 -10  13  453.90   30.02   7
   0  10 -13  462.53   25.01   8
   0  10 -13  454.40   33.94   6
   0  10 -12  822.39   33.82   8
   0  10 -12  775.43   43.89   6
   0 -10  12  777.78   28.49   3
   0 -10  12  758.21   38.51   7
   0  10 -11  108.35   12.71   8
   0  10 -11  126.05   17.67   6
   0 -10  11  111.12   10.44   3
   0 -10  11  107.00   15.02   7
   0 -10  10  227.98   13.92   3
   0  10 -10  227.26   19.12   8
   0  10 -10  226.30   23.66   6
   0 -10  10  231.66   21.06   7
   0  10  -9  367.70   23.60   8
   0  10  -9  331.35   27.06   6
   0 -10   9  349.26   25.76   7
   0  10  -8 1975.96   54.92   8
   0 -10   8 1917.38   59.71   7
   0  10  -8 2137.40   67.19   6
   0 -10   7  139.56   16.40   7
   0  10  -7  183.98   20.12   6
   0  10  -7  130.32   14.73   8
   0  10  -6  390.14   29.20   6
   0  10  -6  375.88   25.55   8
   0 -10   6  392.92   26.92   7
   0  10  -5  679.75   33.30   8
   0 -10   5  702.67   35.38   7
   0  10  -4   87.39   12.14   8
   0 -10   4   90.23   13.00   7
   0  10  -3  215.45   20.30   8
   0 -10   3  198.33   19.13   7
   0 -10   2  264.35   21.56   7
   0  10  -2  295.78   22.46   8
   0 -10   1   17.47    6.92   7
   0  10  -1   35.29    9.76   8
   0  10   0  131.70   16.16   8
   0 -10   0  127.80   15.52   7
   0  10   1 1387.33   49.69   8
   0 -10  -1 1321.77   47.46   7
   0  10   2  893.04   39.97   8
   0 -10  -2  887.85   39.00   7
   0  10   3  846.01   39.32   8
   0 -10  -3  857.83   38.05   7
   0 -10  -4   40.37    8.68   7
   0  10   4   28.93    8.95   8
   0 -10  -5 1273.23   46.14   7
   0  10   5 1343.10   49.99   8
   0 -10  -6  200.45   18.50   7
   0 -10  -7  313.39   22.26   5
   0 -10  -7  351.04   24.17   7
   0 -10  -8 2463.13   60.62   5
   0 -10  -8 2510.70   64.36   7
   0 -10  -9  144.86   15.96   7
   0 -10  -9  132.13   14.18   5
   0 -10 -10  333.79   23.52   7
   0 -10 -10  365.46   23.88   5
   0 -10 -11  233.25   19.40   5
   0 -10 -12 2280.54   60.61   5
   0 -10 -13  111.71   14.11   5
   0 -10 -14 1539.53   51.96   5
   0 -10 -15   44.08   11.03   5
   0  10  16 1103.77   49.51   8
   0 -10 -16 1058.46   45.63   5
   0  10  17   10.71    6.55   8
   0 -10 -17    0.64    4.62   5
   0  10  18   95.15   15.46   8
   0 -10 -18   99.03   14.65   5
   0 -10 -19   -0.82    4.00   5
   0  10  19    0.32    4.49   8
   0  10  20  226.36   23.56   8
   0 -10 -20  194.34   21.39   5
   0 -10 -21    8.11    7.16   5
   0  10  21   17.35    7.91   8
   0 -10 -22   61.43   12.73   5
   0  10  22   51.22   12.25   8
   0 -10 -23   84.13   15.88   5
   0  10  23   82.20   15.37   8
   0 -10 -24   34.22   10.57   5
   0  10  24   33.99    9.14   8
   0  10  25  138.30   19.33   8
   0 -10 -25  117.24   18.32   5
   0 -10 -26   44.18   13.29   5
   0  10  26   40.47   11.04   8
   0 -10 -26   45.45   12.59   4
   0 -10 -27   20.61    8.71   4
   0 -10 -27   14.63    8.76   5
   0  10  27   31.22   10.89   8
   0 -10 -28   69.21   16.69   5
   0 -10 -28   61.45   15.14   4
   0  10  28   58.42   13.33   8
   0 -10 -29    9.52    7.47   4
   0 -10 -29   16.08    6.96   5
   0 -10 -30   14.02    9.36   4
   0 -10 -30   19.07    8.06   5
   0 -10 -31   35.46   11.68   5
   0 -10 -31   44.33   14.66   4
   0 -10 -32    7.56    6.45   5
   0 -10 -32   -2.39    5.93   4
   0 -10 -33   11.54    6.16   5
   0 -10 -34   -5.34    6.84   5
   0  11 -29   22.74   14.16   6
   0  11 -28  135.54   26.60   6
   0  11 -27   26.67   13.28   6
   0  11 -26    8.72    6.54   6
   0  11 -25    3.54    6.16   6
   0  11 -24  157.66   26.04   6
   0  11 -23    6.65   10.28   6
   0  11 -22   -3.39    7.49   6
   0  11 -21   65.03   17.18   6
   0 -11  20   13.21    7.32   7
   0  11 -20   20.68   10.63   6
   0  11 -19   87.29   18.58   6
   0 -11  19   67.49   13.26   7
   0  11 -18  142.82   22.37   6
   0 -11  18  134.60   17.98   7
   0  11 -17   99.57   18.12   6
   0 -11  17  100.23   15.75   7
   0  11 -16  149.32   21.60   6
   0 -11  16  118.81   16.95   7
   0  11 -15   22.13   10.18   6
   0 -11  15   15.96    7.26   7
   0  11 -14   83.16   11.34   8
   0  11 -14   87.41   16.52   6
   0 -11  14   87.23   14.94   7
   0 -11  13   16.97    7.41   7
   0  11 -13    6.49    4.63   6
   0  11 -13    3.89    4.08   8
   0  11 -12   64.54   13.97   6
   0 -11  12   50.79   11.33   7
   0  11 -12   57.75   10.28   8
   0  11 -11    6.45    5.18   6
   0  11 -11    7.12    5.01   8
   0 -11  11    7.87    6.22   7
   0  11 -10   80.51   15.57   6
   0 -11  10   57.63   12.13   7
   0  11 -10   65.78   11.11   8
   0 -11   9   18.19    9.16   7
   0  11  -9    7.13    6.87   6
   0  11  -9   12.38    5.17   8
   0  11  -8  365.90   25.35   8
   0 -11   8  345.25   27.20   7
   0  11  -8  397.47   30.65   6
   0  11  -7    4.02    3.97   8
   0  11  -7   -3.83    5.86   6
   0 -11   7    3.77    4.00   7
   0  11  -6   53.62   10.15   8
   0  11  -6   58.24   12.99   6
   0 -11   6   52.03   11.00   7
   0  11  -5   18.65    6.41   8
   0 -11   5   18.84    7.46   7
   0 -11   4  836.03   41.17   7
   0  11  -4  889.64   40.85   8
   0  11  -3   17.16    7.90   8
   0 -11   3   19.70    6.97   7
   0  11  -2  751.45   37.99   8
   0 -11   2  710.03   37.76   7
   0 -11   1  569.35   33.42   7
   0  11  -1  588.73   33.75   8
   0 -11   0 1709.68   57.98   7
   0  11   0 1777.89   59.18   8
   0  11   1  936.12   43.06   8
   0 -11  -1  917.91   42.47   7
   0  11   2  766.16   39.42   8
   0 -11  -2  775.05   38.95   7
   0  11   3   88.79   14.56   8
   0 -11  -3   90.53   13.71   7
   0 -11  -4  184.69   18.89   7
   0  11   4  191.40   20.28   8
   0 -11  -5  146.62   17.26   7
   0  11   5  131.16   16.82   8
   0 -11  -6  125.67   15.89   7
   0  11   6  124.25   17.10   8
   0 -11  -7   39.09    8.99   7
   0  11   7   43.99    9.95   8
   0 -11  -7   63.35   10.49   5
   0 -11  -8  412.82   28.05   7
   0  11   8  395.23   29.52   8
   0 -11  -8  397.00   25.27   5
   0 -11  -9    6.66    5.34   7
   0  11   9   -0.75    4.21   8
   0 -11  -9    6.85    4.50   5
   0 -11 -10  263.00   21.99   7
   0  11  10  250.20   24.11   8
   0 -11 -10  255.33   20.35   5
   0  11  11   39.71   10.78   8
   0 -11 -11   31.64    8.10   5
   0 -11 -12  833.03   37.69   5
   0  11  12  779.70   42.65   8
   0  11  13   77.52   14.26   8
   0 -11 -13   68.99   12.07   5
   0  11  14  405.10   31.01   8
   0 -11 -14  382.42   26.64   5
   0 -11 -15    5.65    6.21   5
   0  11  15    5.09    6.27   8
   0 -11 -16  624.27   35.94   5
   0  11  16  695.13   41.35   8
   0 -11 -17  235.11   22.73   5
   0  11  17  239.77   25.28   8
   0 -11 -18  332.75   27.17   5
   0  11  18  309.27   28.20   8
   0  11  19   21.65    8.48   8
   0 -11 -19    9.57    5.94   5
   0  11  20   95.87   17.10   8
   0 -11 -20   92.47   15.69   5
   0  11  21  205.21   23.84   8
   0 -11 -21  205.44   22.91   5
   0  11  22  133.35   19.62   8
   0 -11 -22  133.26   19.21   5
   0  11  23    3.08    5.89   8
   0 -11 -23    7.07    7.20   5
   0  11  24   -4.98    7.47   8
   0 -11 -24    6.79    6.18   5
   0  11  25   -7.20    6.60   8
   0 -11 -25   -0.44    5.47   5
   0  11  26   19.44    8.59   8
   0 -11 -26   -1.03    6.61   5
   0 -11 -27   -8.85    8.07   4
   0  11  27    7.56    6.30   8
   0 -11 -27    7.18    7.23   5
   0 -11 -28   -2.68    8.07   5
   0  11  28   -4.14    5.27   8
   0 -11 -28   -0.58    5.22   4
   0 -11 -29   24.70   11.27   5
   0 -11 -29   15.27    6.88   4
   0 -11 -30   21.82    9.96   5
   0 -11 -30   32.60   12.88   4
   0 -11 -31    9.58    7.65   4
   0 -11 -31    3.67    7.95   5
   0 -11 -32    6.99    5.64   5
   0  12 -28  237.48   35.89   6
   0  12 -27   56.49   17.86   6
   0  12 -26  197.12   30.97   6
   0  12 -25    8.08    8.09   6
   0  12 -24   42.13   16.69   6
   0  12 -23   86.34   20.91   6
   0  12 -22   38.59   15.17   6
   0  12 -21   64.60   17.71   6
   0  12 -20   44.30   17.17   6
   0  12 -19  124.47   22.66   6
   0 -12  19  127.05   18.68   7
   0 -12  18   10.08    7.23   7
   0  12 -18   11.17    7.79   6
   0 -12  17   91.64   16.11   7
   0  12 -17  111.01   20.36   6
   0  12 -16   62.64   15.40   6
   0 -12  16   56.87   12.26   7
   0 -12  15   13.51    6.43   7
   0  12 -15   11.79    5.12   6
   0  12 -14   -4.33    6.01   6
   0 -12  14   -5.21    6.47   7
   0  12 -13   28.25    9.20   6
   0 -12  13   27.81    8.76   7
   0  12 -13   19.33    6.57   8
   0  12 -12   70.92   15.21   6
   0 -12  12   65.09   13.39   7
   0  12 -12   64.68   11.23   8
   0  12 -11   23.48   10.27   6
   0  12 -11   18.77    6.95   8
   0 -12  11   15.37    7.64   7
   0  12 -10  355.54   31.32   6
   0 -12  10  323.05   27.99   7
   0  12 -10  322.96   24.76   8
   0  12  -9   71.85   14.24   6
   0  12  -9   65.83   11.65   8
   0 -12   9   72.90   14.01   7
   0  12  -8  296.77   24.13   8
   0  12  -8  296.43   27.98   6
   0 -12   8  255.28   24.64   7
   0  12  -7   76.56   14.16   6
   0  12  -7   70.89   12.35   8
   0 -12   7   55.78   12.73   7
   0  12  -6  610.37   35.26   8
   0  12  -6  604.59   38.48   6
   0 -12   6  599.36   37.27   7
   0  12  -5   39.30   10.34   6
   0 -12   5   45.17   11.55   7
   0  12  -5   44.69   10.24   8
   0  12  -4  377.29   28.64   8
   0 -12   4  392.60   30.19   7
   0 -12   3   97.05   15.80   7
   0  12  -3   98.96   15.56   8
   0  12  -2 1428.09   55.32   8
   0 -12   2 1382.95   55.86   7
   0 -12   1   30.00    9.09   7
   0  12  -1   46.45   11.80   8
   0 -12   0  585.62   36.10   7
   0  12   0  585.22   36.25   8
   0  12   1    4.78    4.23   8
   0 -12  -1   11.48    6.39   7
   0  12   2  384.14   29.77   8
   0 -12  -2  404.93   30.12   7
   0  12   3  301.78   26.70   8
   0 -12  -3  310.53   25.94   7
   0 -12  -4  270.88   24.79   7
   0  12   4  237.29   24.00   8
   0  12   5   77.38   13.91   8
   0 -12  -5   85.65   14.14   7
   0 -12  -6  435.20   30.43   7
   0 -12  -6  436.02   28.06   5
   0  12   6  400.31   30.84   8
   0 -12  -7   24.36    7.14   5
   0 -12  -7   38.83    8.86   7
   0  12   7   42.09   11.48   8
   0 -12  -8   24.02    8.11   5
   0 -12  -8   14.64    6.77   7
   0  12   8   19.74    8.48   8
   0 -12  -9   42.61    8.51   5
   0 -12  -9   53.17   10.70   7
   0  12   9   47.33   11.41   8
   0 -12 -10   61.27   10.40   5
   0  12  10   57.22   13.05   8
   0 -12 -11   12.94    5.73   5
   0  12  11    7.88    6.30   8
   0  12  12   50.35   12.35   8
   0 -12 -12   54.27   10.65   5
   0 -12 -13   67.65   11.67   5
   0  12  13   64.85   13.59   8
   0 -12 -14  302.43   24.11   5
   0  12  14  288.63   28.04   8
   0  12  15   17.09    8.59   8
   0 -12 -15   10.96    6.15   5
   0 -12 -16   24.27    8.65   5
   0  12  16   12.52    8.58   8
   0 -12 -17   54.90   11.51   5
   0  12  17   56.14   13.54   8
   0 -12 -18   55.45   12.53   5
   0  12  18   46.63   12.60   8
   0  12  19  309.97   29.69   8
   0 -12 -19  316.18   27.67   5
   0 -12 -20   56.67   11.87   5
   0  12  20   74.99   15.77   8
   0  12  21  475.92   37.47   8
   0 -12 -21  428.87   32.94   5
   0  12  22  695.70   45.76   8
   0 -12 -22  677.54   41.94   5
   0 -12 -23   59.87   13.92   5
   0  12  23   40.73   12.12   8
   0 -12 -24   29.08    9.21   5
   0  12  24   40.19   12.57   8
   0  12  25  107.57   19.23   8
   0 -12 -25   64.90   14.80   5
   0  12  26  305.41   31.04   8
   0 -12 -26  285.68   29.54   5
   0  12  27   19.40    9.93   8
   0 -12 -27   16.70    8.25   5
   0  12  28    7.08    6.80   8
   0 -12 -28    7.02    8.78   5
   0 -12 -28   12.46    9.42   4
   0 -12 -29   14.18    6.46   4
   0 -12 -30   82.39   18.15   4
   0  13 -26  256.56   36.27   6
   0  13 -25   47.49   19.22   6
   0  13 -24  131.90   25.70   6
   0  13 -23   33.50   12.86   6
   0  13 -22  126.11   23.87   6
   0  13 -21   71.52   18.42   6
   0  13 -20   46.06   15.01   6
   0  13 -19  116.70   22.80   6
   0 -13  18   30.65    9.86   7
   0  13 -18   20.13    9.21   6
   0 -13  17   38.65   12.09   7
   0  13 -17   29.21   10.30   6
   0 -13  16   53.71   13.04   7
   0  13 -16   55.32   14.46   6
   0 -13  15   85.81   16.02   7
   0  13 -15   96.62   19.18   6
   0  13 -14   11.93    8.64   6
   0 -13  14   10.73    7.26   7
   0 -13  13   14.03    6.88   7
   0  13 -13   12.85    7.22   6
   0  13 -12   15.48    7.82   6
   0 -13  12   22.27    8.95   7
   0  13 -12   26.20    8.39   8
   0  13 -11  246.97   22.69   8
   0 -13  11  213.66   24.52   7
   0  13 -11  239.64   26.97   6
   0  13 -10   14.98    6.93   6
   0  13 -10    8.23    5.31   8
   0 -13  10   10.86    7.53   7
   0 -13   9   47.59   12.27   7
   0  13  -9   35.51   10.17   6
   0  13  -9   34.87    8.98   8
   0  13  -8  154.97   18.82   8
   0 -13   8  167.62   21.53   7
   0  13  -8  177.76   22.71   6
   0 -13   7  179.94   22.35   7
   0  13  -7  175.14   22.07   6
   0  13  -7  182.84   20.33   8
   0  13  -6  308.05   26.74   8
   0  13  -6  273.81   27.09   6
   0 -13   6  280.55   27.61   7
   0  13  -5   37.72   10.87   6
   0  13  -5   26.54    8.98   8
   0 -13   5   22.74    7.34   7
   0  13  -4  299.47   27.94   6
   0  13  -4  284.28   25.80   8
   0 -13   4  303.50   28.43   7
   0  13  -3  204.48   22.73   8
   0 -13   3  211.91   23.74   7
   0 -13   2 1429.83   59.90   7
   0  13  -2 1443.93   58.77   8
   0 -13   1  222.43   23.74   7
   0  13  -1  196.95   22.64   8
   0  13   0 1664.63   63.87   8
   0 -13   0 1681.40   64.37   7
   0  13   1   46.99   13.19   8
   0 -13  -1   31.82    9.89   7
   0 -13  -2  375.75   30.29   7
   0  13   2  303.67   28.06   8
   0 -13  -3  180.02   21.45   7
   0  13   3  179.00   21.54   8
   0  13   4  178.16   22.19   8
   0 -13  -4  202.42   21.97   7
   0  13   5    1.50    6.67   8
   0 -13  -5    9.57    5.92   7
   0 -13  -6  155.42   19.67   7
   0 -13  -6  173.33   18.19   5
   0  13   6  155.35   20.70   8
   0  13   7  145.06   20.25   8
   0 -13  -7  109.43   16.61   7
   0 -13  -7  140.25   16.00   5
   0 -13  -8  155.44   16.71   5
   0  13   8  146.82   20.10   8
   0 -13  -9  156.17   16.71   5
   0  13   9  143.92   20.11   8
   0 -13 -10   13.07    6.11   5
   0  13  10   13.90    8.02   8
   0 -13 -11   14.24    7.36   5
   0  13  11   10.75    7.61   8
   0  13  12   37.76   10.64   8
   0 -13 -12   53.53   11.12   5
   0  13  13   -4.99    6.07   8
   0 -13 -13   13.18    7.00   5
   0  13  14   17.49    9.11   8
   0 -13 -14   16.18    7.72   5
   0  13  15  171.81   23.03   8
   0 -13 -15  103.47   15.07   5
   0  13  16    6.46    5.74   8
   0 -13 -16    7.34    5.56   5
   0  13  17  149.17   21.55   8
   0 -13 -17  163.13   19.50   5
   0  13  18   44.53   12.28   8
   0 -13 -18   16.06    6.97   5
   0  13  19   14.42    8.75   8
   0 -13 -19   22.97    8.87   5
   0  13  20  107.40   19.06   8
   0 -13 -20   88.92   15.66   5
   0  13  21  156.39   22.88   8
   0  13  22   97.78   19.14   8
   0  13  23   18.64    9.78   8
   0  13  24  125.81   21.46   8
   0  13  25   12.92    9.15   8
   0  13  26  117.31   20.22   8
   0  13  27   22.31    9.88   8
   0 -13 -28  148.73   25.10   4
   0  13  28  113.56   19.74   8
   0  14 -23   11.62    9.83   6
   0  14 -22   64.67   19.50   6
   0  14 -21  102.63   21.67   6
   0  14 -20   80.90   19.73   6
   0  14 -19   51.58   16.04   6
   0  14 -18   13.94    9.50   6
   0  14 -17   49.45   15.74   6
   0  14 -16  357.08   37.18   6
   0 -14  15   64.03   15.74   7
   0  14 -15   47.04   14.21   6
   0  14 -14  342.16   35.31   6
   0 -14  14  358.56   33.32   7
   0  14 -13   16.61    9.38   6
   0 -14  13   18.29    8.13   7
   0  14 -12   49.86   13.33   6
   0 -14  12   30.25   10.05   7
   0 -14  11  149.00   20.78   7
   0  14 -11  158.41   23.56   6
   0  14 -11  143.13   18.42   8
   0  14 -10   32.86    8.79   8
   0 -14  10   29.71    8.76   7
   0  14 -10   33.02   12.06   6
   0  14  -9   -0.76    6.29   8
   0  14  -9    7.13    7.15   6
   0 -14   9    1.62    5.15   7
   0  14  -8   61.75   12.72   8
   0 -14   8   59.45   13.53   7
   0  14  -8   61.96   14.46   6
   0  14  -7  125.31   19.79   6
   0  14  -7  120.33   17.36   8
   0 -14   7  120.96   19.20   7
   0  14  -6    0.65    6.06   8
   0 -14   6   11.29    9.28   7
   0  14  -6    0.93    6.08   6
   0 -14   5   17.89    9.31   7
   0  14  -5   12.77    8.52   6
   0  14  -5   13.37    6.34   8
   0  14  -4   72.64   14.83   8
   0  14  -4   56.32   13.00   6
   0 -14   4   86.69   16.94   7
   0  14  -3  107.11   17.38   6
   0 -14   3   97.24   17.80   7
   0  14  -3   89.96   15.33   8
   0  14  -2   13.72    8.97   8
   0  14  -2   20.71    9.89   6
   0 -14   2   20.70    9.63   7
   0 -14   1   85.57   16.33   7
   0  14  -1   95.95   16.95   8
   0 -14   0  117.85   18.79   7
   0  14   0  150.49   20.95   8
   0 -14  -1   23.30    7.61   7
   0  14   1   34.59   10.05   8
   0  14   2    4.60    7.74   8
   0 -14  -2    1.82    5.65   7
   0  14   3  153.85   21.22   8
   0 -14  -3  194.78   23.32   7
   0 -14  -4  103.89   16.98   7
   0  14   4  112.60   18.53   8
   0 -14  -5   71.13   14.58   7
   0  14   5   53.83   13.29   8
   0  14   6  164.25   21.78   8
   0  14   7  157.87   22.16   8
   0  14   8   10.58    6.55   8
   0  14   9   46.10   13.30   8
   0  14  10   16.72    7.91   8
   0  14  11  112.93   19.23   8
   0  14  12   54.11   14.06   8
   0  14  13    7.92    7.19   8
   0  14  14    4.22    9.01   8
   0  14  15    8.86    6.80   8
   0  14  16    0.69    6.76   8
   0  14  17   -4.49    6.40   8
   0  14  18   16.08    8.59   8
   0  14  19   -5.07    6.80   8
   0  14  20   35.34   10.50   8
   0  14  21   14.61    8.52   8
   0  14  22  126.17   21.86   8
   0  14  23    8.51    7.01   8
   0  14  24  389.56   37.44   8
   0  14  25    6.37    7.40   8
   0  14  26  217.18   28.79   8
   0  14  27   14.10   10.25   8
   0  15 -21    6.30   10.77   6
   0  15 -20  290.23   37.14   6
   0  15 -19   12.10   11.11   6
   0  15 -18  141.72   25.75   6
   0  15 -17   -0.31    9.63   6
   0  15 -16  259.24   32.13   6
   0  15 -15   14.29    9.64   6
   0  15 -14  147.16   23.34   6
   0  15 -13   50.28   14.44   6
   0  15 -12   71.64   16.20   6
   0 -15  12  106.70   18.99   7
   0 -15  11    8.32    7.11   7
   0  15 -11   -3.05    6.64   6
   0  15 -10   86.45   18.12   6
   0  15 -10   87.00   15.37   8
   0 -15  10   83.64   17.28   7
   0  15  -9   83.73   17.70   6
   0  15  -9   62.72   13.29   8
   0 -15   9   69.46   15.95   7
   0  15  -8   18.59   10.02   6
   0 -15   8   13.77    9.30   7
   0  15  -8    8.13    6.11   8
   0  15  -7    7.06    6.32   8
   0  15  -7   20.42   10.10   6
   0 -15   7    6.46    5.80   7
   0 -15   6    8.02    5.90   7
   0  15  -6    9.99    7.09   6
   0  15  -6    9.45    5.91   8
   0  15  -5   -0.99    4.83   8
   0  15  -5   -5.55    4.47   6
   0 -15   5   -8.25    8.32   7
   0  15  -4    1.19    4.98   6
   0 -15   4    4.19    7.50   7
   0  15  -4   -3.38    7.60   8
   0 -15   3   16.43    6.67   7
   0  15  -3   15.13    8.10   6
   0  15  -3   16.71    7.06   8
   0 -15   2  147.09   21.34   7
   0  15  -2  136.19   19.46   6
   0  15  -2  135.60   20.30   8
   0  15  -1   25.88    9.48   6
   0 -15   1   31.16   11.72   7
   0  15  -1   23.11    9.83   8
   0  15   0  445.61   34.42   6
   0 -15   0  550.04   40.78   7
   0  15   0  528.42   40.16   8
   0 -15  -1   32.75   10.46   7
   0  15   1   20.12    9.93   8
   0  15   2    2.28    6.77   8
   0 -15  -2    8.30    6.22   7
   0  15   3    4.94    5.35   8
   0  15   4   16.48    9.17   8
   0  15   5   72.04   15.93   8
   0  15   6   48.28   12.67   8
   0  15   7    9.42    6.06   8
   0  15   8   46.28   14.02   8
   0  15   9   30.51   11.48   8
   0  15  10  190.72   26.10   8
   0  15  11   44.86   13.47   8
   0  15  12  281.20   31.30   8
   0  15  13    8.69    8.08   8
   0  15  14  220.18   28.02   8
   0  15  15    7.13    7.14   8
   0  15  16   72.81   16.70   8
   0  15  17  149.97   23.57   8
   0  15  18  169.96   25.55   8
   0  15  19   74.45   17.37   8
   0  15  20  213.18   28.22   8
   0  15  21   36.37   13.35   8
   0  15  22  216.22   29.80   8
   0  15  23   42.95   13.62   8
   0  15  24  142.56   23.75   8
   0  16 -18  124.81   24.65   6
   0  16 -17   32.24   15.02   6
   0  16 -16  295.24   35.89   6
   0  16 -15   42.36   15.19   6
   0  16 -14  505.24   45.19   6
   0  16 -13  143.74   24.56   6
   0  16 -12  185.97   27.37   6
   0  16 -11  182.27   26.26   6
   0  16 -10  148.06   24.07   6
   0  16  -9   87.19   17.76   6
   0  16  -9   74.57   14.99   8
   0  16  -8   -0.21    6.27   6
   0  16  -8   -3.11    7.74   8
   0  16  -7   97.14   18.37   6
   0  16  -7  105.29   18.00   8
   0  16  -6    5.57    7.06   6
   0  16  -6   -7.86    8.51   8
   0  16  -5   81.90   16.36   8
   0  16  -5   70.99   16.03   6
   0  16  -4  180.01   23.80   6
   0  16  -4  179.47   23.87   8
   0  16  -3   27.93   10.84   6
   0  16  -3   13.99    9.14   8
   0  16  -2   27.79   10.24   6
   0  16  -2   24.89   10.99   8
   0  16  -1   15.36    7.25   6
   0  16  -1    6.74    7.16   8
   0  16   0   42.00   11.88   8
   0  16   1   13.83    8.27   8
   0  16   2   45.74   12.77   8
   0  16   3    9.10    6.88   8
   0  16   4   51.43   13.43   8
   0  16   5   16.93    9.14   8
   0  16   6  202.74   27.66   8
   0  16   7   23.08   10.41   8
   0  16   8  402.59   37.98   8
   0  16   9   34.48   12.96   8
   0  16  10  410.77   39.10   8
   0  16  11   50.42   16.41   8
   0  16  12  306.18   33.86   8
   0  16  13   40.38   13.88   8
   0  16  14  625.35   48.65   8
   0  16  15   12.67   10.54   8
   0  16  16  136.72   23.57   8
   0  16  17   19.72   11.60   8
   0  16  18  167.79   26.04   8
   0  16  19   57.68   15.11   8
   0  16  20   83.61   19.36   8
   0  17 -15   27.88   13.65   6
   0  17 -14   29.90   11.56   6
   0  17 -13  139.88   24.34   6
   0  17 -12   62.90   15.74   6
   0  17 -11  116.78   21.80   6
   0  17 -10   59.28   15.52   6
   0  17  -9  111.60   20.87   6
   0  17  -8  118.65   21.12   6
   0  17  -8  163.67   22.65   8
   0  17  -7   16.33    9.45   8
   0  17  -7    5.75    8.08   6
   0  17  -6   20.18   10.99   6
   0  17  -6   45.99   13.80   8
   0  17  -5    7.65    8.11   8
   0  17  -4   51.08   12.94   8
   0  17  -3   13.88    8.62   8
   0  17  -2    6.67    7.06   8
   0  17  -1   19.62   10.11   8
   0  17   0   -3.76    9.17   8
   0  17   1   74.53   16.38   8
   0  17   2   23.96   11.50   8
   0  17   3   60.30   14.92   8
   0  17   4   21.63   10.33   8
   0  17   5  342.42   35.90   8
   0  17   6   64.16   16.86   8
   0  17   7   64.98   16.99   8
   0  17   8  406.82   39.93   8
   0  17   9  339.33   37.22   8
   0  17  10  544.99   46.54   8
   0  17  11  185.15   28.01   8
   0  17  12  837.77   58.03   8
   0  17  13   71.98   18.34   8
   0  17  14  459.41   43.55   8
   0  17  15   26.24   11.15   8
   0  18  -6    3.84    5.99   8
   0  18  -5   11.70    6.61   8
   0  18  -4  306.47   33.09   8
   0  18  -3   19.97    9.81   8
   0  18  -2  176.54   26.65   8
   0  18  -1   12.82    6.42   8
   0  18   0   82.67   17.77   8
   0  18   1    8.35    9.21   8
   0  18   2   63.19   16.77   8
   0  18   3    6.36    8.40   8
   0  18   4   18.61   10.98   8
   0  18   5   19.64   12.31   8
   0  18   6  155.90   25.39   8
   0  18   7   28.96   12.34   8
   0  18   8    6.56   10.25   8
  -1  18   7   84.28   20.51   8
  -1  18   6   31.28   13.17   8
  -1  18   5  101.70   21.28   8
  -1  18   4   93.12   19.70   8
  -1  18   3   35.08   12.99   8
  -1  18   2   25.14   12.06   8
  -1  18   1  243.71   30.60   8
  -1  18   0   75.32   17.82   8
  -1  18  -1   24.30   10.35   8
  -1  18  -2   32.18   12.66   8
  -1  18  -3  286.58   32.81   8
  -1  18  -4   10.45   10.58   8
  -1  18  -5   38.92   14.08   8
  -1  17  15    8.92    8.08   8
  -1  17  14   15.04    8.46   8
  -1  17  13   11.73    9.18   8
  -1  17  12   71.66   17.72   8
  -1  17  11  103.42   20.64   8
  -1  17  10   81.41   18.14   8
  -1  17   9  106.23   21.93   8
  -1  17   8   25.09   12.04   8
  -1  17   7  114.45   22.04   8
  -1  17   6  129.34   23.22   8
  -1  17   5  138.07   23.54   8
  -1  17   4   39.33   13.64   8
  -1  17   3   36.52   12.20   8
   1 -17  -2   43.13   14.27   7
  -1  17   2   34.30   14.36   8
  -1  17   1  308.79   33.86   8
   1 -17  -1  331.57   34.94   7
  -1  17   0  160.52   24.33   8
   1 -17   0  176.29   25.89   7
   1 -17   1  173.47   25.92   7
  -1  17  -1  165.94   24.54   8
   1 -17   2   71.71   17.98   7
  -1  17  -2   64.47   15.62   8
   1 -17   3  193.14   26.90   7
  -1  17  -3  192.95   25.95   8
  -1  17  -4   81.28   17.69   8
   1 -17   4   76.60   17.64   7
  -1  17  -5   91.04   17.43   8
   1 -17   5   93.85   19.32   7
   1 -17   6   62.13   15.70   7
  -1  17  -6   62.40   14.33   8
  -1  17  -7  230.26   27.24   8
   1 -17   7  200.44   28.00   7
   1 -17   8    2.27    7.06   7
   1 -17   9  214.69   29.28   7
   1 -17  10   12.78   10.55   7
   1 -17  11  174.96   26.81   7
   1 -17  12   38.75   14.46   7
  -1  17 -13  211.83   29.68   6
  -1  17 -14   -3.32    6.43   6
  -1  17 -15  103.20   22.07   6
  -1  16  20  -10.37    8.40   8
  -1  16  19   35.74   13.10   8
  -1  16  18   15.13   11.55   8
  -1  16  17   17.78    9.80   8
  -1  16  16   72.01   18.11   8
  -1  16  15  223.05   29.76   8
  -1  16  14   47.08   15.68   8
  -1  16  13  109.22   20.84   8
  -1  16  12   72.75   17.66   8
  -1  16  11   82.32   18.85   8
  -1  16  10   -8.18    8.38   8
  -1  16   9   65.97   15.89   8
  -1  16   8   16.22    9.14   8
  -1  16   7  167.10   25.15   8
  -1  16   6   40.37   14.07   8
   1 -16  -6   51.87   13.26   7
  -1  16   5   91.69   18.56   8
   1 -16  -5   80.38   16.62   7
  -1  16   4   41.05   15.12   8
   1 -16  -4   49.77   13.34   7
   1 -16  -3  116.53   19.53   7
  -1  16   3   89.62   17.93   8
   1 -16  -2   82.02   16.97   7
  -1  16   2   79.50   17.40   8
   1 -16  -1  235.19   28.36   7
  -1  16   1  243.48   28.81   8
  -1  16   0   89.79   18.38   8
   1 -16   0   71.78   16.26   7
  -1  16  -1  912.33   54.26   8
   1 -16   1  967.75   56.55   7
   1 -16   2   99.22   19.16   7
  -1  16  -2   81.40   16.75   8
  -1  16  -3  525.73   40.61   8
   1 -16   3  545.83   42.81   7
  -1  16  -4    1.59    5.62   8
   1 -16   4    9.93   10.33   7
   1 -16   5  653.36   46.86   7
  -1  16  -5  633.09   44.12   8
  -1  16  -6   10.41    7.78   8
  -1  16  -6    1.79    6.27   6
   1 -16   6   15.84    9.71   7
  -1  16  -7   55.28   12.82   8
   1 -16   7   50.91   13.49   7
  -1  16  -7   57.09   13.49   6
  -1  16  -8   13.88    8.36   8
   1 -16   8    8.37    7.44   7
  -1  16  -8   11.75    6.10   6
  -1  16  -9  214.29   26.80   6
   1 -16   9  205.95   27.53   7
  -1  16 -10    4.61    5.11   6
   1 -16  10   -3.35    7.91   7
   1 -16  11   37.56   11.73   7
  -1  16 -11   52.70   13.74   6
  -1  16 -12    0.77    6.25   6
   1 -16  12    4.55    6.47   7
  -1  16 -13   49.48   15.91   6
   1 -16  13   26.05   13.16   7
   1 -16  14   -8.94    7.78   7
  -1  16 -14   11.61   11.02   6
  -1  16 -15   19.09   11.62   6
   1 -16  15   -6.24    7.76   7
   1 -16  16   -9.22    8.35   7
  -1  16 -16  -18.08   10.83   6
  -1  16 -17   62.16   14.86   6
  -1  16 -18    4.32    9.86   6
  -1  15  23  134.71   23.99   8
  -1  15  22  113.05   21.41   8
  -1  15  21  174.10   26.35   8
  -1  15  20  119.29   22.34   8
  -1  15  19  152.70   24.21   8
  -1  15  18  509.78   43.08   8
  -1  15  17  340.84   35.43   8
  -1  15  16  106.42   19.95   8
  -1  15  15  155.75   23.94   8
  -1  15  14   46.30   14.01   8
  -1  15  13  629.30   47.14   8
  -1  15  12  116.65   21.36   8
  -1  15  11  108.19   20.08   8
  -1  15  10  274.95   30.77   8
  -1  15   9  161.31   23.83   8
  -1  15   8  335.85   33.38   8
   1 -15  -8  304.27   29.27   7
   1 -15  -7    9.83    8.20   7
  -1  15   7   28.87   10.84   8
   1 -15  -6  367.70   32.91   7
  -1  15   6  393.92   35.83   8
   1 -15  -5  189.48   24.31   7
  -1  15   5  166.81   23.87   8
   1 -15  -4  401.87   34.51   7
  -1  15   4  428.98   36.84   8
   1 -15  -3   15.54    8.55   7
  -1  15   3   12.52    9.13   8
  -1  15   2   67.32   14.65   8
   1 -15  -2   76.21   15.60   7
  -1  15   1   91.61   16.98   8
   1 -15  -1   91.57   17.24   7
   1 -15   0  398.74   34.85   7
  -1  15   0  334.70   31.89   8
   1 -15   1   75.58   16.18   7
  -1  15  -1   63.08   14.99   8
  -1  15  -1   91.50   15.74   6
  -1  15  -2   38.07   11.67   6
  -1  15  -2   29.30   10.28   8
   1 -15   2   26.34   11.91   7
  -1  15  -3  101.91   17.98   8
  -1  15  -3  123.89   18.23   6
   1 -15   3  130.51   21.05   7
   1 -15   4   10.48    7.05   7
  -1  15  -4    7.27    4.50   8
  -1  15  -5   10.55    6.88   6
  -1  15  -5   11.85    7.95   8
   1 -15   5   19.14    9.49   7
  -1  15  -6  121.54   19.81   6
   1 -15   6  122.05   19.67   7
  -1  15  -6  116.15   18.52   8
   1 -15   7  238.28   27.64   7
  -1  15  -7  210.43   24.04   8
  -1  15  -7  223.12   25.65   6
   1 -15   8  134.80   21.20   7
  -1  15  -8  123.19   18.54   8
  -1  15  -8  121.86   19.78   6
  -1  15  -9  167.76   21.39   8
   1 -15   9  192.45   25.26   7
  -1  15  -9  169.26   23.52   6
   1 -15  10   -3.86    7.71   7
  -1  15 -10   14.03   10.41   6
  -1  15 -10   21.08    8.30   8
   1 -15  11  272.54   30.36   7
  -1  15 -11  313.09   33.22   6
   1 -15  12   15.66    8.96   7
  -1  15 -12   10.27    7.22   6
  -1  15 -13  162.09   24.55   6
   1 -15  13  200.20   25.89   7
  -1  15 -14   25.22   12.18   6
   1 -15  14   54.49   13.62   7
  -1  15 -15  249.93   32.16   6
   1 -15  15  259.98   29.94   7
   1 -15  16   21.94   11.39   7
  -1  15 -16   22.13   11.91   6
  -1  15 -17   14.15    8.94   6
   1 -15  17    2.58    6.08   7
  -1  15 -18    1.18    6.98   6
   1 -15  18    0.85    6.82   7
   1 -15  19   47.06   12.81   7
  -1  15 -19   43.86   14.52   6
  -1  15 -20   55.14   16.57   6
  -1  15 -21   14.99   10.54   6
  -1  14  27   53.61   14.98   8
  -1  14  26   20.34   10.10   8
  -1  14  25   34.28   13.46   8
  -1  14  24    8.88    5.56   8
  -1  14  23   37.08   12.92   8
  -1  14  22   26.44   11.21   8
  -1  14  21   27.32   12.36   8
  -1  14  20  484.16   40.89   8
  -1  14  19   29.95   13.60   8
  -1  14  18  155.69   23.85   8
   1 -14 -18  143.28   20.16   5
  -1  14  17  225.43   28.15   8
   1 -14 -17  164.26   21.57   5
   1 -14 -16  132.32   18.28   5
  -1  14  16  118.49   20.69   8
   1 -14 -15  268.80   25.93   5
  -1  14  15  285.90   30.72   8
   1 -14 -14   51.31   12.32   5
  -1  14  14   44.41   13.41   8
   1 -14 -13  929.69   46.20   5
  -1  14  13 1025.42   57.12   8
  -1  14  12   71.94   16.50   8
   1 -14 -12   63.30   12.85   5
  -1  14  11  200.26   25.10   8
   1 -14 -11  186.66   20.63   5
  -1  14  10    7.94    5.44   8
   1 -14 -10   19.76    7.18   5
   1 -14 -10   15.89    7.28   7
   1 -14  -9  315.43   28.63   7
  -1  14   9  321.35   31.77   8
   1 -14  -9  300.37   26.01   5
   1 -14  -8   60.27   12.25   5
   1 -14  -8   36.50   10.17   7
  -1  14   8   50.12   13.15   8
   1 -14  -7  219.40   24.29   7
   1 -14  -7  196.65   21.86   5
  -1  14   7  199.75   24.45   8
  -1  14   6  106.10   17.99   8
   1 -14  -6   95.63   16.55   7
  -1  14   5  196.13   24.44   8
   1 -14  -5  175.16   22.06   7
   1 -14  -4  129.30   18.60   7
  -1  14   4  142.47   20.94   8
  -1  14   3   13.45    5.41   6
  -1  14   3   25.29   10.53   8
   1 -14  -3   25.32    8.32   7
   1 -14  -2   54.39   13.50   7
  -1  14   2   31.79    8.36   6
  -1  14   2   46.04   12.99   8
  -1  14   1   35.24   10.77   8
  -1  14   1   23.74    7.65   6
   1 -14  -1   42.76    9.93   7
   1 -14   0   -2.57    6.49   7
  -1  14   0   17.46    6.29   8
  -1  14   0   10.94    6.09   6
  -1  14  -1   69.50   13.19   6
  -1  14  -1   74.48   14.40   8
   1 -14   1   89.60   16.40   7
  -1  14  -2   36.67   10.87   6
   1 -14   2   26.36    9.42   7
  -1  14  -2   12.79    7.72   8
  -1  14  -3   11.68    7.59   6
   1 -14   3    5.69    7.66   7
  -1  14  -3    3.55    4.68   8
  -1  14  -4   54.35   12.11   6
   1 -14   4   65.08   14.66   7
  -1  14  -4   35.80   10.06   8
  -1  14  -5   81.05   14.57   8
  -1  14  -5   86.32   15.61   6
   1 -14   5   84.54   16.09   7
   1 -14   6   15.59    9.77   7
  -1  14  -6   21.62    8.17   6
  -1  14  -6   13.92    6.86   8
   1 -14   7   77.23   15.70   7
  -1  14  -7   73.72   15.01   6
  -1  14  -7   54.26   12.40   8
   1 -14   8  344.72   31.47   7
  -1  14  -8  360.10   29.37   8
  -1  14  -8  355.73   31.95   6
  -1  14  -9   22.23   10.72   6
   1 -14   9   26.12    9.23   7
  -1  14  -9   10.05    6.08   8
   1 -14  10  333.03   31.45   7
  -1  14 -10  382.81   29.67   8
  -1  14 -10  350.04   33.03   6
   1 -14  11   72.83   15.31   7
  -1  14 -11   57.01   16.48   6
  -1  14 -11   22.15    8.05   8
  -1  14 -12  313.46   32.16   6
   1 -14  12  330.78   31.75   7
   1 -14  13   31.57   10.10   7
  -1  14 -13   23.86    9.71   6
  -1  14 -14  108.65   19.93   6
   1 -14  14  108.53   18.95   7
  -1  14 -15  403.98   39.17   6
   1 -14  15  497.54   39.46   7
   1 -14  16  102.07   18.46   7
  -1  14 -16   98.08   21.93   6
  -1  14 -17  285.85   33.89   6
   1 -14  17  310.70   31.39   7
  -1  14 -18  139.08   24.63   6
   1 -14  18  107.28   19.53   7
  -1  14 -19  157.73   25.54   6
   1 -14  19  159.90   22.85   7
  -1  14 -20    6.63    8.39   6
   1 -14  20   12.09    7.18   7
   1 -14  21   -6.67    8.21   7
  -1  14 -21   11.84    9.66   6
  -1  14 -22   66.47   17.55   6
  -1  14 -23   48.39   16.41   6
  -1  13  29   46.38   14.04   8
  -1  13  28   20.57   10.72   8
   1 -13 -27   16.02    9.94   5
  -1  13  27   49.36   14.38   8
   1 -13 -26   28.90   10.58   5
  -1  13  26   37.25   12.68   8
  -1  13  25  141.23   22.86   8
   1 -13 -25  143.75   21.83   5
  -1  13  24    6.21    8.97   8
   1 -13 -24    0.13    5.87   5
   1 -13 -23  191.37   24.65   5
  -1  13  23  238.05   28.56   8
  -1  13  22   76.24   16.50   8
   1 -13 -22   46.34   12.71   5
  -1  13  21  224.09   28.02   8
   1 -13 -21  219.36   25.29   5
   1 -13 -20  124.54   19.13   5
  -1  13  20  158.29   23.69   8
   1 -13 -19  308.72   28.95   5
  -1  13  19  268.77   29.08   8
  -1  13  18  265.25   28.76   8
   1 -13 -18  190.05   22.63   5
   1 -13 -17   31.46   11.58   5
  -1  13  17   27.67   12.70   8
  -1  13  16  347.40   32.66   8
   1 -13 -16  313.11   27.67   5
  -1  13  15  142.37   21.36   8
   1 -13 -15  145.18   19.12   5
  -1  13  14   47.40   13.38   8
   1 -13 -14   42.29   10.78   5
   1 -13 -13  280.08   25.08   5
  -1  13  13  301.22   29.66   8
  -1  13  12   14.15    7.77   8
   1 -13 -12   16.97    6.96   7
   1 -13 -12    8.49    5.56   5
   1 -13 -11  460.56   32.65   7
   1 -13 -11  452.84   31.48   5
  -1  13  11  476.06   36.95   8
   1 -13 -10    6.85    6.81   5
   1 -13 -10    2.64    4.86   7
  -1  13  10    0.06    5.71   8
  -1  13   9  297.17   28.95   8
   1 -13  -9  293.01   25.32   5
   1 -13  -9  300.94   26.63   7
   1 -13  -8    6.14    4.76   7
  -1  13   8   11.70    7.17   8
   1 -13  -8   14.90    7.20   5
  -1  13   7  421.84   34.36   8
   1 -13  -7  452.04   32.58   7
  -1  13   6   11.89    7.51   8
   1 -13  -6   13.16    6.84   7
   1 -13  -5  407.93   30.92   7
  -1  13   5  408.83   33.01   8
  -1  13   4    6.59    4.80   8
   1 -13  -4   10.70    6.68   7
   1 -13  -3   25.75    9.12   7
  -1  13   3   28.41   11.34   8
  -1  13   2   30.45   10.02   8
   1 -13  -2   41.73   10.28   7
  -1  13   1    2.37    5.46   8
  -1  13   1   -4.20    4.26   6
   1 -13  -1   -5.81    5.28   7
   1 -13   0    8.79    4.94   7
  -1  13   0   14.00    6.74   6
  -1  13   0    7.14    4.52   8
  -1  13  -1  177.90   21.96   8
   1 -13   1  239.25   24.23   7
  -1  13  -1  224.33   22.27   6
  -1  13  -2   96.82   15.74   8
   1 -13   2   95.03   15.73   7
  -1  13  -2   78.85   13.28   6
   1 -13   3   14.68    8.16   7
  -1  13  -3   -0.85    4.98   8
  -1  13  -3   19.88    8.57   6
  -1  13  -4   26.65    7.90   8
  -1  13  -4   29.17    8.93   6
   1 -13   4   25.05    9.09   7
  -1  13  -5    7.18    6.30   8
   1 -13   5   19.76    9.40   7
   1 -13   6   47.48   12.07   7
  -1  13  -6   33.63    9.47   8
  -1  13  -6   63.57   13.47   6
  -1  13  -7   20.95    8.15   6
  -1  13  -7    5.52    5.03   8
   1 -13   7   21.75    8.72   7
  -1  13  -8   54.93   11.48   8
   1 -13   8   59.93   13.15   7
  -1  13  -8   73.47   14.80   6
   1 -13   9  454.38   34.58   7
  -1  13  -9  459.01   31.25   8
  -1  13  -9  487.14   36.61   6
  -1  13 -10  116.05   16.03   8
  -1  13 -10  135.29   20.82   6
   1 -13  10  119.68   18.24   7
  -1  13 -11  114.74   15.70   8
  -1  13 -11  135.45   20.45   6
   1 -13  11  115.90   17.71   7
   1 -13  12   46.42   12.93   7
  -1  13 -12   44.15    9.85   8
  -1  13 -12   32.61   10.43   6
   1 -13  13  448.16   35.08   7
  -1  13 -13  397.09   35.66   6
  -1  13 -14  133.03   21.55   6
   1 -13  14  133.86   19.89   7
  -1  13 -15  448.01   39.43   6
   1 -13  15  409.25   33.92   7
  -1  13 -16  122.40   21.52   6
   1 -13  16  143.31   20.51   7
  -1  13 -17  253.01   31.28   6
   1 -13  17  310.97   29.75   7
   1 -13  18   32.24   10.42   7
  -1  13 -18   45.04   14.26   6
   1 -13  19  307.00   30.35   7
  -1  13 -19  272.42   33.23   6
  -1  13 -20    9.52   11.10   6
   1 -13  20   11.00    9.57   7
  -1  13 -21  573.18   49.74   6
   1 -13  21  557.71   40.89   7
  -1  13 -22   78.46   19.62   6
   1 -13  22   88.79   16.72   7
  -1  13 -23  112.75   24.05   6
  -1  13 -24   32.03   13.89   6
  -1  13 -25  193.96   31.82   6
   1 -12 -31  107.48   21.34   5
   1 -12 -30   10.54    9.62   5
   1 -12 -29   89.50   18.58   5
  -1  12  29  123.76   20.53   8
   1 -12 -28  105.90   19.05   5
  -1  12  28  127.05   21.37   8
  -1  12  27   30.53   13.08   8
   1 -12 -27   36.14   12.39   5
  -1  12  26   15.88   10.49   8
   1 -12 -26   33.05   12.00   5
  -1  12  25  268.32   29.88   8
   1 -12 -25  269.11   29.29   5
   1 -12 -24   75.93   16.67   5
  -1  12  24   70.03   17.55   8
   1 -12 -23  267.91   28.15   5
  -1  12  23  318.81   31.64   8
  -1  12  22   14.27    9.02   8
   1 -12 -22   35.19   11.31   5
  -1  12  21   85.58   16.87   8
   1 -12 -21  107.80   17.49   5
   1 -12 -20   55.01   13.08   5
  -1  12  20   52.07   13.71   8
   1 -12 -19  268.45   26.65   5
  -1  12  19  279.35   28.63   8
   1 -12 -18   11.59    5.61   5
   1 -12 -17  127.64   17.93   5
   1 -12 -16    0.17    5.46   5
   1 -12 -15   71.67   13.59   5
   1 -12 -14   21.58    7.86   5
   1 -12 -13   90.84   14.41   5
   1 -12 -13   79.05   12.73   7
   1 -12 -12   38.00    9.23   5
   1 -12 -12   18.66    6.94   7
   1 -12 -11    5.64    6.21   5
   1 -12 -11    7.15    5.05   7
   1 -12 -10  701.93   37.86   5
   1 -12 -10  685.30   37.52   7
   1 -12  -9   34.65    9.00   5
   1 -12  -9   41.60   10.32   7
   1 -12  -8  321.60   26.36   5
   1 -12  -8  324.76   25.69   7
   1 -12  -7    9.98    6.94   7
   1 -12  -6  902.68   43.08   7
   1 -12  -5  106.08   15.44   7
   1 -12  -4  368.09   27.72   7
   1 -12  -3  759.62   40.52   7
  -1  12   2  551.03   35.75   8
   1 -12  -2  549.19   34.11   7
  -1  12   1  798.92   42.38   8
   1 -12  -1  822.74   42.20   7
  -1  12   0  204.84   21.93   8
   1 -12   0  193.75   21.12   7
   1 -12   1 2082.78   66.96   7
  -1  12  -1 2159.07   68.68   8
  -1  12  -2  120.58   16.73   8
  -1  12  -2  100.89   15.31   6
   1 -12   2   90.61   15.16   7
   1 -12   3   86.40   14.47   7
  -1  12  -3  103.76   14.87   8
  -1  12  -3  117.04   16.28   6
  -1  12  -4   50.66   11.37   8
  -1  12  -4   64.15   13.94   6
   1 -12   4   37.32   11.45   7
  -1  12  -5  166.75   18.84   8
   1 -12   5  158.18   18.97   7
  -1  12  -5  164.59   19.54   6
   1 -12   6  293.85   25.75   7
  -1  12  -6  299.49   24.65   8
  -1  12  -6  302.86   26.70   6
   1 -12   7  122.84   17.31   7
  -1  12  -7  128.19   17.71   6
  -1  12  -7  120.13   15.76   8
  -1  12  -8  382.29   27.41   8
  -1  12  -8  401.31   31.58   6
   1 -12   8  344.55   28.71   7
  -1  12  -9   48.76   12.05   6
   1 -12   9   64.02   12.75   7
  -1  12  -9   52.91   10.34   8
   1 -12  10  132.08   17.76   7
  -1  12 -10  135.61   19.41   6
  -1  12 -10  125.75   15.57   8
  -1  12 -11   79.28   15.12   6
   1 -12  11   91.14   15.46   7
  -1  12 -11   80.09   12.62   8
   1 -12  12  134.38   18.19   7
  -1  12 -12  123.05   18.81   6
  -1  12 -12  129.89   15.07   8
  -1  12 -13  101.27   13.43   8
  -1  12 -13   74.53   15.18   6
   1 -12  13   99.85   15.84   7
   1 -12  14   -6.36    5.57   7
  -1  12 -14    5.47    6.27   6
  -1  12 -15  355.40   34.05   6
   1 -12  15  337.53   29.38   7
   1 -12  16   40.94   12.31   7
  -1  12 -16   26.43   10.99   6
   1 -12  17  292.03   27.80   7
  -1  12 -17  250.34   30.02   6
  -1  12 -18  122.26   21.67   6
   1 -12  18  139.94   19.21   7
   1 -12  19   23.82    8.65   7
  -1  12 -19   16.91   11.06   6
  -1  12 -20  361.83   37.90   6
   1 -12  20  407.05   33.24   7
   1 -12  21   50.86   13.74   7
  -1  12 -21   75.24   19.42   6
  -1  12 -22  724.66   55.26   6
   1 -12  22  685.37   43.24   7
  -1  12 -23   20.30   13.18   6
   1 -12  23    7.85    8.21   7
  -1  12 -24  116.17   24.29   6
  -1  12 -25   84.26   20.50   6
  -1  12 -26    2.25    7.87   6
  -1  12 -27   33.21   13.54   6
   1 -11 -32    8.91    9.04   5
   1 -11 -31   93.87   20.49   5
   1 -11 -30   14.94    9.49   5
  -1  11  29  241.04   26.92   8
   1 -11 -29  234.84   29.28   5
  -1  11  28  105.36   18.58   8
   1 -11 -28  140.05   21.44   4
   1 -11 -28  115.27   20.45   5
  -1  11  27  236.69   26.65   8
   1 -11 -27  220.87   26.80   4
   1 -11 -27  241.26   28.99   5
   1 -11 -26    8.01    8.79   5
  -1  11  26   15.38    8.94   8
   1 -11 -26   -4.39    6.11   4
  -1  11  25  299.41   30.13   8
   1 -11 -25  261.83   28.69   5
  -1  11  24   56.35   13.09   8
   1 -11 -24   51.95   13.44   5
   1 -11 -23  358.96   32.06   5
  -1  11  23  306.05   29.90   8
   1 -11 -22   40.16   11.33   5
  -1  11  22   34.13   10.98   8
   1 -11 -21  384.54   32.16   5
   1 -11 -20  159.69   20.93   5
   1 -11 -19  161.92   20.60   5
   1 -11 -18   11.24    6.00   5
   1 -11 -17   72.43   13.29   5
   1 -11 -16   71.04   12.94   5
   1 -11 -15   -0.01    4.17   5
   1 -11 -14   37.96    7.77   7
   1 -11 -14   65.12   12.84   5
   1 -11 -13  162.67   18.21   5
   1 -11 -13  172.53   17.48   7
   1 -11 -12   27.21    9.86   5
   1 -11 -12   19.22    6.45   7
   1 -11 -11    2.13    4.88   7
   1 -11 -11   -3.71    3.69   5
   1 -11 -10  616.31   34.60   5
   1 -11 -10  611.90   33.26   7
   1 -11  -9  254.79   22.74   5
   1 -11  -9  247.59   21.16   7
   1 -11  -8   11.44    6.10   7
   1 -11  -7  321.48   24.54   7
   1 -11  -6  498.94   30.66   7
   1 -11  -5  156.61   17.36   7
   1 -11  -4   14.37    7.63   7
   1 -11  -3   11.53    7.55   7
   1 -11  -2  207.61   20.10   7
   1 -11  -1  393.55   27.64   7
   1 -11   0   11.12    6.88   7
   1 -11   1 2361.40   67.54   7
  -1  11  -1 2500.06   69.19   8
   1 -11   2  369.70   27.06   7
  -1  11  -2  424.78   28.75   8
  -1  11  -2  356.92   26.25   6
  -1  11  -3 2421.50   40.74   1
   1 -11   3 2250.16   66.50   7
  -1  11  -3 2302.81   66.35   6
  -1  11  -3 2286.74   65.93   8
  -1  11  -4  826.01   40.38   6
   1 -11   4  786.99   39.97   7
  -1  11  -4  843.52   25.45   1
  -1  11  -4  763.89   37.63   8
   1 -11   5   47.21   11.27   7
  -1  11  -5   46.99   10.50   6
  -1  11  -5   60.22    7.65   1
  -1  11  -5   59.94   10.89   8
   1 -11   6  192.42   20.30   7
  -1  11  -6  199.01   20.32   6
  -1  11  -6  210.52   13.96   1
  -1  11  -6  208.47   19.58   8
  -1  11  -7  795.83   41.44   6
  -1  11  -7  828.50   38.13   8
  -1  11  -7  900.37   30.09   1
   1 -11   7  811.23   40.78   7
  -1  11  -8  417.50   21.34   1
  -1  11  -8  388.96   29.71   6
   1 -11   8  382.79   28.27   7
  -1  11  -8  392.20   26.42   8
   1 -11   9   15.61    6.25   7
  -1  11  -9    9.29    5.73   6
  -1  11  -9    8.58    3.35   1
  -1  11  -9    3.99    3.55   8
   1 -11  10  648.89   37.29   7
  -1  11 -10  702.13   29.80   1
  -1  11 -10  704.64   33.80   8
  -1  11 -10  682.57   40.64   6
  -1  11 -11  178.28   21.31   6
   1 -11  11  188.70   20.61   7
  -1  11 -11  181.94   17.52   8
  -1  11 -11  194.68   16.27   1
   1 -11  12  442.90   30.98   7
  -1  11 -12  452.57   26.57   8
  -1  11 -12  436.90   33.69   6
  -1  11 -13   49.33    8.76   8
  -1  11 -13   54.30   12.84   6
   1 -11  13   66.56   12.48   7
  -1  11 -14   55.91   13.97   6
   1 -11  14   58.77   12.01   7
   1 -11  15  239.34   23.43   7
  -1  11 -15  261.01   27.61   6
  -1  11 -16   11.56    7.35   6
   1 -11  16   24.70    9.45   7
   1 -11  17   22.82    8.36   7
  -1  11 -17   21.01   10.25   6
  -1  11 -18   78.61   16.78   6
   1 -11  18   85.70   14.60   7
   1 -11  19   18.59    7.98   7
  -1  11 -19   10.91    9.37   6
  -1  11 -20    3.80    5.21   6
   1 -11  20    9.68    5.83   7
   1 -11  21   49.09   11.83   7
  -1  11 -21   62.82   18.00   6
  -1  11 -22   21.10    9.73   6
   1 -11  22   -7.50    5.98   7
   1 -11  23  477.63   34.74   7
  -1  11 -23  433.65   42.60   6
  -1  11 -24  123.85   23.17   6
  -1  11 -25   61.91   16.65   6
  -1  11 -26   12.84   12.05   6
  -1  11 -27  228.40   33.37   6
  -1  11 -28  101.34   22.38   6
  -1  11 -29    3.03    9.55   6
   1 -10 -33   27.00   12.58   5
   1 -10 -32    5.01    8.51   5
   1 -10 -31  176.37   26.43   5
   1 -10 -30   20.97   11.90   5
   1 -10 -29    0.50    5.65   5
  -1  10  29    5.76    5.66   8
   1 -10 -29   -2.12    4.72   4
   1 -10 -28   75.91   16.85   5
   1 -10 -28   55.33   13.69   4
  -1  10  28   62.27   14.46   8
  -1  10  27   77.94   15.02   8
   1 -10 -27   89.29   18.16   5
   1 -10 -27   84.54   16.27   4
   1 -10 -26   -6.40    6.37   4
  -1  10  26    0.70    4.71   8
   1 -10 -26    0.38    5.77   5
   1 -10 -25   39.03   10.83   5
  -1  10  25   29.44    9.95   8
   1 -10 -24   95.45   17.32   5
   1 -10 -23    1.82    6.45   5
   1 -10 -22   25.37    9.47   5
   1 -10 -21  375.27   31.34   5
   1 -10 -20  288.33   27.17   5
   1 -10 -19   88.06   15.55   5
   1 -10 -18   32.49   10.35   5
   1 -10 -17  379.03   28.96   5
   1 -10 -16  145.32   17.63   5
   1 -10 -15  180.58   19.36   5
   1 -10 -14   47.07   10.02   5
   1 -10 -14   56.93    9.87   7
   1 -10 -13  288.28   23.43   5
   1 -10 -13  263.67   20.42   7
   1 -10 -12  184.91   18.50   5
   1 -10 -12  224.27   18.93   7
   1 -10 -11  615.60   33.63   5
   1 -10 -11  645.32   31.79   7
   1 -10 -10  157.69   16.96   5
   1 -10 -10  143.23   15.24   7
   1 -10  -9   35.81    8.52   5
   1 -10  -9   47.44    8.75   7
   1 -10  -8   19.03    6.78   7
   1 -10  -7  650.07   32.19   7
   1 -10  -6  412.40   25.97   7
   1 -10  -5    2.00    5.04   7
  -1  10   4  485.81   14.42   1
   1 -10  -4  534.17   29.65   7
   1 -10  -3   33.20    8.24   7
  -1  10   3   29.53    3.53   1
   1 -10  -2 2122.89   59.24   7
  -1  10   2 2087.35   31.50   1
   1 -10  -1  208.71   19.02   7
  -1  10   1  209.14   10.35   1
  -1  10   0  100.01    8.06   1
   1 -10   0   73.15   12.35   7
  -1  10  -1    2.35    2.02   1
   1 -10   1   12.31    7.71   7
  -1  10  -2  392.11   16.08   1
   1 -10   2  419.68   27.30   7
  -1  10  -3   51.00    6.21   1
   1 -10   3   49.96   11.12   7
  -1  10  -3   63.65   11.18   6
  -1  10  -4 2132.04   61.35   6
  -1  10  -4 2135.62   40.73   1
  -1  10  -4 2127.04   58.56   8
   1 -10   4 2101.12   61.31   7
   1 -10   5   34.54    8.79   7
  -1  10  -5   41.19    9.23   6
  -1  10  -5   40.80    6.38   1
  -1  10  -5   47.07    9.81   8
  -1  10  -6  207.98   13.81   1
  -1  10  -6  189.30   17.39   8
  -1  10  -6  177.81   19.06   6
   1 -10   6  188.90   19.04   7
  -1  10  -7  269.04   16.47   1
  -1  10  -7  259.25   20.17   8
   1 -10   7  277.84   22.70   7
  -1  10  -7  274.00   23.06   6
  -1  10  -8   52.99    7.89   1
  -1  10  -8   54.89   11.17   6
   1 -10   8   44.59    9.82   7
  -1  10  -8   49.21    9.47   8
   1 -10   9  550.15   32.20   7
  -1  10  -9  528.28   33.38   6
  -1  10  -9  579.79   29.12   8
  -1  10  -9  590.86   26.24   1
   1 -10  10  328.29   25.19   7
  -1  10 -10  323.28   21.52   8
  -1  10 -10  341.64   20.56   1
  -1  10 -10  317.01   26.52   6
  -1  10 -11   80.24   10.67   1
  -1  10 -11   80.34   14.29   6
  -1  10 -11   62.27    9.54   8
   1 -10  11   90.28   14.16   7
  -1  10 -12    2.00    3.36   8
  -1  10 -12   -1.45    3.04   1
  -1  10 -12    5.99    6.00   6
   1 -10  12   -5.75    4.22   7
   1 -10  12   -0.84    2.76   3
  -1  10 -13   78.15   10.52   8
   1 -10  13  104.79   14.38   7
  -1  10 -13   80.74   11.33   1
  -1  10 -13   82.03   14.69   6
   1 -10  13  102.76   11.54   3
  -1  10 -14   41.82    7.31   8
  -1  10 -14   47.01    8.96   1
   1 -10  14   54.69    9.09   3
  -1  10 -14   56.11   12.08   6
   1 -10  14   62.45   11.85   7
   1 -10  15    0.49    3.05   3
   1 -10  15    7.79    4.28   7
  -1  10 -15    3.04    5.19   6
  -1  10 -16   11.92    6.44   6
   1 -10  16    9.32    4.66   7
   1 -10  16   17.16    6.17   3
   1 -10  17   37.52    8.14   3
  -1  10 -17   60.69   14.27   6
   1 -10  17   38.32    9.76   7
  -1  10 -18    9.52    6.60   6
   1 -10  18   16.00    6.36   3
   1 -10  18   16.62    7.68   7
  -1  10 -19   38.09   11.85   6
   1 -10  19   40.04   10.43   7
   1 -10  19   26.11    7.93   3
   1 -10  20   23.87    7.94   7
  -1  10 -20   28.86   12.01   6
   1 -10  20   18.56    8.32   3
   1 -10  21    2.91    5.54   3
   1 -10  21    5.15    4.95   7
  -1  10 -21    8.54    7.61   6
   1 -10  22   -1.72    4.18   7
   1 -10  22    5.31    5.01   3
   1 -10  23  423.88   31.91   3
   1 -10  23  406.96   30.47   7
  -1  10 -23  393.08   39.21   6
  -1  10 -24   86.46   20.18   6
   1 -10  24   93.55   16.37   3
  -1  10 -25  120.09   23.16   6
   1 -10  25  147.78   20.53   3
  -1  10 -26   64.44   18.79   6
  -1  10 -27  301.18   36.99   6
  -1  10 -28  108.70   22.99   6
  -1  10 -29   19.37   10.53   6
  -1  10 -30   12.02   10.99   6
  -1  10 -31   17.52   11.10   6
   1  -9 -34   -6.52    9.34   5
   1  -9 -33   21.42   11.99   5
   1  -9 -32    7.72    9.01   5
   1  -9 -31   86.23   18.57   5
   1  -9 -30   33.93   12.20   4
   1  -9 -30   45.67   13.90   5
   1  -9 -29   -1.72    7.08   5
   1  -9 -29   -7.01    7.81   4
   1  -9 -28   62.40   15.19   5
   1  -9 -28   54.79   13.89   4
  -1   9  28   57.03   12.38   8
   1  -9 -27  295.07   29.43   4
   1  -9 -27  241.12   27.96   5
  -1   9  27  230.56   24.25   8
   1  -9 -26   14.72    8.64   5
  -1   9  26    0.22    4.29   8
   1  -9 -26   18.65    8.19   4
   1  -9 -25    5.01    7.39   5
   1  -9 -25   -4.65    6.67   4
   1  -9 -24   46.88   13.37   5
   1  -9 -23   87.16   16.39   5
   1  -9 -22  387.22   31.63   5
   1  -9 -21  116.78   17.55   5
   1  -9 -20  282.61   26.03   5
   1  -9 -19  427.89   31.39   5
   1  -9 -18   33.43   10.49   5
   1  -9 -17  970.97   44.94   5
   1  -9 -16  384.10   27.93   5
   1  -9 -15 2737.86   72.34   5
   1  -9 -15 2822.69   61.19   7
   1  -9 -14  603.48   28.72   7
   1  -9 -14  589.55   33.03   5
   1  -9 -13   32.54    7.37   7
   1  -9 -13   31.85    9.28   5
   1  -9 -12  371.64   25.39   5
   1  -9 -12  397.22   23.28   7
   1  -9 -11 1052.47   42.28   5
   1  -9 -11 1009.82   37.04   7
   1  -9 -10  973.58   36.46   7
   1  -9 -10  923.51   39.81   5
   1  -9  -9   41.74    8.24   7
   1  -9  -9   42.25    9.55   5
   1  -9  -8   45.98    8.72   7
   1  -9  -7 3324.06   67.79   7
   1  -9  -6 1146.38   40.25   7
   1  -9  -5  564.60   28.56   7
   1  -9  -4  846.27   34.83   7
  -1   9   3  345.55   10.24   3
   1  -9  -3  435.90   25.37   7
  -1   9   2   78.58    6.30   1
   1  -9  -2   77.80   11.49   7
  -1   9   1   11.95    2.91   1
   1  -9  -1   13.52    5.42   7
  -1   9   0    9.81    2.70   1
   1  -9   0    9.53    4.81   7
  -1   9  -1  248.67   12.28   1
   1  -9   1  237.56   19.46   7
  -1   9  -2  116.60    8.76   1
   1  -9   2  109.09   13.74   7
  -1   9  -3   32.64    7.95   6
  -1   9  -3    7.02    2.69   1
   1  -9   3   31.37   10.22   7
   1  -9   4   13.30    7.46   7
  -1   9  -4   13.70    5.56   6
  -1   9  -4    4.57    2.75   1
  -1   9  -5 1470.89   45.15   8
  -1   9  -5 1535.32   49.83   6
   1  -9   5 1492.14   49.26   7
  -1   9  -5 1396.89   33.96   1
  -1   9  -6 1799.27   54.97   6
  -1   9  -6 1686.44   38.79   1
   1  -9   6 1803.36   54.51   7
  -1   9  -6 1769.99   49.08   8
  -1   9  -7   20.92    6.37   8
  -1   9  -7   27.91    7.50   6
  -1   9  -7   11.50    4.12   1
   1  -9   7   35.23    9.27   7
   1  -9   8  264.15   21.46   7
  -1   9  -8  260.22   16.56   1
  -1   9  -8  257.04   21.83   6
  -1   9  -8  283.23   19.40   8
  -1   9  -9 1300.86   49.96   6
  -1   9  -9 1339.28   41.22   8
   1  -9   9 1399.86   37.15   3
   1  -9   9 1378.64   48.49   7
  -1   9  -9 1301.76   37.95   1
  -1   9 -10   63.85   12.33   6
  -1   9 -10   57.07    8.91   8
   1  -9  10   77.20    9.60   3
  -1   9 -10   57.03    8.57   1
   1  -9  10   94.12   14.06   7
  -1   9 -11  114.01   12.25   1
   1  -9  11  164.85   17.44   7
  -1   9 -11  110.56   11.73   8
  -1   9 -11  124.11   16.46   6
   1  -9  11  129.23   12.23   3
   1  -9  12  269.95   22.30   7
  -1   9 -12  268.04   17.63   8
  -1   9 -12  267.14   19.11   1
   1  -9  12  281.73   18.52   3
  -1   9 -12  249.62   23.73   6
  -1   9 -13 1087.27   34.55   8
   1  -9  13 1170.96   38.67   3
  -1   9 -13 1094.66   49.63   6
   1  -9  13 1074.02   43.65   7
  -1   9 -13 1118.99   40.33   1
  -1   9 -14  252.72   24.77   6
   1  -9  14  236.24   18.37   3
  -1   9 -14  221.31   18.75   1
  -1   9 -14  218.31   15.27   8
  -1   9 -15  387.87   31.29   6
  -1   9 -15  408.86   26.16   1
  -1   9 -15  396.25   19.69   8
   1  -9  15  398.14   26.96   7
   1  -9  15  393.77   24.09   3
  -1   9 -16   72.20   11.72   1
   1  -9  16   89.38   12.31   3
   1  -9  16  108.15   14.92   7
  -1   9 -16   77.16   15.05   6
   1  -9  17  195.21   18.06   3
  -1   9 -17  178.61   22.63   6
   1  -9  17  190.80   18.89   7
   1  -9  18   15.28    6.43   7
  -1   9 -18    8.65    7.50   6
   1  -9  18   11.33    6.06   3
   1  -9  19   23.12    7.12   3
   1  -9  19   17.78    6.72   7
  -1   9 -19   21.51    9.82   6
  -1   9 -20   15.66    9.07   6
   1  -9  20   21.07    7.42   7
   1  -9  20   14.58    6.73   3
  -1   9 -21  249.96   29.18   6
   1  -9  21  271.25   23.33   7
   1  -9  21  255.62   23.56   3
   1  -9  22   82.18   14.17   3
  -1   9 -22  110.79   20.88   6
   1  -9  22   88.42   13.61   7
  -1   9 -23  184.81   25.77   6
   1  -9  23  193.89   20.05   7
   1  -9  23  188.10   21.64   3
  -1   9 -24   75.83   17.26   6
   1  -9  24  103.85   17.11   3
  -1   9 -25  269.67   32.52   6
   1  -9  25  216.76   24.47   3
   1  -9  26  125.36   19.05   3
  -1   9 -26  124.28   21.46   6
  -1   9 -27  121.22   23.66   6
   1  -9  27  109.36   18.60   3
   1  -9  28   18.04    9.80   3
  -1   9 -28    5.56    6.65   6
   1  -9  29  238.72   27.47   3
  -1   9 -29  215.64   31.86   6
  -1   9 -30   75.23   19.23   6
   1  -9  30   81.17   16.84   3
  -1   9 -31  108.30   23.48   6
   1  -9  31  125.27   21.04   3
  -1   9 -32    8.52    9.82   6
   1  -9  32   10.85    9.24   3
   1  -9  33  228.53   29.54   3
   1  -8 -35    4.62    6.72   5
   1  -8 -34   37.45   13.66   5
   1  -8 -33   17.27    8.83   5
   1  -8 -32    7.12    7.07   5
   1  -8 -31  135.78   21.11   4
   1  -8 -31  122.30   21.52   5
   1  -8 -30   19.25    8.58   4
   1  -8 -30   29.88   13.43   5
   1  -8 -29  223.08   27.81   5
   1  -8 -29  234.51   26.51   4
   1  -8 -28    2.05    6.88   5
   1  -8 -28    7.65    7.48   4
  -1   8  28    7.49    6.13   8
   1  -8 -27   18.15    9.45   5
   1  -8 -27   18.81    8.17   4
  -1   8  27   25.84    8.82   8
   1  -8 -26   19.00    7.94   4
   1  -8 -26   33.12   11.03   5
   1  -8 -25   14.89    7.25   4
   1  -8 -25   39.88   11.72   5
   1  -8 -24    8.84    6.10   4
   1  -8 -24   17.84    8.29   5
   1  -8 -23  240.41   25.00   5
   1  -8 -22   75.26   14.89   5
   1  -8 -21  357.64   29.33   5
   1  -8 -20  201.20   22.61   5
   1  -8 -19  618.62   37.14   5
   1  -8 -18  156.43   19.07   5
   1  -8 -17  240.16   22.25   5
   1  -8 -16  808.92   39.17   5
   1  -8 -15  864.52   31.72   7
   1  -8 -15  844.65   39.69   5
   1  -8 -14 1060.53   42.88   5
   1  -8 -14 1134.09   36.14   7
   1  -8 -13  330.68   19.59   7
   1  -8 -13  323.76   23.21   5
   1  -8 -12   23.94    8.28   5
   1  -8 -12   18.16    6.22   7
   1  -8 -11  228.34   20.35   5
   1  -8 -11  190.30   15.91   7
   1  -8 -10  254.01   20.15   5
   1  -8 -10  224.32   16.61   7
   1  -8  -9 1167.02   36.88   7
   1  -8  -9 1214.93   43.79   5
   1  -8  -8  444.24   23.06   7
   1  -8  -7  558.33   26.31   7
   1  -8  -6   86.08   10.80   7
   1  -8  -5 1136.30   37.75   7
   1  -8  -4 1604.67   45.17   7
   1  -8  -3   59.77    9.56   7
  -1   8   3   20.03    3.14   3
   1  -8  -2  190.78   15.89   7
  -1   8   2  156.48    7.49   3
   1  -8  -1  199.07   16.80   7
  -1   8   0  890.69   21.93   1
   1  -8   0  873.94   34.32   7
   1  -8   1    9.35    4.84   7
  -1   8  -1    3.49    2.22   1
   1  -8   2  836.05   34.10   7
  -1   8  -2  818.63   23.06   1
   1  -8   3  106.36   12.81   7
  -1   8  -3   81.97   11.52   6
   1  -8   4  318.30   21.62   7
  -1   8  -4  324.49   21.94   6
  -1   8  -4  277.27   14.42   1
  -1   8  -5   34.78    7.23   6
   1  -8   5   38.54    7.77   7
  -1   8  -5   28.67    4.94   1
  -1   8  -6 1334.98   33.91   1
   1  -8   6 1376.33   44.67   7
  -1   8  -6 1325.50   44.33   6
  -1   8  -7  828.94   30.77   8
   1  -8   7  900.54   36.60   7
  -1   8  -7  875.78   36.89   6
  -1   8  -7  857.64   28.32   1
  -1   8  -8    8.23    3.39   8
  -1   8  -8   12.24    4.17   1
   1  -8   8   76.68   11.84   7
  -1   8  -8   89.79   12.72   6
   1  -8   8   18.50    5.04   3
  -1   8  -9  646.21   26.57   8
  -1   8  -9  608.22   25.47   1
   1  -8   9  664.44   25.04   3
   1  -8   9  691.87   32.21   7
  -1   8  -9  679.00   33.87   6
  -1   8 -10 1505.47   51.54   6
   1  -8  10 1619.87   40.55   3
   1  -8  10 1571.28   48.87   7
  -1   8 -10 1504.52   39.83   8
  -1   8 -10 1552.00   42.12   1
   1  -8  11  685.24   32.54   7
  -1   8 -11  703.46   29.38   1
  -1   8 -11  631.64   34.43   6
  -1   8 -11  679.86   26.08   8
   1  -8  11  689.93   27.38   3
   1  -8  12  305.22   18.93   3
  -1   8 -12  314.86   20.34   1
  -1   8 -12  279.04   23.46   6
   1  -8  12  328.30   22.83   7
  -1   8 -12  296.05   16.92   8
  -1   8 -13  345.02   22.23   1
  -1   8 -13  345.96   26.84   6
  -1   8 -13  301.35   16.72   8
   1  -8  13  314.95   19.92   3
   1  -8  13  357.80   23.98   7
  -1   8 -14 1505.57   57.15   6
  -1   8 -14 1580.72   48.51   1
  -1   8 -14 1601.92   36.69   8
   1  -8  14 1601.38   50.60   7
   1  -8  14 1590.11   46.05   3
  -1   8 -15 1012.78   39.98   1
   1  -8  15  984.39   37.63   3
  -1   8 -15  979.03   47.21   6
  -1   8 -15 1004.58   27.91   8
   1  -8  15 1037.19   41.06   7
   1  -8  16  667.88   32.00   3
  -1   8 -16  582.32   37.64   6
   1  -8  16  623.04   31.98   7
  -1   8 -16  648.29   33.07   1
  -1   8 -17  789.65   44.64   6
  -1   8 -17  784.73   37.71   1
   1  -8  17  854.82   37.48   7
   1  -8  17  861.15   37.72   3
  -1   8 -18  359.37   31.37   6
   1  -8  18  403.77   25.96   7
   1  -8  18  378.11   25.97   3
   1  -8  19 1165.39   46.70   3
  -1   8 -19 1111.94   55.50   6
   1  -8  19 1151.69   43.80   7
   1  -8  20  133.20   15.29   7
   1  -8  20   84.87   13.36   3
  -1   8 -20  111.78   18.92   6
   1  -8  21   68.67   10.90   7
  -1   8 -21   68.82   15.73   6
   1  -8  21   76.42   13.59   3
  -1   8 -22  136.62   21.41   6
   1  -8  22  159.99   16.85   7
   1  -8  23   60.93   11.07   7
  -1   8 -23   54.33   14.14   6
  -1   8 -24  301.66   32.89   6
  -1   8 -25   18.83   10.14   6
   1  -8  25    6.18    7.84   3
  -1   8 -26   -3.31    6.76   6
   1  -8  26    9.21    7.32   3
   1  -8  27   18.70    9.70   3
  -1   8 -27   11.85    8.03   6
   1  -8  28  172.88   23.92   3
  -1   8 -28  107.91   22.11   6
  -1   8 -29   -4.40    7.08   6
   1  -8  29   15.80   10.68   3
   1  -8  30    9.26    7.47   3
  -1   8 -30   -5.06    8.62   6
   1  -8  31  488.16   40.82   3
  -1   8 -31  416.33   44.31   6
  -1   8 -32   24.80   12.31   6
   1  -8  32   26.18   12.09   3
  -1   8 -33    7.03    9.57   6
   1  -8  33   33.17   12.32   3
   1  -8  34   13.80    8.05   3
   1  -7 -36   29.31   12.71   5
   1  -7 -35  221.93   30.09   5
   1  -7 -34   12.62   11.71   5
   1  -7 -33  401.07   38.93   5
   1  -7 -32   44.17   13.64   4
   1  -7 -32    5.04    9.14   5
   1  -7 -31   93.42   19.08   5
   1  -7 -31  104.05   17.84   4
   1  -7 -30   27.87   11.70   5
   1  -7 -30   16.59    9.08   4
   1  -7 -29  718.09   45.24   4
   1  -7 -29  613.63   45.60   5
  -1   7  28   23.44    7.96   8
   1  -7 -28   17.65    8.96   4
   1  -7 -27    8.17    6.15   4
   1  -7 -27   11.80    8.70   5
   1  -7 -26   73.68   15.94   5
   1  -7 -26   81.99   15.16   4
   1  -7 -25  171.37   22.19   5
   1  -7 -25  132.62   18.42   4
   1  -7 -24  209.95   23.87   5
   1  -7 -24  179.75   20.81   4
   1  -7 -23  254.92   23.86   4
   1  -7 -23  264.36   25.82   5
   1  -7 -22  349.50   29.22   5
   1  -7 -22  284.54   25.11   4
   1  -7 -21  237.51   23.47   5
   1  -7 -20   45.20   11.57   5
   1  -7 -19  283.44   24.48   5
   1  -7 -18  470.54   31.03   5
   1  -7 -17  755.20   38.11   5
   1  -7 -16  242.90   21.67   5
   1  -7 -15 1264.68   34.47   7
   1  -7 -15 1226.71   45.80   5
   1  -7 -14   77.06    8.90   7
   1  -7 -14   97.35   13.20   5
   1  -7 -13 1398.23   37.08   7
   1  -7 -13 1363.82   45.75   5
   1  -7 -12  901.29   36.35   5
   1  -7 -12  855.37   29.01   7
   1  -7 -11   53.41    9.02   5
   1  -7 -11   49.50    7.03   7
   1  -7 -10   58.07    9.31   5
   1  -7 -10   71.89    8.60   7
   1  -7  -9 1981.38   44.27   7
   1  -7  -9 2158.10   55.39   5
   1  -7  -8 1236.08   35.47   7
   1  -7  -7  260.24   16.50   7
   1  -7  -6   44.21    8.53   7
   1  -7  -5 3050.72   57.54   7
   1  -7  -4  153.59   13.09   7
   1  -7  -3  673.88   27.64   7
  -1   7   2  161.55    8.40   3
   1  -7  -2  179.44   14.44   7
   1  -7  -1  252.40   17.31   7
  -1   7   1  242.97    9.44   3
   1  -7   0  544.20   25.11   7
   1  -7   1  640.04   27.69   7
  -1   7  -1  638.27   18.67   1
  -1   7  -2 1305.55   27.75   1
   1  -7   2 1354.25   40.25   7
  -1   7  -3   78.45    7.43   1
  -1   7  -3   93.01   10.68   6
   1  -7   3   81.12   10.25   7
   1  -7   4  291.70   19.44   7
  -1   7  -4  305.69   20.09   6
  -1   7  -5  531.62   25.79   6
   1  -7   5  484.76   24.67   7
  -1   7  -5  502.19   19.37   1
  -1   7  -6   89.16    8.70   1
  -1   7  -6  104.06   12.40   6
   1  -7   6  106.83   11.94   7
   1  -7   6   91.42    8.27   3
  -1   7  -7 2849.49   49.94   1
   1  -7   7 2947.20   61.42   7
  -1   7  -7 2849.29   62.25   6
   1  -7   7 3030.27   48.42   3
   1  -7   8  563.58   27.46   7
   1  -7   8  495.32   20.44   3
  -1   7  -8  505.13   22.20   1
  -1   7  -8  476.99   21.31   8
  -1   7  -9   32.67    7.96   6
  -1   7  -9   32.36    5.62   8
   1  -7   9   33.40    7.13   7
   1  -7   9   33.04    6.00   3
  -1   7  -9   33.44    6.18   1
  -1   7 -10   10.17    4.28   1
  -1   7 -10    8.14    4.94   6
  -1   7 -10    7.59    2.74   8
   1  -7  10    5.93    3.32   7
   1  -7  10   10.02    3.93   3
   1  -7  11  967.28   36.39   7
   1  -7  11  928.98   31.12   3
  -1   7 -11  903.63   39.19   6
  -1   7 -11  895.30   32.56   1
  -1   7 -11  920.21   27.65   8
  -1   7 -12  333.52   24.74   6
  -1   7 -12  271.90   14.64   8
  -1   7 -12  309.80   20.07   1
   1  -7  12  294.89   18.31   3
   1  -7  12  325.30   21.34   7
   1  -7  13   41.01    7.10   3
  -1   7 -13   41.32    7.79   1
   1  -7  13   63.88    9.53   7
  -1   7 -13   35.41    8.80   6
  -1   7 -13   44.84    5.70   8
  -1   7 -14  350.28   15.24   8
  -1   7 -14  384.89   27.86   6
  -1   7 -14  390.56   23.83   1
   1  -7  14  389.62   23.74   7
   1  -7  15  904.06   36.12   7
  -1   7 -15  966.82   38.31   1
  -1   7 -15  938.92   23.53   8
  -1   7 -16  825.83   42.66   6
  -1   7 -16  796.16   20.58   8
   1  -7  16  837.69   34.79   7
  -1   7 -16  824.57   36.66   1
  -1   7 -17  288.79   26.34   6
   1  -7  17  288.45   20.68   7
  -1   7 -17  285.16   22.40   1
  -1   7 -18  398.27   31.34   6
   1  -7  18  413.69   24.72   7
  -1   7 -18  377.60   26.77   1
   1  -7  19  506.94   27.22   7
  -1   7 -19  458.70   34.57   6
   1  -7  20   32.38    7.56   7
  -1   7 -20   18.37    9.14   6
   1  -7  21  259.41   19.77   7
  -1   7 -21  275.95   28.28   6
   1  -7  22  269.89   20.18   7
  -1   7 -22  243.71   27.74   6
  -1   7 -23  380.97   34.32   6
   1  -7  23  359.75   23.36   7
  -1   7 -24   72.49   16.57   6
  -1   7 -25   15.75   10.55   6
  -1   7 -26   50.02   14.30   6
  -1   7 -27   86.85   19.15   6
  -1   7 -28   31.01   14.55   6
  -1   7 -29   21.75   10.21   6
  -1   7 -30    3.58    6.63   6
  -1   7 -31  154.67   26.40   6
  -1   7 -32   13.44    7.99   6
   1  -7  32   13.91    7.19   3
  -1   7 -33   17.88   11.60   6
   1  -7  33    9.34    7.47   3
  -1   7 -34   17.65   11.60   6
   1  -7  34    6.09    7.42   3
   1  -7  35   59.92   15.88   3
   1  -6 -36  -11.50    8.35   5
   1  -6 -35   -1.23    6.46   5
   1  -6 -34   56.93   16.33   5
   1  -6 -33   -7.44    8.69   5
   1  -6 -32  115.13   20.58   5
   1  -6 -31   80.89   18.17   5
   1  -6 -31   91.41   17.54   4
   1  -6 -30   18.38   11.67   5
   1  -6 -30   17.73    9.12   4
   1  -6 -29  584.83   40.09   4
   1  -6 -29  485.01   39.51   5
   1  -6 -28   35.08   11.64   4
   1  -6 -28   51.60   14.60   5
   1  -6 -27  128.53   20.59   5
   1  -6 -27  109.61   16.99   4
   1  -6 -26  209.64   23.18   4
   1  -6 -26  239.12   26.48   5
   1  -6 -25  374.24   29.74   4
   1  -6 -25  338.87   30.41   5
   1  -6 -24   22.00    8.51   4
   1  -6 -24   23.55   11.02   5
   1  -6 -23  783.25   40.79   4
   1  -6 -23  837.72   44.88   5
   1  -6 -22  594.97   34.83   4
   1  -6 -22  599.63   37.45   5
   1  -6 -21  378.23   27.07   4
   1  -6 -21  328.46   26.79   5
   1  -6 -20  476.39   31.61   5
   1  -6 -19  528.11   32.16   5
   1  -6 -18  614.38   34.77   5
   1  -6 -17  524.98   30.95   5
   1  -6 -16  490.51   28.96   5
   1  -6 -15  477.53   27.62   5
   1  -6 -14   88.53    9.00   7
   1  -6 -14  143.25   15.56   5
   1  -6 -13   39.14    8.21   5
   1  -6 -13   19.66    4.36   7
   1  -6 -12  364.32   22.30   5
   1  -6 -12  379.02   17.43   7
   1  -6 -11   28.32    6.18   7
   1  -6 -11   75.25   10.70   5
   1  -6 -10  116.62   10.80   7
   1  -6 -10  168.98   16.87   5
   1  -6  -9  606.83   22.47   7
   1  -6  -9  656.12   29.12   5
   1  -6  -8 2422.44   45.67   7
   1  -6  -7  464.59   21.37   7
   1  -6  -6  488.33   21.03   7
   1  -6  -5 2212.82   45.29   7
   1  -6  -4 6157.82   75.51   7
   1  -6  -3  124.17   12.34   7
   1  -6  -2 2209.06   46.24   7
   1  -6  -1   37.32    7.92   7
  -1   6   1   19.62    3.45   3
  -1   6   0  883.53   17.91   3
   1  -6   0  847.77   29.14   7
   1  -6   1 1420.12   38.10   7
   1  -6   2 1295.89   36.60   7
  -1   6  -2 1255.51   26.10   1
  -1   6  -3  755.28   21.31   1
  -1   6  -3  833.29   29.23   6
   1  -6   3  720.10   28.90   7
  -1   6  -4 1651.43   41.18   6
  -1   6  -4 1558.75   32.18   1
   1  -6   4 1573.10   40.92   7
   1  -6   5  415.04   21.17   7
   1  -6   5  435.11   16.74   3
  -1   6  -5  429.05   17.54   1
  -1   6  -5  418.77   21.16   6
  -1   6  -6 3277.78   60.40   6
  -1   6  -6 3267.20   49.95   1
   1  -6   6 3237.41   59.41   7
   1  -6   6 3434.77   48.28   3
   1  -6   7  344.54   16.19   3
   1  -6   7  385.76   21.86   7
  -1   6  -7  416.73   19.15   1
  -1   6  -8  121.53    9.83   8
  -1   6  -8  137.81   11.35   1
  -1   6  -8  136.88   13.51   6
   1  -6   8  124.84   12.49   7
   1  -6   8  116.15    9.78   3
  -1   6  -9 1903.71   50.74   6
   1  -6   9 1975.28   41.18   3
   1  -6   9 1959.38   47.19   7
  -1   6  -9 1965.11   37.59   8
  -1   6  -9 1923.74   43.25   1
  -1   6 -10  894.44   24.96   8
  -1   6 -10  864.48   35.10   6
  -1   6 -10  857.41   30.06   1
   1  -6  10  879.05   32.02   7
   1  -6  10  870.65   28.75   3
   1  -6  11   42.29    8.08   7
  -1   6 -11   30.83    4.94   8
  -1   6 -11   37.29    7.05   1
  -1   6 -11   42.99    8.50   6
  -1   6 -12  292.38   13.17   8
  -1   6 -12  288.01   18.68   1
  -1   6 -12  290.70   21.72   6
   1  -6  12  277.91   18.27   7
  -1   6 -13 1105.67   43.54   6
  -1   6 -13 1143.65   38.38   1
   1  -6  13 1097.06   36.78   7
  -1   6 -13 1182.30   25.17   8
   1  -6  14  158.49   14.62   7
  -1   6 -14  150.48   14.56   1
  -1   6 -14  126.72   15.47   6
  -1   6 -14  137.80    8.15   8
  -1   6 -15  242.79   21.70   6
  -1   6 -15  228.18    9.76   8
   1  -6  15  235.88   17.63   7
  -1   6 -15  260.62   19.76   1
   1  -6  16   80.56   10.97   7
  -1   6 -16   56.53    4.28   8
  -1   6 -16   72.58   11.48   1
  -1   6 -16   89.15   14.50   6
  -1   6 -17 2744.04   67.22   1
   1  -6  17 2757.81   59.08   7
  -1   6 -17 2550.48   73.95   6
   1  -6  18   94.64   11.50   7
  -1   6 -18   74.06   12.60   1
  -1   6 -18   95.14   15.51   6
  -1   6 -19  161.77   17.90   1
  -1   6 -19  174.19   21.20   6
   1  -6  19  173.64   15.38   7
  -1   6 -20   21.33    9.65   6
   1  -6  20   14.00    6.00   7
  -1   6 -21  740.81   44.58   6
   1  -6  21  748.12   31.05   7
  -1   6 -22   54.79   14.19   6
   1  -6  22   40.33    7.80   7
  -1   6 -23  298.71   30.12   6
   1  -6  23  317.92   20.50   7
  -1   6 -24   32.25   13.17   6
  -1   6 -25  513.78   41.45   6
  -1   6 -26   37.18   12.82   6
  -1   6 -27   49.68   14.20   6
  -1   6 -28   43.11   14.06   6
  -1   6 -29  385.40   38.92   6
  -1   6 -30   12.81    9.84   6
  -1   6 -31   23.85   11.87   6
  -1   6 -32   26.40   10.45   6
  -1   6 -33   83.31   19.56   6
  -1   6 -34   18.57   10.04   6
  -1   6 -35   42.35   15.73   6
   1  -6  36   11.07    7.45   3
   1  -5 -37   43.46   15.31   5
   1  -5 -36   19.63   11.49   5
   1  -5 -35  172.13   26.84   5
   1  -5 -34  126.10   22.86   5
   1  -5 -33   33.27   12.39   5
   1  -5 -32   51.40   14.96   5
   1  -5 -31  277.87   30.95   5
   1  -5 -30   55.21   16.18   5
   1  -5 -29  368.61   34.09   5
   1  -5 -29  318.04   29.70   4
   1  -5 -28  101.25   17.53   4
   1  -5 -28   81.67   16.98   5
   1  -5 -27  224.47   25.72   5
   1  -5 -27  247.20   25.29   4
   1  -5 -26   35.73   11.30   5
   1  -5 -26   25.87    9.74   4
   1  -5 -25  187.12   22.32   5
   1  -5 -25  201.49   21.29   4
   1  -5 -24   55.02   13.10   4
   1  -5 -24   56.77   14.56   5
   1  -5 -23 1209.02   49.50   4
   1  -5 -23 1232.75   53.35   5
   1  -5 -22  134.07   18.85   5
   1  -5 -22  121.99   16.73   4
   1  -5 -21  463.03   31.06   5
   1  -5 -21  462.97   29.10   4
   1  -5 -20   -0.45    4.02   4
   1  -5 -20   33.03   11.30   5
   1  -5 -19   41.30    8.55   4
   1  -5 -19   40.12    9.42   5
   1  -5 -18  185.28   18.87   5
   1  -5 -17  201.16   19.69   5
   1  -5 -16  401.49   25.82   5
   1  -5 -15  155.06   15.24   5
   1  -5 -14   10.44    2.61   7
   1  -5 -14    9.67    3.91   5
   1  -5 -13    8.24    3.06   7
   1  -5 -13   24.67    7.19   5
   1  -5 -12  148.26    9.73   7
   1  -5 -12  161.10   14.31   5
   1  -5 -11   73.69    9.80   5
   1  -5 -11   58.32    6.30   7
   1  -5 -10  687.50   21.28   7
   1  -5 -10  748.75   29.67   5
   1  -5  -9  418.50   22.46   5
   1  -5  -9  341.12   15.40   7
   1  -5  -8  819.68   23.90   7
   1  -5  -8  892.07   31.74   5
   1  -5  -7 3096.14   47.18   7
   1  -5  -6 4068.11   54.77   7
   1  -5  -5 2204.33   40.49   7
   1  -5  -4  747.31   24.17   7
   1  -5  -3 2859.54   46.98   7
   1  -5  -2 1195.13   30.73   7
   1  -5  -1  965.23   27.81   7
   1  -5   0   26.16    5.73   7
  -1   5   0   22.60    3.02   3
  -1   5  -1  640.31   15.15   3
   1  -5   1  600.72   22.51   7
   1  -5   2   15.44    6.44   7
   1  -5   3 2626.22   47.75   7
  -1   5  -3 2719.24   47.07   6
  -1   5  -3 2687.53   37.98   1
  -1   5  -4 2444.60   38.45   1
   1  -5   4 2366.69   45.79   7
   1  -5   4 2534.98   37.09   3
  -1   5  -4 2456.80   45.78   6
   1  -5   5 1410.21   28.76   3
  -1   5  -5 1502.79   37.14   6
  -1   5  -5 1531.65   31.97   1
   1  -5   5 1374.84   35.50   7
   1  -5   6  779.18   22.42   3
  -1   5  -6  902.59   26.18   1
  -1   5  -6  861.05   29.48   6
   1  -5   6  761.80   26.55   7
   1  -5   7   73.98    7.35   3
   1  -5   7   78.20    9.17   7
  -1   5  -7   92.94   10.51   6
  -1   5  -7  106.31    9.95   1
  -1   5  -8 2074.30   42.01   1
   1  -5   8 2034.23   43.85   7
   1  -5   8 2099.18   40.03   3
  -1   5  -8 2054.28   48.02   6
   1  -5   9 1816.20   42.18   7
  -1   5  -9 1838.64   41.30   1
  -1   5  -9 1883.71   32.34   8
  -1   5  -9 1814.92   46.96   6
  -1   5 -10  406.10   14.53   8
   1  -5  10  394.70   19.81   7
  -1   5 -10  398.12   20.06   1
  -1   5 -10  391.02   22.76   6
  -1   5 -11    6.76    4.56   1
  -1   5 -11   10.51    4.85   6
  -1   5 -11    7.71    2.34   8
   1  -5  11    7.70    3.86   7
  -1   5 -12  451.11   23.00   1
   1  -5  12  408.07   20.46   7
  -1   5 -12  417.54   24.92   6
  -1   5 -12  442.60   13.50   8
  -1   5 -13   44.89    4.12   8
  -1   5 -13   46.78    7.80   1
  -1   5 -13   37.86    8.62   6
  -1   5 -13   46.34    4.11   8
   1  -5  13   56.93    8.06   7
  -1   5 -14   82.27   10.88   1
  -1   5 -14   59.85    4.17   8
  -1   5 -14   63.57    4.47   8
   1  -5  14   62.93    8.09   7
  -1   5 -14   66.50   10.83   6
  -1   5 -15   65.42    3.37   8
  -1   5 -15   86.44   13.06   6
   1  -5  15   92.19    9.98   7
  -1   5 -15   64.45    3.40   8
  -1   5 -16 1461.00   53.05   6
  -1   5 -16 1644.63   49.55   1
   1  -5  16 1522.73   40.73   7
  -1   5 -17  661.26   36.64   6
  -1   5 -17  622.20   31.58   1
   1  -5  17  624.24   26.42   7
   1  -5  18  215.01   15.55   7
  -1   5 -18  232.31   20.10   1
  -1   5 -18  206.86   21.35   6
  -1   5 -19  732.28   36.67   1
   1  -5  19  797.13   29.70   7
  -1   5 -19  757.31   41.53   6
   1  -5  20   64.08    8.81   7
  -1   5 -20   87.66   15.37   6
  -1   5 -21  286.31   27.30   6
   1  -5  21  271.18   17.32   7
  -1   5 -22  858.63   48.09   6
   1  -5  22  771.90   28.92   7
   1  -5  23  464.64   22.42   7
  -1   5 -23  500.27   38.22   6
  -1   5 -24   47.00   12.60   6
  -1   5 -25  203.24   25.85   6
  -1   5 -26  264.21   29.98   6
  -1   5 -27    7.08    8.45   6
  -1   5 -28   -3.33    6.43   6
  -1   5 -29  509.30   42.99   6
  -1   5 -30   77.90   18.69   6
  -1   5 -31   66.53   18.12   6
  -1   5 -32   18.57   11.33   6
  -1   5 -33  288.55   35.54   6
  -1   5 -34  132.15   25.58   6
  -1   5 -35  162.57   27.62   6
  -1   5 -36   34.09   15.91   6
   1  -4 -37  249.55   32.26   5
   1  -4 -36   25.05   12.79   5
   1  -4 -35   14.97   10.86   5
   1  -4 -34   12.49   10.36   5
   1  -4 -33   28.76   11.06   5
   1  -4 -32   80.11   17.59   5
   1  -4 -31   87.65   17.94   5
   1  -4 -30   10.52    9.60   5
   1  -4 -29  133.34   20.63   5
   1  -4 -28  117.74   19.64   5
   1  -4 -27    0.37    6.15   5
   1  -4 -27    4.41    6.01   4
   1  -4 -26  386.78   29.52   4
   1  -4 -26  376.08   31.24   5
   1  -4 -25   59.71   12.43   4
   1  -4 -25   57.52   12.75   5
   1  -4 -24  240.16   24.35   5
   1  -4 -24  214.22   21.34   4
   1  -4 -23   15.90    9.02   5
   1  -4 -23   11.87    6.56   4
   1  -4 -22  425.92   28.12   4
   1  -4 -22  400.42   29.35   5
   1  -4 -21  509.38   30.26   4
   1  -4 -21  515.04   32.17   5
   1  -4 -20  777.09   38.44   5
   1  -4 -20  796.47   36.26   4
   1  -4 -19  178.10   18.47   5
   1  -4 -19  204.84   18.00   4
   1  -4 -18 1140.42   40.85   4
   1  -4 -18 1137.00   43.98   5
   1  -4 -17 3062.88   70.08   5
   1  -4 -17 2998.62   63.57   4
   1  -4 -16 1777.36   52.38   5
   1  -4 -15  251.73   19.08   5
   1  -4 -14  661.87   29.80   5
   1  -4 -13   77.83    5.93   7
   1  -4 -13   80.45   10.44   5
   1  -4 -12  517.44   15.50   7
   1  -4 -12  511.21   24.61   5
   1  -4 -11    4.32    2.65   5
   1  -4 -11    7.43    2.32   7
   1  -4 -10  381.52   14.01   7
   1  -4 -10  406.89   20.74   5
   1  -4  -9 1287.77   25.91   7
   1  -4  -9 1282.24   35.88   5
   1  -4  -8 5191.99   71.55   5
   1  -4  -8 4932.14   51.90   7
  -1   4   7   60.94    5.36   6
   1  -4  -7   71.92    6.55   7
   1  -4  -6    4.17    1.79   7
   1  -4  -5  537.00   17.80   7
   1  -4  -4   17.01    3.80   7
   1  -4  -3   95.60    7.79   7
   1  -4  -2 1194.12   27.43   7
   1  -4  -1 7837.47   71.03   7
   1  -4   0   10.89    3.87   7
  -1   4   0   10.61    2.06   3
  -1   4  -1 1643.76   24.13   3
   1  -4   1 1542.72   32.37   7
  -1   4  -2   84.00    7.16   6
   1  -4   2   95.38    8.29   7
   1  -4   3 2602.08   34.74   3
   1  -4   3 2419.74   41.42   7
  -1   4  -3 2438.58   34.49   1
  -1   4  -3 2493.05   39.95   6
  -1   4  -4  699.43   19.39   1
   1  -4   4  698.89   22.51   7
  -1   4  -4  703.35   22.36   6
   1  -4   4  710.91   18.75   3
   1  -4   5  511.29   19.48   7
  -1   4  -5  518.42   19.96   6
   1  -4   5  513.68   16.66   3
  -1   4  -5  524.18   17.89   1
  -1   4  -6  988.67   29.09   6
   1  -4   6 1041.08   24.99   3
   1  -4   6 1014.83   27.63   7
  -1   4  -6  987.33   25.68   1
  -1   4  -7 2387.86   46.93   6
   1  -4   7 2362.11   42.80   7
  -1   4  -7 2384.34   41.71   1
   1  -4   8  476.63   19.49   7
  -1   4  -8  472.47   21.91   6
  -1   4  -8  489.06   20.35   1
  -1   4  -9  801.12   17.50   8
  -1   4  -9  769.41   29.00   6
   1  -4   9  813.98   25.56   7
  -1   4  -9  793.33   26.38   1
  -1   4 -10   54.53    8.13   6
   1  -4  10   72.47    7.89   7
  -1   4 -10   68.13    4.87   8
  -1   4 -10   75.70    8.60   1
  -1   4 -11  579.87   24.41   1
  -1   4 -11  530.85   12.54   8
   1  -4  11  532.59   21.08   7
  -1   4 -11  532.74   26.49   6
  -1   4 -12  408.78   21.36   1
   1  -4  12  452.14   19.74   7
  -1   4 -12  387.02    9.59   8
  -1   4 -12  400.02    9.64   8
  -1   4 -12  426.95   24.40   6
  -1   4 -13   40.69    7.63   1
  -1   4 -13   23.27    1.91   8
  -1   4 -13   27.61    7.07   6
   1  -4  13   37.44    5.86   7
  -1   4 -13   17.79    1.71   8
  -1   4 -14   31.70    8.05   6
   1  -4  14   22.82    5.01   7
  -1   4 -14   28.00    6.54   1
  -1   4 -15  421.36   25.36   5
  -1   4 -15  485.54   25.76   1
  -1   4 -15  439.53   27.37   6
   1  -4  15  387.94   18.80   7
  -1   4 -16  260.55   21.08   1
   1  -4  16  217.22   14.17   7
  -1   4 -16  222.34   20.55   6
   1  -4  17  235.23   14.84   7
  -1   4 -17  232.20   21.63   6
  -1   4 -17  242.35   19.86   1
  -1   4 -17  218.49   19.20   5
  -1   4 -18  203.88   18.50   5
   1  -4  18  182.06   13.11   7
  -1   4 -18  197.93   20.55   6
  -1   4 -18  184.12   17.43   1
  -1   4 -19    9.27    6.89   6
   1  -4  19    6.07    3.15   7
  -1   4 -20  206.04   21.81   6
   1  -4  20  206.84   13.83   7
  -1   4 -20  184.84   18.75   5
  -1   4 -21   42.43   12.55   6
  -1   4 -21   57.23   12.18   5
   1  -4  21   50.57    7.34   7
  -1   4 -22  531.78   37.58   6
   1  -4  22  570.02   22.60   7
  -1   4 -22  538.27   33.72   5
  -1   4 -23 1610.38   65.87   6
  -1   4 -23 1527.26   56.71   5
  -1   4 -24  208.53   22.52   5
  -1   4 -24  178.27   23.39   6
  -1   4 -25  338.71   32.57   6
  -1   4 -25  386.88   30.43   5
  -1   4 -26   22.18   10.41   5
  -1   4 -26   27.98    9.84   6
  -1   4 -27   94.79   16.35   5
  -1   4 -27  127.29   20.62   6
  -1   4 -28  146.01   22.61   6
  -1   4 -28  118.29   18.95   5
  -1   4 -29   77.76   16.05   5
  -1   4 -29  106.23   20.51   6
  -1   4 -30   14.34    9.97   6
  -1   4 -30   15.59    9.37   5
  -1   4 -31  405.15   39.35   6
  -1   4 -32  100.15   21.01   6
  -1   4 -33   56.25   16.82   6
  -1   4 -34   47.74   13.38   6
  -1   4 -35  204.68   31.48   6
  -1   4 -36   43.98   17.04   6
  -1   4 -37   32.41   14.45   6
   1  -3 -38   26.75   13.01   5
   1  -3 -37  247.86   32.18   5
   1  -3 -36    2.14    8.12   5
   1  -3 -35    9.34    9.45   5
   1  -3 -34  113.23   20.77   5
   1  -3 -33   35.27   12.89   5
   1  -3 -32   22.33    9.88   5
   1  -3 -31   28.40   11.66   5
   1  -3 -30  113.44   19.42   5
   1  -3 -29  149.56   21.60   5
   1  -3 -28   33.04   12.01   5
   1  -3 -27   30.97   12.18   5
   1  -3 -26  182.01   21.74   5
   1  -3 -25  252.49   24.76   5
   1  -3 -25  280.52   24.24   4
   1  -3 -24  150.84   19.61   5
   1  -3 -24  125.69   15.94   4
   1  -3 -23  297.89   25.53   5
   1  -3 -23  290.88   23.29   4
   1  -3 -22   35.89   10.11   4
   1  -3 -22   35.41   10.55   5
   1  -3 -22   10.96    6.40   6
   1  -3 -21 1239.64   45.22   4
   1  -3 -21 1223.35   44.62   6
   1  -3 -21 1255.23   48.90   5
   1  -3 -20  384.32   25.00   4
   1  -3 -20  366.94   26.44   5
   1  -3 -20  377.34   24.11   6
   1  -3 -19  427.74   24.82   6
   1  -3 -19  417.45   26.79   5
   1  -3 -19  431.64   25.11   4
   1  -3 -18   36.64    8.32   6
   1  -3 -18   42.45   10.86   5
   1  -3 -18   25.41    7.14   4
   1  -3 -17  949.42   34.89   4
   1  -3 -17  912.06   33.52   6
   1  -3 -17  991.84   38.99   5
   1  -3 -16  510.46   24.01   6
   1  -3 -16  522.74   24.98   4
   1  -3 -16  531.28   27.68   5
   1  -3 -15 1446.24   43.94   5
   1  -3 -15 1360.89   37.36   6
   1  -3 -15 1378.80   38.97   4
   1  -3 -14   46.75    8.70   5
   1  -3 -14   56.60    8.37   4
   1  -3 -14   55.48    7.84   6
   1  -3 -13 3725.56   67.01   5
   1  -3 -12    4.93    3.88   5
   1  -3 -12    4.83    1.58   7
   1  -3 -11  145.68    6.83   7
   1  -3 -11  139.64   12.14   5
   1  -3 -10  949.95   30.15   5
   1  -3 -10 1031.70   28.01   2
  -1   3  10  905.92   17.61   7
   1  -3 -10  945.68   18.14   7
   1  -3  -9 3842.86   50.87   2
   1  -3  -9 4026.78   38.53   7
   1  -3  -9 4047.94   59.72   5
   1  -3  -8 2815.42   40.93   2
   1  -3  -8 2692.23   32.40   7
  -1   3   8 2906.36   35.74   6
   1  -3  -8 2936.46   49.72   5
   1  -3  -7   30.23    4.38   2
  -1   3   7   19.03    2.71   6
   1  -3  -7   23.28    4.84   5
   1  -3  -7   23.83    3.25   7
   1  -3  -6  617.54   16.14   7
   1  -3  -6  740.39   18.25   2
  -1   3   6  639.26   14.04   6
   1  -3  -5 1319.06   21.82   2
   1  -3  -5 1318.21   23.92   7
   1  -3  -4  547.27   12.55   2
   1  -3  -4  556.84   16.04   7
   1  -3  -3   13.21    4.60   7
   1  -3  -3   45.09    4.07   2
   1  -3  -2 7074.97   58.04   7
   1  -3  -2 7271.40   31.49   2
   1  -3  -1 5862.23   53.74   7
   1  -3   0 1130.76   24.01   7
  -1   3  -1 5516.94   46.69   6
   1  -3   1 5625.15   54.52   7
  -1   3  -1 6099.52   45.27   3
  -1   3  -2    3.90    1.91   3
  -1   3  -2    9.95    2.48   6
   1  -3   3 3278.90   42.72   7
   1  -3   3 3440.67   26.43   2
   1  -3   3 3339.24   37.29   3
  -1   3  -3 3294.93   41.06   6
   1  -3   4 2100.45   30.72   3
   1  -3   4 2215.96   24.59   2
  -1   3  -4 2092.33   34.98   6
  -1   3  -4 2065.82   31.96   1
   1  -3   4 2162.37   35.14   7
   1  -3   5  183.30    9.72   3
  -1   3  -5  170.23   10.69   6
  -1   3  -5  187.12   10.17   1
   1  -3   5  196.04   11.52   7
  -1   3  -6 1199.00   27.34   1
  -1   3  -6 1183.19   29.58   6
   1  -3   6 1260.72   27.58   7
  -1   3  -7  163.99   10.72   1
  -1   3  -7  168.68   11.85   6
   1  -3   7  176.06   10.61   7
   1  -3   8 2848.80   42.51   7
  -1   3  -8 2668.98   49.44   6
  -1   3  -8 2694.74   45.09   1
  -1   3  -9  132.82   10.67   1
  -1   3  -9  136.04   11.89   6
  -1   3  -9  130.17    5.40   8
  -1   3  -9  143.60    5.51   8
  -1   3 -10   51.07    2.97   8
  -1   3 -10   43.99    2.75   8
  -1   3 -10   52.39    7.10   1
   1  -3  10   71.53    7.48   7
  -1   3 -10   73.37    8.42   5
  -1   3 -10   75.85    9.56   6
  -1   3 -11  421.25   20.73   5
  -1   3 -11  368.74   19.10   1
   1  -3  11  369.83   16.02   7
  -1   3 -11  408.95   22.06   6
  -1   3 -12   54.49    8.92   5
  -1   3 -12   51.40    8.71   6
   1  -3  12   61.95    6.71   7
  -1   3 -12   65.20    8.59   1
  -1   3 -13  104.98   11.42   1
  -1   3 -13  105.79   11.89   5
  -1   3 -13  119.75   13.47   6
   1  -3  14  453.85   18.27   7
  -1   3 -14  426.80   22.97   1
  -1   3 -14  478.60   26.81   6
  -1   3 -14  432.30   22.92   5
  -1   3 -15   24.68    6.45   1
  -1   3 -15   17.07    6.41   6
  -1   3 -15   29.17    7.14   5
   1  -3  16  109.31    9.45   7
  -1   3 -16  108.03   14.32   6
  -1   3 -16   87.57   11.50   5
  -1   3 -16  108.38   13.03   1
   1  -3  17 1007.27   27.67   7
  -1   3 -17 1058.83   44.04   6
  -1   3 -17  963.12   37.12   5
  -1   3 -17 1033.96   39.03   1
  -1   3 -18  831.06   36.08   1
   1  -3  18  816.13   24.94   7
  -1   3 -18  778.02   34.33   5
  -1   3 -18  866.89   41.33   6
  -1   3 -19   76.21   12.00   1
   1  -3  19   95.12    8.84   7
  -1   3 -19   72.96   11.65   5
  -1   3 -19   76.72   13.49   6
  -1   3 -20   17.77    8.56   5
   1  -3  20   17.26    4.63   7
  -1   3 -20   17.30    8.56   6
   1  -3  21  543.84   19.68   7
  -1   3 -21  478.87   29.42   5
  -1   3 -21  460.98   33.08   6
   1  -3  22   50.81    5.94   7
  -1   3 -22   58.92   12.06   5
  -1   3 -22   38.60   11.34   6
  -1   3 -23  103.02   15.14   5
  -1   3 -23  110.47   17.92   6
  -1   3 -24  108.73   15.84   5
  -1   3 -24   96.87   17.02   6
  -1   3 -25  240.67   26.11   6
  -1   3 -25  216.39   22.17   5
  -1   3 -26   33.30   10.23   5
  -1   3 -26   57.13   14.62   6
  -1   3 -27  137.96   19.10   5
  -1   3 -27  148.91   21.45   6
  -1   3 -28   20.39   10.30   6
  -1   3 -28   30.26   11.32   5
  -1   3 -29  283.62   27.88   5
  -1   3 -29  325.89   33.78   6
  -1   3 -30  293.75   32.76   6
  -1   3 -30  266.99   28.39   5
  -1   3 -31  374.13   37.32   6
  -1   3 -31  297.06   30.62   5
  -1   3 -32    4.49    6.59   6
  -1   3 -32   27.87   12.14   5
  -1   3 -33   43.87   12.87   5
  -1   3 -33   36.08   13.88   6
  -1   3 -34    1.33    7.51   5
  -1   3 -34   -2.89    6.98   6
  -1   3 -35   -4.39    7.97   6
  -1   3 -35    9.29    8.66   5
  -1   3 -36   15.75   12.03   6
  -1   3 -37   52.71   17.78   6
   1  -2 -38   10.60   10.65   5
   1  -2 -37   85.32   19.04   5
   1  -2 -36   14.63   10.29   5
   1  -2 -35   44.35   13.60   5
   1  -2 -34   16.43   11.14   5
   1  -2 -33   27.63   12.10   5
   1  -2 -32   12.34    8.31   5
   1  -2 -31   23.30   10.26   5
   1  -2 -30   40.68   12.05   6
   1  -2 -30   33.83   11.17   5
   1  -2 -29    9.73    7.36   6
   1  -2 -29   32.19   10.52   5
   1  -2 -28   27.61    9.88   6
   1  -2 -28   26.35   10.24   5
   1  -2 -27   94.74   15.42   6
   1  -2 -27  104.95   16.62   5
   1  -2 -26    3.98    4.88   6
   1  -2 -26   13.09    7.70   5
   1  -2 -25   82.44   13.80   6
   1  -2 -25   79.26   14.02   5
   1  -2 -24   40.05   10.17   6
   1  -2 -24   31.36   10.45   5
   1  -2 -23  695.84   38.06   5
   1  -2 -23  697.21   36.08   6
   1  -2 -22   94.64   15.58   5
   1  -2 -22   75.81   12.29   4
   1  -2 -22   77.39   13.16   6
   1  -2 -21  207.87   18.91   6
   1  -2 -21  256.94   22.28   5
   1  -2 -21  192.01   17.67   4
   1  -2 -20   51.46   12.39   5
   1  -2 -20   42.34    9.19   4
   1  -2 -20   45.38    9.37   6
   1  -2 -19  932.92   38.96   5
   1  -2 -19  913.81   35.89   6
   1  -2 -19  870.95   34.80   4
   1  -2 -18 1340.24   45.45   5
   1  -2 -18 1258.25   40.93   6
   1  -2 -18 1259.79   40.53   4
   1  -2 -17  667.27   28.69   4
   1  -2 -17  784.94   34.82   5
   1  -2 -17  712.87   29.59   6
   1  -2 -16   38.33    8.71   4
   1  -2 -16   29.54    7.23   6
   1  -2 -16   34.11    9.88   5
   1  -2 -15 2770.75   53.49   4
   1  -2 -15 2883.55   60.34   5
   1  -2 -15 2866.65   54.00   6
   1  -2 -14   79.81    9.15   6
   1  -2 -14   98.05   12.81   5
   1  -2 -14   79.93    9.07   4
   1  -2 -14   92.96   11.52   2
   1  -2 -13 2361.30   49.42   2
   1  -2 -13 2382.15   51.78   5
   1  -2 -13 2216.72   44.00   4
   1  -2 -13 2244.33   43.65   6
   1  -2 -12   64.83    8.46   6
   1  -2 -12   53.75    7.52   4
   1  -2 -12   66.66    8.92   2
   1  -2 -11 8549.43   90.59   5
   1  -2 -11 8876.54   79.44   4
   1  -2 -11 8934.98   77.11   6
   1  -2 -11 8857.18   86.09   2
   1  -2 -10  956.31   28.87   5
   1  -2 -10  882.34   12.90   7
   1  -2 -10  945.59   23.87   6
   1  -2 -10  956.94   27.39   2
   1  -2  -9 1215.16   25.29   6
   1  -2  -9 1254.43   31.80   5
   1  -2  -9 1249.79   28.84   2
   1  -2  -9 1193.60   16.14   7
   1  -2  -8  360.97   16.60   5
   1  -2  -8  378.71   13.17   6
   1  -2  -8  335.72   14.52   2
   1  -2  -8  282.76    8.69   7
  -1   2   8  252.42   10.57   6
   1  -2  -7 2814.41   37.57   2
   1  -2  -7 2772.15   26.76   7
   1  -2  -7 2861.56   44.23   5
  -1   2   7 2768.35   31.14   6
   1  -2  -7 2779.34   32.25   6
   1  -2  -6 1608.09   21.16   7
   1  -2  -6 1700.65   33.43   5
   1  -2  -6 1606.62   26.00   2
  -1   2   6 1609.54   21.27   6
   1  -2  -6 1674.87   22.65   6
   1  -2  -5  270.45    9.80   2
   1  -2  -5  270.93    8.98   7
  -1   2   5  262.46    7.53   6
  -1   2   5  253.46    8.51   7
   1  -2  -4 1911.24   23.93   7
  -1   2   4 1906.95   16.93   6
  -1   2   4 1965.17   24.11   7
   1  -2  -4 1974.76   23.70   2
   1  -2  -3   38.96    4.67   2
  -1   2   3   19.73    4.58   7
   1  -2  -2   56.93    4.40   7
  -1   2   1 6934.22   31.19   6
   1  -2  -1 6273.17   45.52   7
  -1   2   0  328.98    8.00   6
   1  -2   0  368.33   11.31   7
  -1   2  -1  199.13    7.96   3
   1  -2   1  182.72    7.28   6
   1  -2   2  219.35    8.61   3
  -1   2  -2  213.73    8.11   3
  -1   2  -2  204.01    8.31   6
   1  -2   2  203.02    8.27   6
   1  -2   2  206.18    8.80   7
   1  -2   3 5203.79   45.34   7
  -1   2  -3 5333.90   47.07   6
   1  -2   3 5447.70   44.21   3
  -1   2  -4    6.86    2.09   8
   1  -2   4    3.94    1.49   3
  -1   2  -5   29.01    4.65   6
   1  -2   5   52.10    5.10   7
  -1   2  -5   34.39    2.71   8
  -1   2  -6  527.13    9.80   8
   1  -2   6  592.42   16.32   7
  -1   2  -6  523.86   18.93   6
  -1   2  -7 1320.02   30.37   5
  -1   2  -7 1270.01   14.04   8
   1  -2   7 1381.41   25.12   7
  -1   2  -7 1288.06   31.32   6
   1  -2   8 3671.31   41.83   7
  -1   2  -8 3932.52   53.81   5
  -1   2  -8 3768.43   56.43   6
  -1   2  -9 1616.22   35.83   5
  -1   2  -9 1554.64   38.13   6
   1  -2   9 1534.85   27.82   7
   1  -2  10 1925.08   31.96   7
  -1   2 -10 1861.95   43.69   6
  -1   2 -10 1816.57   39.43   5
  -1   2 -11 1260.84   34.77   5
  -1   2 -11 1207.08   37.28   6
  -1   2 -12 1273.01   35.35   5
  -1   2 -12 1362.11   40.71   6
   1  -2  12 1322.98   27.27   7
  -1   2 -13 3753.92   70.21   6
   1  -2  13 3723.60   46.05   7
  -1   2 -13 3572.53   61.14   5
  -1   2 -14  157.66   15.49   6
   1  -2  14  144.81    9.38   7
  -1   2 -14  171.13   14.44   1
  -1   2 -14  151.28   13.56   5
  -1   2 -15  982.77   38.87   6
  -1   2 -15  944.93   34.29   1
   1  -2  15 1061.05   25.21   7
  -1   2 -15  966.44   34.17   5
  -1   2 -16   84.37   12.66   1
   1  -2  16   75.24    7.11   7
  -1   2 -16   85.11   13.36   5
  -1   2 -16   74.33   12.51   6
   1  -2  17 3215.59   43.61   7
  -1   2 -17 3201.56   67.55   1
  -1   2 -17 3237.22   75.43   6
  -1   2 -17 3043.15   64.27   5
  -1   2 -18 1605.87   48.72   5
  -1   2 -18 1620.50   55.33   6
  -1   2 -18 1681.14   50.96   1
   1  -2  18 1685.12   31.50   7
  -1   2 -19   73.85   13.25   1
  -1   2 -19   69.42   12.85   5
  -1   2 -19   52.50   12.33   6
   1  -2  19   99.28    8.15   7
  -1   2 -20  628.68   32.13   5
   1  -2  20  672.82   19.22   7
  -1   2 -21 1095.82   49.00   6
   1  -2  21 1065.36   23.30   7
  -1   2 -21 1103.91   43.49   5
  -1   2 -22  362.36   26.35   5
  -1   2 -22  437.23   31.97   6
  -1   2 -23   32.68    9.82   5
  -1   2 -23   16.89   10.08   6
  -1   2 -24  221.31   24.22   6
  -1   2 -24  205.72   20.99   5
  -1   2 -25  132.15   17.60   5
  -1   2 -25  175.43   22.27   6
  -1   2 -26  166.67   20.09   5
  -1   2 -26  197.70   23.81   6
  -1   2 -27   20.82    9.67   6
  -1   2 -27    7.82    6.17   5
  -1   2 -28   41.35   12.06   6
  -1   2 -28   41.83   10.85   5
  -1   2 -29   94.71   18.17   6
  -1   2 -29   64.91   13.81   5
  -1   2 -30   14.30    7.54   5
  -1   2 -30    5.52    7.42   6
  -1   2 -31  192.64   24.54   5
  -1   2 -31  188.37   26.26   6
  -1   2 -32   22.55   10.73   5
  -1   2 -32   18.57   11.21   6
  -1   2 -33  285.69   31.17   5
  -1   2 -33  276.15   32.79   6
  -1   2 -34   49.09   15.61   6
  -1   2 -34   47.53   13.25   5
  -1   2 -35    8.73    7.96   5
  -1   2 -35   15.67    9.45   6
  -1   2 -36   58.78   16.62   6
  -1   2 -36   65.68   16.95   5
  -1   2 -37  327.57   36.50   5
  -1   2 -37  320.58   38.48   6
  -1   2 -38   29.07   14.61   6
   1  -1 -38  101.80   21.62   5
   1  -1 -37   35.88   12.63   5
   1  -1 -36   23.29   11.81   5
   1  -1 -35   33.29   12.73   5
   1  -1 -34   35.80   12.38   6
   1  -1 -34   26.39   10.83   5
   1  -1 -33   38.70   12.08   6
   1  -1 -33   57.08   14.65   5
   1  -1 -32   35.42   10.91   6
   1  -1 -32   50.63   13.67   5
   1  -1 -31   72.08   16.04   5
   1  -1 -31   64.02   13.95   6
   1  -1 -30   20.62    9.39   5
   1  -1 -30   -0.99    5.13   6
   1  -1 -29  145.83   20.75   6
   1  -1 -29  167.95   21.81   5
   1  -1 -28   72.52   15.14   5
   1  -1 -28   60.13   13.16   6
   1  -1 -27  171.20   20.40   6
   1  -1 -27  164.86   20.74   5
   1  -1 -26  112.51   16.33   6
   1  -1 -26  147.45   18.81   5
   1  -1 -25  357.42   28.31   6
   1  -1 -25  371.65   28.93   5
   1  -1 -24  341.84   26.59   6
   1  -1 -24  326.90   26.44   5
   1  -1 -23  794.51   39.80   5
   1  -1 -23  767.03   38.16   6
   1  -1 -22   65.39   11.82   6
   1  -1 -22   77.60   13.14   5
   1  -1 -21  544.76   30.39   6
   1  -1 -21  488.19   30.17   5
   1  -1 -20 1451.90   47.66   6
   1  -1 -20 1357.44   47.90   5
   1  -1 -19  227.16   19.89   5
   1  -1 -19  245.16   19.41   6
   1  -1 -18 1171.06   41.74   5
   1  -1 -18 1243.52   41.28   6
   1  -1 -17 1107.64   37.64   6
   1  -1 -17 1079.84   38.69   5
   1  -1 -17  949.44   33.74   4
   1  -1 -16  832.56   32.94   5
   1  -1 -16  765.97   29.18   4
   1  -1 -16  743.46   31.25   2
   1  -1 -16  803.12   31.06   6
   1  -1 -15 3398.48   61.31   6
   1  -1 -15 3596.20   65.61   5
   1  -1 -15 3413.28   58.90   4
   1  -1 -15 3617.48   65.56   2
   1  -1 -14 1537.70   39.59   6
   1  -1 -14 1581.29   42.52   5
   1  -1 -14 1484.77   40.42   2
   1  -1 -14 1557.44   38.34   4
   1  -1 -13 1457.85   37.30   6
   1  -1 -13 1383.31   34.52   4
   1  -1 -12  813.34   28.16   5
   1  -1 -12  856.42   26.91   6
   1  -1 -12  784.14   24.73   4
   1  -1 -11  272.26   15.82   6
   1  -1 -11  311.35   14.84   4
   1  -1 -10 2231.17   42.55   5
   1  -1 -10 2352.05   39.31   6
   1  -1 -10 2268.03   37.25   4
   1  -1  -9  188.93   10.42   4
   1  -1  -9  193.00   11.42   6
   1  -1  -8  318.87   12.13   4
   1  -1  -8  336.14   12.80   6
   1  -1  -8  322.30   14.68   5
   1  -1  -7 2424.88   30.61   4
  -1   1   7 2593.86   31.87   6
   1  -1  -7 2540.14   31.85   6
   1  -1  -7 2436.13   18.43   7
   1  -1  -7 2565.59   38.98   5
   1  -1  -6 2617.23   28.91   6
   1  -1  -6 2545.13   19.89   7
  -1   1   6 2604.77   28.71   6
   1  -1  -6 2650.71   37.27   5
  -1   1   5 1661.67   19.78   6
   1  -1  -5 1689.62   28.52   5
   1  -1  -5 1605.66   23.81   8
   1  -1  -5 1616.12   19.60   6
   1  -1  -4 1702.22   16.59   6
   1  -1  -4 2017.22   30.52   5
  -1   1   4 1711.60   16.82   6
   1  -1  -4 1708.41   23.50   8
   1  -1  -3   23.43    2.67   8
   1  -1  -2  821.85   14.66   8
   1  -1  -1 5240.26   34.68   8
   1  -1   0 1230.32   15.91   8
  -1   1  -1 1957.53   22.37   3
   1  -1   1 1874.82   18.92   8
  -1   1  -1 1926.62   19.16   6
  -1   1  -2 3163.82   28.62   3
   1  -1   2 3043.91   23.04   8
  -1   1  -2 2998.64   28.02   6
   1  -1   3   93.21    3.85   8
  -1   1  -3  104.66    4.20   8
  -1   1  -3   91.14    5.63   6
   1  -1   3   96.62    6.08   4
  -1   1  -4 1904.21   28.50   6
  -1   1  -4 1997.65   17.47   8
   1  -1   4 1864.57   16.09   8
  -1   1  -5  123.57    8.26   5
   1  -1   5  136.21    6.38   7
  -1   1  -5  115.46    8.08   6
  -1   1  -6 1653.09   31.54   6
   1  -1   6 1597.94   22.94   7
  -1   1  -6 1747.20   30.49   5
  -1   1  -7  927.35   25.45   6
   1  -1   7  913.05   17.87   7
  -1   1  -7  946.83   23.87   5
  -1   1  -8   25.04    5.52   6
   1  -1   8   38.72    3.90   7
  -1   1  -8   27.71    5.24   5
  -1   1  -9 1745.89   39.13   6
  -1   1  -9 1753.97   35.31   5
   1  -1   9 1693.14   25.30   7
  -1   1 -10  128.23   12.44   6
  -1   1 -10  147.99   12.17   5
   1  -1  11 2678.74   32.95   7
  -1   1 -11 2610.64   46.84   5
  -1   1 -11 2643.22   52.77   6
  -1   1 -12  378.69   19.01   5
  -1   1 -12  354.89   20.66   6
   1  -1  12  364.49   12.40   7
   1  -1  13 3961.74   41.52   7
  -1   1 -13 3884.66   70.80   6
  -1   1 -13 3730.61   60.57   5
  -1   1 -14  245.22   19.22   6
  -1   1 -14  263.54   18.61   5
   1  -1  14  284.86   11.59   7
  -1   1 -15 2470.06   54.65   1
   1  -1  15 2521.42   33.61   7
  -1   1 -15 2327.18   52.01   5
  -1   1 -15 2305.03   58.09   6
   1  -1  16  254.71   10.90   7
  -1   1 -16  246.47   19.14   1
  -1   1 -16  250.40   19.10   5
  -1   1 -16  241.53   20.17   6
  -1   1 -17  713.89   30.77   5
  -1   1 -17  655.83   33.13   6
   1  -1  17  733.30   17.93   7
  -1   1 -17  694.14   31.27   1
  -1   1 -18  283.50   22.86   6
   1  -1  18  346.27   12.28   7
  -1   1 -18  299.76   21.56   1
  -1   1 -18  333.99   21.92   5
   1  -1  19  227.86    9.60   7
  -1   1 -19  235.57   21.25   6
  -1   1 -19  230.71   19.00   5
   1  -1  20   82.09    5.84   7
  -1   1 -20   81.52   15.00   6
   1  -1  21  227.69    8.26   7
  -1   1 -21  283.18   22.32   5
  -1   1 -21  280.67   24.45   6
  -1   1 -22   10.17    6.81   6
  -1   1 -22   21.85    8.27   5
  -1   1 -23  666.36   35.59   5
  -1   1 -23  683.59   39.83   6
  -1   1 -24  252.55   25.20   6
  -1   1 -24  245.23   22.80   5
  -1   1 -25  145.12   19.54   6
  -1   1 -25  141.56   18.06   5
  -1   1 -26   63.28   14.07   6
  -1   1 -26   58.08   12.85   5
  -1   1 -27  269.54   28.17   6
  -1   1 -27  216.93   23.36   5
  -1   1 -28  239.25   27.20   6
  -1   1 -28  228.61   24.24   5
  -1   1 -29  141.42   22.09   6
  -1   1 -29  125.46   18.66   5
  -1   1 -30   14.50    9.05   6
  -1   1 -30   10.61    8.53   5
  -1   1 -31  140.53   22.77   6
  -1   1 -31  140.64   21.12   5
  -1   1 -32   11.33    7.90   5
  -1   1 -32   12.09    8.48   6
  -1   1 -33    4.11    7.39   5
  -1   1 -33   11.51   10.87   6
  -1   1 -34   99.21   20.27   5
  -1   1 -34   63.14   17.14   6
  -1   1 -35   29.97   11.83   6
  -1   1 -35   31.70   11.81   5
  -1   1 -36   78.25   18.88   6
  -1   1 -36   82.80   19.20   5
  -1   1 -37  124.02   22.87   5
  -1   1 -38   49.21   17.16   5
   1   0 -38   75.48   18.91   5
   1   0 -37  130.19   22.42   5
   1   0 -37  125.44   22.91   6
   1   0 -36   46.83   15.68   5
   1   0 -36   14.70   11.00   6
   1   0 -35   30.41   11.19   6
   1   0 -35   54.13   15.31   5
   1   0 -34   78.73   17.47   5
   1   0 -34   47.43   13.08   6
   1   0 -33   62.95   14.74   5
   1   0 -33   58.23   14.92   6
   1   0 -32    5.19    6.32   6
   1   0 -32    7.68    9.54   5
   1   0 -31  139.18   20.41   5
   1   0 -31  147.56   21.73   6
   1   0 -30   75.27   15.82   5
   1   0 -30   72.84   15.94   6
   1   0 -29  894.35   48.95   5
   1   0 -29  880.38   49.51   6
   1   0 -28  150.80   20.32   6
   1   0 -28  148.39   20.80   5
   1   0 -27  239.40   24.65   5
   1   0 -27  255.21   25.33   6
   1   0 -26  112.06   16.96   6
   1   0 -26  114.27   17.14   5
   1   0 -25  818.19   42.13   5
   1   0 -25  795.05   42.34   6
   1   0 -24   39.85   10.61   5
   1   0 -24   36.19   10.31   6
   1   0 -23  283.08   23.69   5
   1   0 -23  207.27   21.18   6
   1   0 -22   35.83    9.15   6
   1   0 -22   22.51    7.00   5
   1   0 -21  297.48   23.11   5
   1   0 -21  301.04   23.79   6
   1   0 -20   18.65    8.13   5
   1   0 -20    3.62    4.05   6
   1   0 -19  238.27   19.91   5
   1   0 -19  101.90   14.71   6
   1   0 -18  192.73   17.52   5
   1   0 -18  161.04   16.22   6
   1   0 -18  145.15   15.24   2
   1   0 -17  363.58   22.58   6
   1   0 -17  349.04   22.17   2
   1   0 -17  344.63   22.08   5
   1   0 -16    6.80    4.04   2
   1   0 -16    7.45    4.58   6
   1   0 -15  206.65   20.37   6
   1   0 -15  335.76   21.33   2
   1   0 -14  130.52   12.47   6
   1   0 -14  148.70   13.41   5
   1   0 -13 2487.98   49.89   6
   1   0 -13 2376.62   48.56   5
   1   0 -12 1360.78   35.21   5
   1   0 -12 1283.28   34.13   6
   1   0 -11   55.46    7.26   5
   1   0 -11   53.13    7.28   6
   1   0 -10 1926.90   37.99   5
   1   0 -10 2037.50   38.32   6
   1   0 -10 2007.06   28.59   8
   1   0  -9  807.61   22.71   6
   1   0  -9  850.59   18.16   8
   1   0  -9  840.04   24.06   5
   1   0  -8 4392.98   51.82   5
   1   0  -8 4467.54   49.67   6
   1   0  -8 4503.63   41.08   8
   1   0  -8 4346.71   23.27   7
   1   0  -7  144.63    9.07   6
  -1   0   7  124.00    7.16   8
   1   0  -7  160.56    9.64   5
  -1   0   7  123.28    7.18   4
   1   0  -7   99.48    6.63   8
   1   0  -6 5666.71   52.41   5
   1   0  -6 5758.79   44.10   8
   1   0  -6 5696.67   47.85   6
  -1   0   6 6053.40   46.12   8
   1   0  -5 4215.34   40.88   5
  -1   0   5 4400.61   38.45   8
   1   0  -5 4165.00   36.66   6
  -1   0   5 4559.55   35.13   4
   1   0  -5 4341.13   37.25   8
   1   0  -4 3979.98   33.88   8
   1   0  -4 3827.78   35.28   5
  -1   0   4 4004.48   27.97   4
   1   0  -4 3931.20   32.19   6
   1   0  -3  267.03    9.26   8
   1   0  -3  364.15   12.67   5
   1   0  -2  827.48   13.52   8
  -1   0  -3 6302.78   45.23   6
  -1   0  -3 6386.38   40.05   5
   1   0   3 6496.88   32.17   8
  -1   0  -4  382.18   11.07   5
   1   0   4  203.00    5.93   8
  -1   0  -4  193.81    5.52   8
   1   0   4  242.66    9.87   4
  -1   0  -4  331.46   11.56   6
   1   0   5 2092.13   18.52   8
  -1   0  -5 2029.68   31.25   6
  -1   0  -5 2200.66   29.59   5
  -1   0  -5 2075.17   17.90   8
   1   0   6 8723.55   37.48   8
  -1   0  -6 8600.08   62.32   5
  -1   0  -6 8262.21   68.07   6
  -1   0  -6 8770.83   36.84   8
  -1   0  -7 1828.06   30.72   5
  -1   0  -7 1794.80   33.78   6
   1   0   7 1882.04   17.43   8
  -1   0  -8  923.09   23.57   5
  -1   0  -8  823.78   24.23   6
   1   0   9  139.02    4.99   8
  -1   0  -9  167.86   11.69   6
  -1   0  -9  166.55   10.95   5
  -1   0 -10  165.80   12.44   6
   1   0  10  135.13    5.10   8
   1   0  11   40.91    2.94   8
  -1   0 -11   34.91    6.10   6
  -1   0 -11   41.06    6.18   5
  -1   0 -12  924.62   28.51   5
  -1   0 -12  953.11   31.77   6
   1   0  12  877.04   13.55   8
   1   0  12  960.53   17.64   7
   1   0  13 1239.27   20.19   7
  -1   0 -13 1236.75   34.33   5
   1   0  13 1094.84   14.66   8
  -1   0 -13 1195.86   37.17   6
  -1   0 -13 1184.53   36.26   4
   1   0  13 1102.78   15.10   8
  -1   0 -14  489.25   22.94   5
   1   0  14  399.53    9.18   8
   1   0  14  385.12    8.94   8
  -1   0 -14  453.70   23.72   4
  -1   0 -14  482.89   23.03   1
  -1   0 -14  478.85   24.64   6
   1   0  14  414.32   11.76   7
  -1   0 -15 6346.48   92.22   6
  -1   0 -15 6068.63   88.24   4
   1   0  15 6230.85   44.97   7
  -1   0 -15 6011.54   81.91   5
  -1   0 -15 6552.10   86.56   1
  -1   0 -16  181.07   18.70   1
   1   0  16  131.17    6.92   7
   1   0  16  119.18    4.85   8
  -1   0 -16  180.53   17.41   5
  -1   0 -16  199.35   18.71   6
   1   0  16  127.45    5.23   8
  -1   0 -16  166.09   16.45   4
   1   0  17  238.89    6.43   8
  -1   0 -17  320.34   21.08   1
  -1   0 -17  328.71   22.19   4
  -1   0 -17  343.43   21.44   5
  -1   0 -17  344.78   23.47   6
   1   0  17  322.34   10.13   7
   1   0  17  251.21    6.32   8
  -1   0 -18  934.06   39.28   6
  -1   0 -18  872.18   35.06   5
  -1   0 -19 2248.54   57.56   5
  -1   0 -19 2404.51   64.56   6
  -1   0 -20   69.38   12.74   5
  -1   0 -20   61.98   12.71   6
  -1   0 -21   47.64   10.70   5
  -1   0 -21   24.46    8.43   6
  -1   0 -22  189.40   18.91   5
  -1   0 -22  190.94   20.58   6
  -1   0 -23 1192.82   47.76   5
  -1   0 -23 1291.54   53.87   6
  -1   0 -24   30.53   10.58   5
  -1   0 -24   28.79   10.22   6
  -1   0 -25  224.82   24.42   6
  -1   0 -25  249.56   23.23   5
  -1   0 -26   68.92   14.81   6
  -1   0 -26   60.66   12.57   5
  -1   0 -27  127.24   19.28   6
  -1   0 -27  142.70   18.81   5
  -1   0 -28   61.78   13.26   5
  -1   0 -28   33.11   11.73   6
  -1   0 -29   57.47   14.63   6
  -1   0 -29   56.52   14.19   5
  -1   0 -30   17.10    9.20   5
  -1   0 -30   21.47    8.95   6
  -1   0 -31   47.63   13.79   6
  -1   0 -31   35.34   12.57   5
  -1   0 -32   -0.46    5.61   5
  -1   0 -32    8.53    9.62   6
  -1   0 -33   15.82   11.02   5
  -1   0 -33    0.21    8.78   6
  -1   0 -34   51.10   14.04   5
  -1   0 -35   67.99   16.72   5
  -1   0 -36  116.68   20.83   5
  -1   0 -37   23.38   10.88   5
  -1   0 -38   38.26   13.75   5
   1   1 -39  154.10   26.86   6
   1   1 -38   41.27   14.66   6
   1   1 -38   29.68   13.72   5
   1   1 -37    5.99    6.63   6
   1   1 -37   20.32   11.46   5
   1   1 -36   86.33   19.22   5
   1   1 -36   73.88   17.46   6
   1   1 -35  176.15   26.38   6
   1   1 -35  200.87   26.92   5
   1   1 -34   16.26   10.33   5
   1   1 -34    9.86    6.17   6
   1   1 -33  124.92   20.64   5
   1   1 -33  121.32   21.35   6
   1   1 -32   55.80   15.29   6
   1   1 -32   42.58   12.50   5
   1   1 -31  270.60   28.26   5
   1   1 -31  274.35   29.42   6
   1   1 -30  102.61   17.82   5
   1   1 -30   78.58   15.60   6
   1   1 -29  128.90   19.40   5
   1   1 -29  129.66   19.49   6
   1   1 -28   11.82    6.88   6
   1   1 -28   21.73    9.51   5
   1   1 -27  422.19   32.29   5
   1   1 -27  446.85   34.10   6
   1   1 -26   18.18    8.25   6
   1   1 -26   20.17    7.80   5
   1   1 -25   41.98   11.46   5
   1   1 -25   25.43    8.39   6
   1   1 -24   28.33    8.41   5
   1   1 -24   16.43    7.01   6
   1   1 -23  395.79   29.69   6
   1   1 -23  417.44   28.50   5
   1   1 -22  316.86   25.90   6
   1   1 -22  344.30   25.01   5
   1   1 -21   51.50   10.43   6
   1   1 -21   71.57   12.23   5
   1   1 -20   52.40   10.70   6
   1   1 -20   61.40   12.50   5
   1   1 -19  591.62   30.84   2
   1   1 -19  595.47   30.37   5
   1   1 -19  627.12   32.45   6
   1   1 -18  706.93   31.67   5
   1   1 -18  735.44   33.43   2
   1   1 -18  743.47   34.59   6
   1   1 -17  361.94   23.14   6
   1   1 -17  312.29   20.87   2
   1   1 -17  342.21   21.37   5
   1   1 -16   18.37    8.69   2
   1   1 -16   36.67    8.00   6
   1   1 -16   25.92    7.41   5
   1   1 -15 2414.97   53.15   2
   1   1 -15 2384.89   52.35   5
   1   1 -15 2417.61   55.32   6
   1   1 -14   49.28    9.11   5
   1   1 -14   30.47    2.67   7
   1   1 -14   50.29    8.68   6
   1   1 -13   26.48    7.45   6
   1   1 -13   10.29    3.01   8
   1   1 -13   17.86    2.30   7
   1   1 -12 3410.11   55.39   5
   1   1 -12 3368.74   28.07   7
   1   1 -12 3596.94   58.94   6
   1   1 -12 3474.63   37.17   8
   1   1 -11  574.06   11.77   7
   1   1 -11  581.28   21.99   5
   1   1 -11  551.27   22.12   6
   1   1 -11  552.02   14.75   8
   1   1 -10 5255.09   36.16   7
   1   1 -10 4966.41   60.71   5
   1   1 -10 5102.20   44.53   8
   1   1 -10 4921.57   63.22   6
   1   1  -9  649.43   12.96   7
   1   1  -9  637.93   15.70   8
   1   1  -9  622.80   21.53   6
  -1  -1   9  750.86   17.32   8
   1   1  -9  643.22   20.77   5
   1   1  -8  913.30   15.07   7
   1   1  -8  862.75   17.68   8
   1   1  -8  835.79   22.02   5
   1   1  -8  866.35   23.62   6
  -1  -1   8  998.99   19.42   8
   1   1  -714145.07   84.43   5
   1   1  -715313.16   60.46   7
   1   1  -715039.03   72.28   8
   1   1  -714512.33   91.45   6
   1   1  -6 2005.52   21.77   7
   1   1  -6 1904.00   28.91   5
   1   1  -6 2093.98   26.73   8
   1   1  -6 1996.36   32.32   6
   1   1  -5  139.74    5.85   7
   1   1  -5  154.19    8.42   8
   1   1  -4 3183.72   31.07   8
   1   1  -4 2890.84   28.91   5
   1   1  -3  968.92   14.55   5
   1   1  -3 1020.08   16.73   8
   1   1  -2  611.45   12.33   8
   1   1  -2  607.50    9.55   5
   1   1  -1  112.82    5.26   8
   1   1   1 1741.11   19.32   8
  -1  -1  -1 1863.48   18.25   3
  -1  -1  -2 1119.60   14.79   3
   1   1   2 1132.26   16.19   8
  -1  -1  -2 1168.86   12.52   5
  -1  -1  -3  494.08    9.97   5
   1   1   3  468.75   10.79   8
  -1  -1  -4  165.62    6.88   8
   1   1   4  134.85    6.20   8
  -1  -1  -5 9981.49   58.46   5
   1   1   510526.03   61.34   1
   1   1   510528.47   54.68   8
  -1  -1  -6 4953.51   55.19   6
  -1  -1  -6 4699.61   44.10   5
   1   1   6 4909.69   38.28   8
  -1  -1  -7 1317.12   26.45   1
  -1  -1  -7 1320.09   31.60   6
  -1  -1  -8 2151.31   40.30   6
  -1  -1  -8 2160.14   34.72   1
  -1  -1  -8 2073.48   34.32   5
   1   1   8 2250.48   27.36   8
  -1  -1  -9 2512.64   40.11   5
  -1  -1  -9 2581.16   45.80   6
   1   1   9 2660.04   30.50   8
  -1  -1  -9 2525.11   40.01   1
  -1  -1 -10 8418.01   86.08   6
  -1  -1 -10 8508.13   77.76   1
   1   1  10 8529.26   56.02   8
  -1  -1 -10 8287.66   77.11   5
   1   1  11  359.57   11.89   8
  -1  -1 -11  371.64   19.00   6
  -1  -1 -11  393.69   18.36   5
  -1  -1 -11  352.70   16.93   1
  -1  -1 -12  909.40   31.01   6
  -1  -1 -12  875.60   28.32   1
  -1  -1 -12  928.19   29.07   5
  -1  -1 -13 1636.65   42.60   4
  -1  -1 -13 1595.59   38.93   5
   1   1  13 1735.16   26.75   8
  -1  -1 -13 1609.06   42.44   6
  -1  -1 -13 1673.81   39.89   1
  -1  -1 -14  710.89   29.42   4
  -1  -1 -14  645.50   28.05   6
  -1  -1 -14  706.13   27.10   1
  -1  -1 -14  685.36   26.74   5
   1   1  14  726.31   17.62   8
   1   1  15  704.72   17.62   8
  -1  -1 -15  821.32   30.62   5
  -1  -1 -15  744.47   29.66   1
   1   1  15  649.72   13.29   7
  -1  -1 -15  767.36   31.70   6
  -1  -1 -15  734.30   30.97   4
  -1  -1 -16   40.74    8.68   6
   1   1  16   32.29    2.89   7
  -1  -1 -16   43.33    8.25   5
   1   1  16   39.78    4.56   8
  -1  -1 -16   46.43    8.99   4
  -1  -1 -17   26.82    7.80   6
   1   1  17   22.83    3.34   8
   1   1  17   15.21    2.03   7
  -1  -1 -17   34.20    8.20   4
   1   1  18  199.65    9.52   8
  -1  -1 -18  255.58   19.10   5
  -1  -1 -18  238.18   20.06   6
  -1  -1 -18  219.45   18.83   4
  -1  -1 -19  628.73   32.71   4
   1   1  19  639.55   16.69   8
  -1  -1 -19  622.24   30.44   5
  -1  -1 -19  589.51   32.01   6
   1   1  20 1185.16   22.32   8
  -1  -1 -20 1189.48   45.72   4
  -1  -1 -20 1159.93   46.11   6
  -1  -1 -20 1169.26   42.82   5
  -1  -1 -21  258.34   21.32   5
  -1  -1 -21  270.25   23.93   6
  -1  -1 -21  246.26   22.66   4
   1   1  21  234.63    9.81   8
  -1  -1 -22   32.65    8.93   5
  -1  -1 -22   29.58    9.53   6
  -1  -1 -22   22.39    8.51   4
  -1  -1 -23  381.85   27.21   5
  -1  -1 -23  348.88   27.76   6
  -1  -1 -24  181.32   19.96   5
  -1  -1 -24  181.71   21.76   6
  -1  -1 -25  504.56   35.47   6
  -1  -1 -25  545.63   34.44   5
  -1  -1 -26    3.68    5.76   5
  -1  -1 -26    3.29    6.22   6
  -1  -1 -27   36.27   11.97   6
  -1  -1 -27   55.95   13.17   5
  -1  -1 -28  117.14   18.03   5
  -1  -1 -28  119.46   18.64   6
  -1  -1 -29  165.86   21.30   5
  -1  -1 -29  192.68   24.82   6
  -1  -1 -30   29.20   10.59   5
  -1  -1 -30   29.91   10.46   6
  -1  -1 -31   73.31   16.03   5
  -1  -1 -32    3.67    7.59   5
  -1  -1 -33    1.38    5.32   5
  -1  -1 -34   16.03    7.56   5
  -1  -1 -35   34.56   11.94   5
  -1  -1 -36   12.15   10.15   5
  -1  -1 -37   43.00   12.77   5
  -1  -1 -38   24.67   12.01   5
   1   2 -38   -5.61    6.76   6
   1   2 -37    4.83    6.37   6
   1   2 -37  -12.79   11.38   5
   1   2 -36   16.35    9.26   5
   1   2 -36   14.22    9.80   6
   1   2 -35   13.68    9.60   5
   1   2 -35   12.03    8.14   6
   1   2 -34    5.53    8.89   6
   1   2 -34   22.51   10.57   5
   1   2 -33   28.97   13.63   6
   1   2 -33   14.76   10.52   5
   1   2 -32   88.24   17.74   5
   1   2 -32   88.85   17.88   6
   1   2 -31  215.45   26.76   6
   1   2 -31  194.82   24.33   5
   1   2 -30    1.72    5.89   5
   1   2 -30   15.15   10.42   6
   1   2 -29   48.80   13.38   6
   1   2 -29   39.59   11.85   5
   1   2 -28  109.70   17.77   6
   1   2 -28   95.70   16.28   5
   1   2 -27   79.92   14.55   5
   1   2 -27   70.78   15.24   6
   1   2 -26  483.11   33.32   5
   1   2 -26  405.57   32.91   6
   1   2 -25   13.29    7.55   6
   1   2 -25   21.93    9.18   5
   1   2 -24  214.72   23.06   6
   1   2 -24  229.60   21.96   5
   1   2 -23  411.72   28.31   5
   1   2 -23  409.61   30.58   6
   1   2 -22   88.57   14.59   6
   1   2 -22   95.04   13.82   5
   1   2 -21   25.06    7.85   6
   1   2 -21    2.92    3.42   5
   1   2 -20   22.18   10.00   6
   1   2 -20   17.23    8.05   5
   1   2 -20   25.28    9.54   2
   1   2 -19 1389.20   45.42   5
   1   2 -19 1425.18   47.98   2
   1   2 -19 1452.10   51.14   6
   1   2 -18   82.10   13.92   6
   1   2 -18   68.91   11.15   5
   1   2 -18  107.73   13.90   2
   1   2 -17    1.40    3.84   6
   1   2 -17    1.32    3.19   2
   1   2 -17   -0.42    3.25   5
   1   2 -16   72.31    9.61   5
   1   2 -16   69.21    9.94   2
   1   2 -16   87.70   11.82   6
   1   2 -15  656.75   16.06   8
   1   2 -15  669.65   27.51   5
   1   2 -15  672.26   30.22   6
   1   2 -15  678.94   28.58   2
   1   2 -14   54.06    4.80   8
   1   2 -14   56.23    7.59   5
   1   2 -14   52.93    8.65   6
   1   2 -14   54.03    8.39   2
   1   2 -13   45.36    7.80   6
   1   2 -13   48.66    7.04   5
   1   2 -13   60.12    5.04   8
   1   2 -13   59.62    8.29   2
   1   2 -12  404.19   19.60   2
   1   2 -12  396.40   20.68   6
   1   2 -12  395.04   12.86   8
   1   2 -12  390.82   18.83   5
   1   2 -11   17.19    4.81   6
   1   2 -11   24.44    3.28   8
   1   2 -11   26.85    5.35   5
   1   2 -10 2044.53   38.81   5
   1   2 -10 2043.79   43.21   6
   1   2 -10 2146.17   29.83   8
   1   2  -9  878.16   27.08   6
   1   2  -9  873.54   23.94   5
   1   2  -9  899.97   19.36   8
   1   2  -8   64.16    5.22   8
  -1  -2   8   68.99    5.22   8
   1   2  -8   55.43    6.96   6
   1   2  -8   58.45    5.98   5
   1   2  -7 2162.13   39.86   6
   1   2  -7 2118.16   32.81   5
   1   2  -7 2155.68   29.00   8
   1   2  -6 3357.61   35.16   8
   1   2  -6 3282.18   37.85   5
   1   2  -5 3954.51   37.89   5
   1   2  -5 4164.04   39.20   8
  -1  -2   5 4382.83   39.39   8
   1   2  -4  189.19    8.27   8
  -1  -2   4  193.69    8.70   8
   1   2  -4  168.39    7.11   5
  -1  -2   4  223.80    8.98   5
   1   2  -3 8957.81   44.73   5
  -1  -2   3 8826.24   45.35   5
   1   2  -3 8952.35   56.01   8
  -1  -2   2 3139.22   22.49   5
   1   2  -2 3193.58   22.56   5
   1   2  -2 3218.52   33.38   8
   1   2  -118856.25   81.50   8
   1   2   0 2518.97   29.79   8
  -1  -2  -136423.97   78.44   3
   1   2   136245.12  115.22   8
   1   2   2  398.82   12.46   8
   1   2   2  406.87    9.20   3
   1   2   2  425.17    7.55   5
  -1  -2  -2  400.96    7.13   5
  -1  -2  -3  652.61   11.37   5
   1   2   3  645.25   11.17   5
   1   2   3  650.82   16.30   8
  -1  -2  -3  655.79   11.00   1
   1   2   4 7112.93   41.96   1
  -1  -2  -4 6810.24   40.75   1
   1   2   4 7050.93   54.30   8
   1   2   4 6844.35   42.36   5
  -1  -2  -4 6600.95   41.86   5
  -1  -2  -5 2202.92   27.53   5
   1   2   5 2312.07   27.09   1
   1   2   5 2219.25   27.30   5
   1   2   5 2298.05   31.54   8
  -1  -2  -5 2240.95   26.22   1
   1   2   6  113.87    7.35   8
  -1  -2  -6  111.63    7.32   1
  -1  -2  -6  125.57    7.75   5
  -1  -2  -7 9111.67   64.08   1
  -1  -2  -7 8948.77   66.09   5
   1   2   7 9261.09   66.47   8
  -1  -2  -8 1436.53   27.37   1
   1   2   8 1456.41   26.76   8
  -1  -2  -8 1419.90   28.42   5
   1   2   9  197.27   10.12   8
  -1  -2  -9  232.62   12.70   5
  -1  -2  -9  200.88   11.15   1
  -1  -2 -10 1595.67   33.02   1
  -1  -2 -10 1586.91   34.12   5
   1   2  10 1607.61   29.16   8
  -1  -2 -11   65.43    7.38   1
  -1  -2 -11   61.56    7.78   5
   1   2  11   58.43    5.87   8
   1   2  12 2476.09   37.75   8
  -1  -2 -12 2469.98   45.39   1
  -1  -2 -12 2428.57   46.75   5
  -1  -2 -12 2463.74   51.41   4
  -1  -2 -13  377.12   18.76   1
  -1  -2 -13  341.34   20.10   4
  -1  -2 -13  393.08   19.73   5
   1   2  13  377.29   14.97   8
  -1  -2 -13  377.77   21.33   6
  -1  -2 -14   13.63    5.11   6
   1   2  14   18.35    4.04   8
   1   2  14   17.25    2.51   7
  -1  -2 -14   14.83    4.70   4
  -1  -2 -14   18.94    5.71   5
  -1  -2 -15  537.68   26.99   4
  -1  -2 -15  592.26   28.18   6
  -1  -2 -15  562.53   25.69   5
   1   2  15  500.41   12.29   7
   1   2  15  522.67   18.17   8
  -1  -2 -16    5.53    4.81   5
   1   2  16    5.29    2.40   8
   1   2  16    2.97    1.23   7
  -1  -2 -16    7.84    5.28   4
  -1  -2 -16    8.18    5.43   6
   1   2  17  122.18    5.45   7
   1   2  17  166.10   10.48   8
  -1  -2 -17  159.07   15.83   4
  -1  -2 -17  173.09   15.35   5
  -1  -2 -17  141.88   15.20   6
  -1  -2 -18  322.31   21.67   5
  -1  -2 -18  304.79   22.69   6
  -1  -2 -18  298.12   22.11   4
   1   2  18  216.44    6.12   7
   1   2  18  345.07   15.01   8
   1   2  18  217.85    6.08   7
  -1  -2 -19  177.39   18.78   4
  -1  -2 -19  218.45   19.48   5
   1   2  19  190.66   11.31   8
  -1  -2 -19  193.46   19.23   6
  -1  -2 -20  798.79   38.42   6
  -1  -2 -20  780.10   37.82   4
   1   2  20  791.36   22.69   8
  -1  -2 -20  807.13   36.31   5
  -1  -2 -21  106.51   14.89   6
  -1  -2 -21  125.36   15.17   5
  -1  -2 -21  131.53   16.60   4
   1   2  21  132.09    9.40   8
   1   2  22  127.11    9.13   8
  -1  -2 -22   95.93   14.94   4
  -1  -2 -22  126.44   15.40   5
  -1  -2 -22  109.30   16.20   6
  -1  -2 -23  450.17   29.65   5
  -1  -2 -23  453.15   31.70   6
  -1  -2 -23  435.41   30.56   4
   1   2  23  450.86   16.73   8
  -1  -2 -24   16.96    9.06   5
  -1  -2 -24   35.39   10.88   4
  -1  -2 -25  498.41   34.66   4
  -1  -2 -25  536.64   34.47   5
  -1  -2 -26  133.01   18.80   5
  -1  -2 -27  333.30   28.91   5
  -1  -2 -28  204.74   23.32   5
  -1  -2 -29  275.29   27.62   5
  -1  -2 -30   35.46   11.82   5
  -1  -2 -31  291.60   29.92   5
  -1  -2 -32   28.26   10.84   5
  -1  -2 -33  149.98   23.26   5
  -1  -2 -34   19.05   11.65   5
  -1  -2 -35   36.52   12.36   5
  -1  -2 -36   97.47   19.16   5
  -1  -2 -37   31.48   12.33   5
  -1  -2 -38   26.12   12.26   5
   1   3 -38   28.52   12.48   6
   1   3 -37   36.68   14.99   6
   1   3 -37   26.04   10.77   5
   1   3 -36   37.34   14.67   6
   1   3 -36   14.63   11.40   5
   1   3 -35   -7.00    7.63   6
   1   3 -35   -4.82    6.95   5
   1   3 -34   67.41   16.72   5
   1   3 -34   59.01   17.32   6
   1   3 -33   54.57   14.55   5
   1   3 -33   34.08   13.51   6
   1   3 -32  248.07   29.97   6
   1   3 -32  234.12   27.39   5
   1   3 -31   14.00    9.27   5
   1   3 -31    1.08    5.86   6
   1   3 -30    2.31    6.26   6
   1   3 -30    4.53    6.95   5
   1   3 -29   -6.53    7.06   6
   1   3 -29   18.02    8.35   5
   1   3 -28   -1.84    6.41   5
   1   3 -28   -1.07    4.71   6
   1   3 -27    9.75    7.77   6
   1   3 -27    0.02    4.71   5
   1   3 -26   58.36   13.26   6
   1   3 -26   83.17   15.31   5
   1   3 -25  179.72   19.97   5
   1   3 -25  197.19   23.06   6
   1   3 -24  202.41   23.11   6
   1   3 -24  176.41   20.23   5
   1   3 -23  278.97   23.87   5
   1   3 -23  317.33   27.55   6
   1   3 -22 1036.26   48.09   6
   1   3 -22 1064.89   44.25   5
   1   3 -21 1112.99   45.87   2
   1   3 -21 1212.56   46.45   5
   1   3 -21 1271.37   52.07   6
   1   3 -20  886.99   38.04   5
   1   3 -20  808.64   38.02   2
   1   3 -20  886.08   42.54   6
   1   3 -19   44.53   10.28   2
   1   3 -19   24.08    7.73   5
   1   3 -19   24.19    9.54   6
   1   3 -18  928.73   36.62   5
   1   3 -18  840.00   38.79   6
   1   3 -18  851.91   36.51   2
   1   3 -17  197.35   17.84   2
   1   3 -17  156.59    7.65   8
   1   3 -17  177.59   17.61   6
   1   3 -17  198.76   17.04   5
   1   3 -16  246.90   17.87   5
   1   3 -16  233.56    9.78   8
   1   3 -16  239.12   18.19   2
   1   3 -16  219.63   18.59   6
   1   3 -15  858.79   35.15   6
   1   3 -15  848.47   32.39   2
   1   3 -15  865.85   19.74   8
   1   3 -15  828.07   31.23   5
   1   3 -14  206.03   15.31   5
   1   3 -14  197.67    9.56   8
   1   3 -14  210.93   15.84   2
   1   3 -14  193.66   16.83   6
   1   3 -13 4850.98   78.83   6
   1   3 -13 5087.85   48.88   8
   1   3 -13 4926.68   69.72   5
   1   3 -13 5021.93   72.41   2
   1   3 -12    1.48    1.62   8
   1   3 -12    3.92    3.36   2
   1   3 -12   11.98    4.71   5
   1   3 -12    3.74    4.30   6
   1   3 -11   60.96    5.67   8
   1   3 -11   48.65    7.67   6
   1   3 -11   63.60    7.63   5
   1   3 -11   56.52    7.48   2
  -1  -3  11   53.77    5.69   7
  -1  -3  10  521.35   17.44   7
   1   3 -10  543.97   23.78   6
   1   3 -10  537.13   21.11   2
   1   3 -10  548.29   20.70   5
   1   3 -10  534.52   16.03   8
  -1  -3   9 5787.68   57.45   7
   1   3  -9 5684.02   75.27   6
   1   3  -9 5621.82   62.05   5
   1   3  -9 5715.13   66.12   2
   1   3  -9 5720.29   51.31   8
   1   3  -8  505.87   15.45   8
  -1  -3   8  506.37   16.93   7
   1   3  -8  481.26   17.35   5
   1   3  -8  504.20   21.80   6
  -1  -3   7 2715.96   38.93   7
   1   3  -7 2671.50   37.98   5
   1   3  -7 2818.20   36.57   8
  -1  -3   6 1248.09   26.22   7
   1   3  -6 1252.46   24.43   5
   1   3  -6 1231.89   23.86   8
  -1  -3   5 3541.94   43.76   7
   1   3  -5 3602.87   38.39   5
   1   3  -5 3540.91   40.27   8
  -1  -3   4   67.99    6.23   7
   1   3  -4   62.26    5.53   8
   1   3  -4   75.03    5.28   5
  -1  -3   4   73.30    5.26   5
  -1  -3   3   16.03    2.63   1
   1   3  -3    6.68    2.76   8
  -1  -3   3   11.19    2.24   5
  -1  -3   3    8.21    3.10   7
   1   3  -2  747.85   19.19   8
  -1  -3   2  726.39   19.42   7
  -1  -3   2  794.05   13.37   5
  -1  -3   2  802.25   13.67   1
   1   3  -119127.13   97.15   8
  -1  -3   118482.84   96.88   7
   1   3   0  139.28    8.72   8
   1   3   1 2549.13   36.67   8
   1   3   2 2269.80   20.55   3
  -1  -3  -2 2154.13   21.17   5
   1   3   2 2009.24   33.59   8
  -1  -3  -3 5247.52   26.20   1
   1   3   3 5352.01   35.16   3
  -1  -3  -3 5501.89   37.21   5
   1   3   3 5289.15   55.00   8
   1   3   4  250.24   12.13   8
  -1  -3  -4  258.81    7.09   1
  -1  -3  -4  261.77    9.05   5
   1   3   5   16.90    3.55   8
   1   3   5   15.86    2.22   1
  -1  -3  -5   17.23    2.86   5
  -1  -3  -5   11.50    1.97   1
   1   3   5   16.95    2.73   5
   1   3   6  343.62   15.44   8
   1   3   6  346.53   11.21   1
  -1  -3  -6  335.27   10.68   1
  -1  -3  -6  338.31   12.39   5
  -1  -3  -7 6655.11   52.39   1
   1   3   7 6477.03   64.49   8
  -1  -3  -7 6514.22   58.78   5
  -1  -3  -8  418.10   15.85   5
  -1  -3  -8  412.45   14.29   1
   1   3   8  450.10   17.48   8
  -1  -3  -9  870.50   24.36   5
   1   3   9  921.88   25.16   8
  -1  -3 -10 2055.06   39.81   5
   1   3  10 2182.45   39.76   8
  -1  -3 -11 1017.36   29.35   5
   1   3  11 1029.47   27.41   8
   1   3  12   47.30    6.04   8
  -1  -3 -12   55.64    7.61   5
  -1  -3 -13  474.15   22.04   5
   1   3  13  467.08   18.90   8
   1   3  14   19.97    6.31   8
  -1  -3 -14   20.03    6.65   5
  -1  -3 -15  222.83   16.38   5
   1   3  15  205.87   12.86   8
  -1  -3 -15  183.52   16.26   4
  -1  -3 -16    9.08    4.01   5
   1   3  16    4.67    2.98   8
  -1  -3 -16    6.02    5.18   4
   1   3  17  258.31   14.72   8
   1   3  17  221.77    8.76   7
  -1  -3 -17  273.13   21.55   4
  -1  -3 -17  272.24   19.88   5
  -1  -3 -18 1396.61   49.10   4
   1   3  18 1341.80   33.64   8
  -1  -3 -18 1323.93   44.54   5
  -1  -3 -19 1277.07   45.05   5
  -1  -3 -19 1326.19   49.14   4
   1   3  19 1300.45   33.71   8
  -1  -3 -20   56.66   10.72   5
   1   3  20   65.82    7.89   8
  -1  -3 -20   55.85   11.21   4
  -1  -3 -21   15.99    8.16   5
  -1  -3 -21    5.03    5.70   4
   1   3  21   12.95    4.58   8
   1   3  22  438.92   19.58   8
  -1  -3 -22  411.25   30.14   4
  -1  -3 -22  427.19   28.75   5
  -1  -3 -23  216.61   21.36   5
  -1  -3 -23  232.38   23.01   4
   1   3  23  223.70   13.91   8
   1   3  24    4.61    3.05   8
  -1  -3 -24    0.88    4.06   4
  -1  -3 -24    5.52    5.22   5
  -1  -3 -25   -3.35    6.42   4
  -1  -3 -25    8.95    6.15   5
  -1  -3 -26   14.42    7.96   4
  -1  -3 -26   27.43   10.74   5
  -1  -3 -27  935.31   48.34   5
  -1  -3 -27  891.09   49.32   4
  -1  -3 -28   21.41   11.38   4
  -1  -3 -28   21.58   10.61   5
  -1  -3 -29   30.80   10.23   5
  -1  -3 -30   70.89   15.10   5
  -1  -3 -31  379.82   34.21   5
  -1  -3 -32    5.69    8.89   5
  -1  -3 -33   18.16   11.14   5
  -1  -3 -34    8.84    7.40   5
  -1  -3 -35  118.43   21.74   5
  -1  -3 -36  106.21   21.61   5
  -1  -3 -37  127.64   24.21   5
  -1  -3 -38   18.27   10.81   5
   1   4 -37   79.86   18.04   5
   1   4 -37  130.25   25.45   6
   1   4 -36   15.54   10.69   6
   1   4 -36   26.89   11.48   5
   1   4 -35   56.03   15.24   5
   1   4 -35   77.66   18.90   6
   1   4 -34    2.70    7.67   5
   1   4 -34   -2.58    6.69   6
   1   4 -33  141.13   22.37   5
   1   4 -33   99.73   20.75   6
   1   4 -32   78.50   17.78   5
   1   4 -32  120.26   22.24   6
   1   4 -31  142.66   21.90   5
   1   4 -31  176.06   26.08   6
   1   4 -30   85.97   16.68   5
   1   4 -30   52.22   15.17   6
   1   4 -29   30.92   12.98   6
   1   4 -29   35.41   10.53   5
   1   4 -28  140.39   19.65   5
   1   4 -28  139.68   21.66   6
   1   4 -27    9.27    5.06   5
   1   4 -27   -2.28    4.83   6
   1   4 -26   10.11    8.31   6
   1   4 -26   11.84    7.10   5
   1   4 -25   74.25   15.66   6
   1   4 -25   53.58   12.57   5
   1   4 -24  326.30   29.66   6
   1   4 -24  286.33   25.03   5
   1   4 -23  174.48   19.14   5
   1   4 -23  195.91   23.02   6
   1   4 -22  150.21   17.73   5
   1   4 -22  132.38   19.02   6
   1   4 -21 1299.60   54.49   6
   1   4 -21 1302.20   48.30   5
   1   4 -20  407.81   26.46   5
   1   4 -20  363.42   26.05   2
   1   4 -19 1023.90   45.41   6
   1   4 -19  979.34   41.25   2
   1   4 -19 1081.99   41.54   5
   1   4 -18   37.42   10.35   6
   1   4 -18   40.41    9.85   2
   1   4 -18   17.97    2.78   8
   1   4 -18   30.36    8.83   5
   1   4 -17 2991.32   66.77   2
   1   4 -17 2917.96   63.47   5
   1   4 -17 2939.41   72.01   6
   1   4 -17 2999.39   36.99   8
   1   4 -16   85.23   11.82   2
   1   4 -16   83.89   13.04   6
   1   4 -16   73.54    6.11   8
   1   4 -16  108.81   12.60   5
   1   4 -15 1251.44   25.64   8
   1   4 -15 1201.22   37.97   5
   1   4 -15 1181.52   43.27   6
   1   4 -15 1255.84   40.03   2
   1   4 -14  279.49   20.98   6
   1   4 -14  296.43   13.09   8
   1   4 -14  315.03   19.95   2
  -1  -4  14  294.47   15.21   7
   1   4 -14  340.05   20.05   5
   1   4 -13  534.34   27.40   6
   1   4 -13  529.26   23.53   5
   1   4 -13  560.85   17.94   8
   1   4 -13  559.49   24.90   2
  -1  -4  13  532.76   20.31   7
  -1  -4  12  318.71   15.97   7
   1   4 -12  483.09   22.54   5
   1   4 -12  424.01   21.49   2
   1   4 -12  311.22   13.35   8
   1   4 -12  341.12   22.09   6
   1   4 -11 3917.95   58.38   5
  -1  -4  11 3943.62   54.73   7
   1   4 -11 3873.20   46.45   8
   1   4 -11 3927.83   60.60   2
   1   4 -11 3884.75   69.69   6
   1   4 -10  315.53   13.55   8
  -1  -4  10  301.00   15.17   7
   1   4 -10  321.24   16.83   2
   1   4 -10  336.73   20.45   6
   1   4 -10  377.13   17.55   5
   1   4  -9  946.29   23.57   8
  -1  -4   9  912.11   26.07   7
   1   4  -9  927.88   26.20   5
   1   4  -9  924.38   32.73   6
   1   4  -8   20.70    4.63   8
  -1  -4   8   11.45    5.06   7
  -1  -4   7 5189.12   61.23   7
   1   4  -7 5220.32   54.86   8
   1   4  -7 5419.67   57.45   5
   1   4  -6 5200.96   54.01   5
  -1  -4   6 4966.42   59.68   7
   1   4  -6 5062.65   54.33   8
   1   4  -5  607.31   19.16   8
  -1  -4   5  587.73   20.64   7
  -1  -4   4   15.69    4.65   7
   1   4  -4   34.69    5.36   8
  -1  -4   3  240.27   13.04   7
  -1  -4   3  244.32    8.90   1
  -1  -4   3  246.65    9.36   5
   1   4  -3  247.21   12.55   8
  -1  -4   2   15.72    2.09   1
  -1  -4   2   15.93    2.39   5
   1   4  -2   19.11    3.83   8
  -1  -4   2   16.16    3.91   7
   1   4  -1 2024.60   36.73   8
  -1  -4   1 2026.32   36.88   7
  -1  -4   1 1951.91   18.35   1
  -1  -4   0   28.10    4.94   7
   1   4   0   37.30    5.39   8
   1   4   1  760.08   22.89   8
  -1  -4  -1  751.59   22.40   7
  -1  -4  -2  559.98   19.11   7
   1   4   2  579.93   20.35   8
   1   4   3  449.06    9.55   3
  -1  -4  -3  520.60   13.81   5
   1   4   3  459.61   18.36   8
   1   4   4  298.00   14.90   8
  -1  -4  -4  314.26   11.11   5
   1   4   5 3840.19   29.62   1
  -1  -4  -5 3827.65   41.63   5
   1   4   5 3751.16   53.35   8
   1   4   6 1816.36   23.78   1
  -1  -4  -6 1812.02   30.66   5
   1   4   6 1803.18   37.44   8
   1   4   7 7525.63   78.16   8
  -1  -4  -7 7659.33   67.77   5
   1   4   8 3049.32   50.53   8
  -1  -4  -8 3091.19   45.51   5
   1   4   9 2524.43   46.46   8
  -1  -4  -9 2582.43   43.74   5
   1   4  10  130.59   10.82   8
  -1  -4 -10  116.91   10.02   5
  -1  -4 -11  695.46   25.02   5
   1   4  11  686.92   24.91   8
   1   4  12  183.37   14.58   8
  -1  -4 -12  142.08   12.66   5
  -1  -4 -13 3215.65   58.36   5
   1   4  13 3143.80   54.31   8
   1   4  14  409.25   20.10   8
  -1  -4 -14  411.99   22.26   5
   1   4  15  959.35   30.96   8
  -1  -4 -15 1001.34   35.16   5
   1   4  16  277.17   17.04   8
  -1  -4 -16  277.97   20.15   5
  -1  -4 -17   63.98   11.00   5
   1   4  17   88.80    9.83   8
   1   4  18  773.06   28.66   8
  -1  -4 -18  718.21   33.64   5
  -1  -4 -18  786.58   37.48   4
  -1  -4 -19    4.46    6.76   4
   1   4  19    8.11    4.58   8
  -1  -4 -19   18.61    7.63   5
  -1  -4 -20  583.72   32.72   5
   1   4  20  649.10   26.63   8
  -1  -4 -20  607.46   35.36   4
  -1  -4 -21  520.10   31.32   5
  -1  -4 -21  507.19   33.19   4
   1   4  21  489.34   23.23   8
   1   4  22  595.08   25.55   8
  -1  -4 -22  615.88   37.41   4
  -1  -4 -22  623.66   35.37   5
   1   4  23  562.75   24.72   8
  -1  -4 -23  582.47   35.04   5
  -1  -4 -23  618.20   38.43   4
  -1  -4 -24   99.20   17.06   4
  -1  -4 -24   87.91   15.32   5
   1   4  24   74.14    9.22   8
  -1  -4 -25   47.27   11.46   4
   1   4  25   55.18    8.02   8
  -1  -4 -25   50.19   12.55   5
  -1  -4 -26   77.87   14.96   5
  -1  -4 -26   86.41   15.97   4
  -1  -4 -27  114.51   17.77   5
  -1  -4 -27  131.93   19.77   4
  -1  -4 -28   57.17   14.52   4
  -1  -4 -28   53.64   13.30   5
  -1  -4 -29  162.81   21.74   5
  -1  -4 -29  176.42   24.47   4
  -1  -4 -30    3.28    6.89   5
  -1  -4 -30   22.00   10.54   4
  -1  -4 -31  373.46   34.52   5
  -1  -4 -32    6.81    7.52   5
  -1  -4 -33  276.07   31.05   5
  -1  -4 -34  143.23   23.52   5
  -1  -4 -35   48.40   14.90   5
  -1  -4 -36    6.04    9.75   5
  -1  -4 -37   46.31   14.05   5
  -1  -4 -38    8.00    8.50   5
   1   5 -36  137.85   24.89   6
   1   5 -35    0.69    8.25   6
   1   5 -35   -5.36    9.36   5
   1   5 -34   -2.35    7.12   6
   1   5 -34    5.53    6.50   5
   1   5 -33   39.49   14.61   6
   1   5 -33   37.89   13.05   5
   1   5 -32   82.70   19.03   6
   1   5 -32   65.49   16.20   5
   1   5 -31  344.26   33.25   5
   1   5 -31  376.60   38.21   6
   1   5 -30   26.11   10.55   5
   1   5 -30   40.11   14.94   6
   1   5 -29   32.66   11.02   5
   1   5 -29   16.33   10.17   6
   1   5 -28   55.42   12.92   5
   1   5 -28   47.53   13.97   6
   1   5 -27  148.15   22.83   6
   1   5 -27  117.31   17.80   5
   1   5 -26  612.44   38.74   5
   1   5 -26  665.55   45.37   6
   1   5 -25    3.21    5.00   5
   1   5 -25   37.09   12.32   6
   1   5 -24   25.49    9.14   5
   1   5 -24   44.57   12.68   6
   1   5 -23  530.98   33.46   5
   1   5 -23  536.72   38.13   6
   1   5 -22   14.83   10.19   6
   1   5 -22    6.37    6.16   5
   1   5 -21  619.67   34.28   5
   1   5 -21  557.03   36.77   6
   1   5 -21  554.13   33.40   2
   1   5 -20   82.13   15.26   6
   1   5 -20   80.79   13.64   5
   1   5 -20   73.32   12.75   2
   1   5 -19  533.99   29.76   5
   1   5 -19  489.17   29.55   2
   1   5 -19  493.97   32.88   6
   1   5 -18   86.30   12.82   2
   1   5 -18   71.88    6.58   8
   1   5 -18  108.84   13.88   5
   1   5 -18   70.54   13.43   6
   1   5 -17  507.15   27.31   5
   1   5 -17  510.55   31.70   6
   1   5 -17  593.81   30.30   2
   1   5 -17  572.19   17.95   8
   1   5 -16 1103.53   45.41   6
   1   5 -16 1150.10   26.66   8
   1   5 -16 1136.90   40.19   2
   1   5 -16 1119.00   39.80   5
   1   5 -15 4750.68   55.45   8
   1   5 -15 4325.60   73.77   5
   1   5 -15 4412.94   75.73   2
   1   5 -15 4436.60   87.30   6
  -1  -5  15 4234.28   64.47   7
   1   5 -14   88.09   13.31   6
   1   5 -14   68.94    7.10   8
  -1  -5  14   52.59    8.20   7
   1   5 -14   86.71   10.90   2
   1   5 -14   85.94   11.32   5
   1   5 -13 1467.30   40.07   5
  -1  -5  13 1465.89   37.61   7
   1   5 -13 1513.30   31.48   8
   1   5 -13 1495.37   41.06   2
   1   5 -13 1534.64   48.64   6
   1   5 -12  207.36   14.83   2
   1   5 -12  239.43   15.83   5
  -1  -5  12  145.80   12.55   7
   1   5 -12  159.76   11.00   8
   1   5 -12  219.49   18.66   6
  -1  -5  11 2233.68   46.02   7
   1   5 -11 2235.93   46.80   2
   1   5 -11 2209.86   56.11   6
   1   5 -11 2180.65   45.65   5
   1   5 -11 2327.88   40.23   8
   1   5 -10   99.19    9.60   2
   1   5 -10  106.02   13.61   6
   1   5 -10   52.20    6.31   8
   1   5 -10  129.22   10.74   5
  -1  -5  10   51.47    7.90   7
   1   5  -9  200.65   11.85   8
   1   5  -9  226.89   17.26   6
  -1  -5   9  209.67   14.08   7
   1   5  -9  231.88   13.86   5
   1   5  -8  346.14   15.70   8
  -1  -5   8  345.08   18.58   7
   1   5  -7 2646.72   43.45   8
  -1  -5   7 2605.78   48.55   7
   1   5  -6   13.31    4.05   8
  -1  -5   6   17.78    5.44   7
   1   5  -5 2270.20   41.12   8
  -1  -5   5 2262.85   44.72   7
  -1  -5   4 4008.14   59.23   7
   1   5  -4 4131.52   56.10   8
  -1  -5   3  563.49   23.08   7
   1   5  -3  548.14   20.80   8
  -1  -5   3  485.08   13.45   1
   1   5  -2 1625.28   36.79   8
  -1  -5   2 1543.48   20.24   1
  -1  -5   2 1650.19   37.90   7
  -1  -5   1  242.78   15.04   7
   1   5  -1  205.44   13.03   8
   1   5   0  206.55   13.48   8
  -1  -5   0  210.76   13.50   7
   1   5   1  651.61   23.93   8
  -1  -5  -1  684.70   24.02   7
  -1  -5  -2 3156.91   50.99   7
   1   5   2 3061.83   51.67   8
  -1  -5  -3 3271.42   52.02   7
   1   5   3 3065.82   52.83   8
   1   5   4 3846.37   30.23   3
   1   5   4 3995.30   61.02   8
  -1  -5  -4 4226.67   46.98   5
  -1  -5  -5  360.29   14.64   5
   1   5   5  173.15   14.58   8
   1   5   6  283.59   17.08   8
   1   5   6  314.54    9.02   1
   1   5   7  531.94   22.96   8
  -1  -5  -7  525.23   18.57   5
   1   5   7  513.23   13.28   1
   1   5   8 1035.34   32.41   8
  -1  -5  -8 1216.51   30.08   5
  -1  -5  -9 3984.39   57.15   5
   1   5   9 3948.82   63.76   8
  -1  -5 -10  145.89   11.58   5
   1   5  10  130.83   12.00   8
   1   5  11 1267.72   36.92   8
  -1  -5 -11 1330.83   35.92   5
  -1  -5 -12  458.61   22.84   5
   1   5  12  324.05   19.42   8
  -1  -5 -13 1521.46   41.37   5
   1   5  13 1504.85   40.95   8
  -1  -5 -14  290.77   19.87   5
   1   5  14  242.49   17.16   8
  -1  -5 -15  683.79   30.08   5
   1   5  15  734.24   29.46   8
  -1  -5 -16  488.06   27.50   5
   1   5  16  303.20   20.33   8
   1   5  17 2857.87   59.22   8
  -1  -5 -17 2919.38   66.29   5
  -1  -5 -18  313.88   23.12   5
   1   5  18  280.16   19.05   8
   1   5  19  967.41   35.04   8
  -1  -5 -19 1010.95   41.93   5
   1   5  20 1054.66   36.82   8
  -1  -5 -20  977.24   42.47   5
  -1  -5 -20 1108.20   47.77   4
   1   5  21 1105.73   37.77   8
  -1  -5 -21 1147.09   49.76   4
  -1  -5 -21 1077.99   45.98   5
   1   5  22  515.34   26.24   8
  -1  -5 -22  547.61   35.96   4
  -1  -5 -22  538.17   33.58   5
  -1  -5 -23   18.35    7.60   4
   1   5  23   22.29    5.66   8
  -1  -5 -23   17.86    7.16   5
   1   5  24  157.84   14.83   8
  -1  -5 -24  160.15   21.18   4
  -1  -5 -24  180.09   21.02   5
  -1  -5 -25  272.97   25.70   5
  -1  -5 -25  273.56   27.37   4
   1   5  25  269.06   18.94   8
  -1  -5 -26    6.50    4.95   5
  -1  -5 -26   -2.78    4.89   4
  -1  -5 -27   38.95   11.31   5
  -1  -5 -27   15.44    8.67   4
  -1  -5 -28   97.07   16.89   5
  -1  -5 -28   78.85   15.90   4
  -1  -5 -29   40.16   12.06   5
  -1  -5 -29   46.61   13.07   4
  -1  -5 -30  173.85   23.64   5
  -1  -5 -30  181.61   24.59   4
  -1  -5 -31    9.24    7.99   4
  -1  -5 -31   -5.29    7.22   5
  -1  -5 -32  213.72   27.18   5
  -1  -5 -32  196.96   27.49   4
  -1  -5 -33   18.46   11.85   5
  -1  -5 -34  103.33   19.97   5
  -1  -5 -35   49.07   14.64   5
  -1  -5 -36    6.96    8.01   5
  -1  -5 -37   21.77   11.39   5
   1   6 -36    9.93    9.66   6
   1   6 -35   31.21   14.45   6
   1   6 -34   55.05   16.15   6
   1   6 -33   43.25   15.76   6
   1   6 -32    1.57    9.72   6
   1   6 -31  121.04   23.02   6
   1   6 -30   18.99    9.07   6
   1   6 -29  284.52   32.98   6
   1   6 -29  236.87   26.88   5
   1   6 -28   12.12    7.05   6
   1   6 -28   23.73    9.75   5
   1   6 -27  114.44   18.08   5
   1   6 -27  142.90   22.76   6
   1   6 -26   35.14   13.26   6
   1   6 -26   35.16   11.29   5
   1   6 -25   76.66   14.03   5
   1   6 -25   76.30   17.00   6
   1   6 -24  412.72   35.61   6
   1   6 -24  378.79   29.69   5
   1   6 -23  110.92   16.11   5
   1   6 -23  115.92   19.66   6
   1   6 -22   -2.70    6.35   5
   1   6 -22    5.28    7.14   6
   1   6 -21   38.61    9.10   2
   1   6 -21   21.94    6.00   5
   1   6 -21   21.90    8.69   6
   1   6 -20  102.76   16.88   6
   1   6 -20   89.61   14.17   2
   1   6 -20   84.36   13.38   5
   1   6 -19  245.23   21.10   5
   1   6 -19  256.28   21.48   2
   1   6 -19  263.82   24.67   6
   1   6 -18  300.59   22.45   2
   1   6 -18  344.22   27.26   6
   1   6 -18  356.48   15.12   8
   1   6 -18  339.05   23.62   5
   1   6 -17  185.50   17.39   5
   1   6 -17  180.34   19.58   6
   1   6 -17  189.36   11.65   8
   1   6 -17  176.07   16.85   2
  -1  -6  16 1429.47   41.22   7
   1   6 -16 1423.88   45.50   2
   1   6 -16 1524.64   33.59   8
   1   6 -16 1442.50   53.49   6
   1   6 -16 1386.34   44.44   5
   1   6 -15   83.51   11.64   5
   1   6 -15  111.82   12.73   2
   1   6 -15  118.89   15.56   6
  -1  -6  15   95.40   10.82   7
   1   6 -15   84.73    8.30   8
   1   6 -14  316.04   20.13   2
  -1  -6  14  299.11   19.13   7
   1   6 -13   23.27    6.34   6
   1   6 -13   24.25    4.72   8
  -1  -6  13   27.16    6.26   7
   1   6 -13   28.17    6.01   2
  -1  -6  12  186.15   15.39   7
   1   6 -12  227.24   15.81   2
   1   6 -11   34.41    5.94   8
  -1  -6  11   47.84    8.34   7
   1   6 -11   52.76   10.57   6
   1   6 -11   54.11    8.15   2
  -1  -6  10 2703.16   55.23   7
   1   6 -10 2557.34   49.18   2
   1   6 -10 2726.66   65.37   6
   1   6 -10 2655.25   46.49   8
  -1  -6   9 1641.63   42.82   7
   1   6  -9 1596.83   36.42   8
   1   6  -9 1598.53   37.50   2
   1   6  -8  103.89    9.73   8
  -1  -6   8  102.11   11.15   7
   1   6  -7 3407.18   54.53   8
  -1  -6   7 3357.10   60.64   7
  -1  -6   6 1496.71   40.37   7
   1   6  -6 1416.18   35.88   8
  -1  -6   5 5262.94   75.62   7
   1   6  -5 5283.32   69.93   8
   1   6  -4   67.59   10.42   8
  -1  -6   4  199.96   15.20   7
  -1  -6   3 3587.62   61.43   7
   1   6  -3 3581.60   58.55   8
  -1  -6   2  319.53   18.42   7
   1   6  -2  257.12   16.21   8
  -1  -6   1  393.49   20.39   7
   1   6  -1  373.39   19.45   8
  -1  -6   0   59.76    8.33   7
   1   6   0   26.47    6.84   8
  -1  -6  -1 1052.76   32.73   7
   1   6   1 1057.78   33.12   8
  -1  -6  -2  590.57   24.48   7
   1   6   2  559.68   24.40   8
  -1  -6  -3 1570.01   40.08   7
   1   6   3 1506.20   40.26   8
   1   6   4  130.97   14.19   8
   1   6   4  109.63    5.04   3
   1   6   5 4239.67   68.51   8
  -1  -6  -5 4663.07   55.42   5
   1   6   6  151.60   15.21   8
  -1  -6  -6  385.90   16.74   5
  -1  -6  -7 3327.56   49.73   5
   1   6   7 3145.59   60.05   8
   1   6   8 1113.49   36.32   8
   1   6   8 1112.91   20.28   1
  -1  -6  -8 1305.95   32.65   5
   1   6   9  349.02   20.68   8
  -1  -6  -9  360.02   17.90   5
   1   6  10  830.46   32.02   8
  -1  -6 -10  855.83   29.18   5
   1   6  11 1533.76   43.98   8
  -1  -6 -11 1730.28   42.81   5
  -1  -6 -12  535.37   24.32   5
   1   6  12  507.31   25.58   8
  -1  -6 -13 3315.69   62.98   5
   1   6  13 3274.60   65.49   8
   1   6  14   79.84   11.21   8
  -1  -6 -14   69.86   10.23   5
  -1  -6 -15 3334.82   67.62   5
   1   6  15 3348.02   67.80   8
   1   6  16  864.65   34.64   8
  -1  -6 -16  904.89   36.42   5
  -1  -6 -17 1186.70   43.35   5
   1   6  17 1088.80   39.54   8
  -1  -6 -18    7.95    5.21   5
   1   6  18    8.75    4.78   8
  -1  -6 -19   50.44   10.76   5
   1   6  19   25.07    7.18   8
  -1  -6 -20  163.92   17.85   5
   1   6  20  134.49   14.41   8
   1   6  21  813.36   35.49   8
  -1  -6 -21  847.18   41.29   5
   1   6  22   88.35   12.25   8
  -1  -6 -22   80.21   13.45   5
  -1  -6 -22   92.14   15.13   4
  -1  -6 -23   89.03   14.47   5
  -1  -6 -23   82.88   15.11   4
   1   6  23   70.81   11.10   8
  -1  -6 -24  162.47   19.81   5
  -1  -6 -24  156.69   20.50   4
   1   6  24  134.88   14.64   8
   1   6  25   15.38    6.53   8
  -1  -6 -25    3.94    6.17   4
  -1  -6 -26    5.48    6.33   5
  -1  -6 -26   -3.00    4.53   4
   1   6  26    8.92    3.91   8
  -1  -6 -27   -3.22    6.14   4
  -1  -6 -27   11.98    7.74   5
  -1  -6 -28  161.82   21.10   5
  -1  -6 -28  158.49   22.19   4
  -1  -6 -29    7.64    7.26   5
  -1  -6 -29   16.26    8.34   4
  -1  -6 -30  160.85   24.06   4
  -1  -6 -30  130.16   21.15   5
  -1  -6 -31  149.44   23.04   5
  -1  -6 -31  151.93   24.15   4
  -1  -6 -32   31.18   10.91   4
  -1  -6 -32   42.17   12.63   5
  -1  -6 -33   46.55   13.95   4
  -1  -6 -33   58.37   15.71   5
  -1  -6 -34   19.32    8.66   5
  -1  -6 -34   21.17   13.27   4
  -1  -6 -35  103.85   19.51   5
  -1  -6 -36   47.17   15.20   5
  -1  -6 -37   72.62   18.00   5
   1   7 -35   -5.27    8.58   6
   1   7 -34    0.29    7.49   6
   1   7 -33  191.50   30.37   6
   1   7 -32   66.12   16.98   6
   1   7 -31   65.05   16.85   6
   1   7 -30   31.92   14.49   6
   1   7 -29  366.89   37.56   6
   1   7 -28    1.88    6.05   6
   1   7 -27   97.06   18.96   6
   1   7 -26   54.70   14.85   6
   1   7 -25   17.21   10.58   6
   1   7 -24   49.31   13.70   6
   1   7 -23   42.48   12.28   6
   1   7 -22   66.61   14.43   6
   1   7 -21   26.98    8.79   6
   1   7 -20  310.53   28.58   6
   1   7 -20  245.97   22.10   2
   1   7 -19   -0.87    5.57   6
   1   7 -19   -5.12    6.00   2
   1   7 -18  143.28   19.02   6
   1   7 -18  120.52   14.94   2
   1   7 -17  505.54   28.68   2
   1   7 -17  441.07   31.76   6
   1   7 -17  531.66   21.13   8
   1   7 -16  808.36   42.06   6
  -1  -7  16  786.58   33.24   7
   1   7 -16  815.80   26.36   8
   1   7 -16  821.07   35.14   2
  -1  -7  15  207.10   17.44   7
   1   7 -15  189.83   20.90   6
   1   7 -15  192.70   16.78   2
   1   7 -14 1336.86   41.65   2
  -1  -7  14 1451.85   44.55   7
   1   7 -14 1376.28   52.45   6
   1   7 -14 1418.45   36.45   8
   1   7 -13   32.14    5.85   8
  -1  -7  13   71.61   10.82   7
   1   7 -13   61.28    9.80   2
   1   7 -13   39.97   12.03   6
  -1  -7  12   15.67    6.20   7
   1   7 -12   14.83    4.06   8
   1   7 -12   22.80    7.75   6
   1   7 -12   21.37    5.64   2
   1   7 -11  294.13   23.52   6
   1   7 -11  305.97   17.15   8
   1   7 -11  283.93   17.36   2
  -1  -7  11  308.56   20.48   7
  -1  -7  10  538.78   26.79   7
   1   7 -10  517.46   22.48   8
   1   7 -10  492.18   22.16   2
   1   7 -10  464.53   29.15   6
  -1  -7   9 5238.26   82.86   7
   1   7  -9 5183.97   71.79   8
   1   7  -9 5045.46   67.47   2
  -1  -7   8  822.54   32.82   7
   1   7  -8  834.51   29.39   8
  -1  -7   7 2716.14   59.18   7
   1   7  -7 2623.56   52.46   8
  -1  -7   6  973.28   35.67   7
   1   7  -6  832.46   29.91   8
  -1  -7   5 2573.34   57.13   7
   1   7  -5 2577.80   53.12   8
  -1  -7   4 1107.08   37.30   7
   1   7  -4 1073.22   34.58   8
  -1  -7   3 2594.89   56.72   7
   1   7  -3 2582.59   54.06   8
   1   7  -2  200.39   15.55   8
  -1  -7   2  354.11   21.46   7
  -1  -7   1 7972.98   97.96   7
   1   7  -1 7865.95   96.70   8
  -1  -7   0  348.71   22.32   7
   1   7   0  278.43   18.64   8
  -1  -7  -1 3573.19   65.67   7
   1   7   1 3533.53   65.67   8
  -1  -7  -2  997.23   34.97   7
   1   7   2  721.31   30.12   8
  -1  -7  -3 3929.03   68.53   7
   1   7   3 3789.03   68.85   8
  -1  -7  -4 1695.03   44.80   7
   1   7   4 1532.82   44.35   8
  -1  -7  -5  934.87   33.36   7
  -1  -7  -5  951.01   27.79   5
   1   7   5  849.38   33.19   8
   1   7   6  613.96   28.72   8
  -1  -7  -6  716.73   24.67   5
   1   7   6  579.81   13.28   3
   1   7   7 3084.20   64.32   8
  -1  -7  -7 3211.75   51.76   5
  -1  -7  -8 3214.58   53.95   5
   1   7   8 3060.52   65.00   8
  -1  -7  -9  319.06   17.75   5
   1   7   9  295.29   20.67   8
  -1  -7 -10  428.06   22.26   5
   1   7  10  172.75   16.37   8
  -1  -7 -11   83.28   10.39   5
   1   7  11   27.11    6.63   8
  -1  -7 -12   23.72    6.41   5
   1   7  12    2.35    3.16   8
  -1  -7 -13  116.26   12.44   5
   1   7  13  121.93   13.89   8
   1   7  14  934.51   38.06   8
  -1  -7 -14  975.75   36.61   5
   1   7  15   47.04   10.08   8
  -1  -7 -15  103.13   14.87   5
   1   7  16 1474.79   48.63   8
  -1  -7 -16 1482.00   47.77   5
   1   7  17  295.00   22.26   8
  -1  -7 -17  337.52   23.60   5
  -1  -7 -18   89.22   13.26   5
   1   7  18   51.75    9.86   8
   1   7  19  588.47   31.78   8
  -1  -7 -19  560.21   32.19   5
   1   7  20    6.33    4.13   8
  -1  -7 -20    7.18    5.06   5
   1   7  21   85.94   12.31   8
  -1  -7 -21  105.90   15.27   5
   1   7  22    1.29    3.80   8
  -1  -7 -22    5.77    5.64   5
   1   7  23  171.24   17.40   8
  -1  -7 -23  175.98   20.94   5
  -1  -7 -23  169.20   21.20   4
  -1  -7 -24  228.35   23.87   5
   1   7  24  249.68   21.27   8
  -1  -7 -24  236.66   25.50   4
  -1  -7 -25   24.27   10.07   4
   1   7  25   12.58    5.21   8
  -1  -7 -25   25.62    8.90   5
  -1  -7 -26   64.69   13.92   5
   1   7  26   76.66   12.42   8
  -1  -7 -26   59.23   13.52   4
  -1  -7 -27   30.91   11.22   4
  -1  -7 -27   24.79    8.59   5
  -1  -7 -28   33.68   12.49   4
  -1  -7 -28   49.09   12.35   5
  -1  -7 -29   98.02   17.83   5
  -1  -7 -29   73.32   16.25   4
  -1  -7 -30    3.04    8.08   5
  -1  -7 -30   13.72    8.97   4
  -1  -7 -31  182.36   26.01   4
  -1  -7 -31  187.59   25.57   5
  -1  -7 -32   -1.16    5.93   4
  -1  -7 -32    5.41    8.89   5
  -1  -7 -33   -0.12    7.23   5
  -1  -7 -33   15.56    8.36   4
  -1  -7 -34    7.71    7.73   4
  -1  -7 -34   -2.12    7.38   5
  -1  -7 -35   44.92   15.10   5
  -1  -7 -35   39.32   14.12   4
  -1  -7 -36   14.67   10.80   5
   1   8 -33   54.93   18.12   6
   1   8 -32    6.43    8.10   6
   1   8 -31   67.73   17.20   6
   1   8 -30   -0.47    7.96   6
   1   8 -29  279.49   33.56   6
   1   8 -28  374.89   39.09   6
   1   8 -27   -7.87    5.55   6
   1   8 -26    5.94    6.54   6
   1   8 -25  302.68   32.84   6
   1   8 -24   53.86   14.94   6
   1   8 -23  172.89   23.92   6
   1   8 -22   87.70   17.81   6
   1   8 -21    3.60    6.15   6
   1   8 -20   90.75   16.52   6
   1   8 -19   11.21    6.44   6
   1   8 -19   13.90    6.64   2
   1   8 -18   10.40    6.17   6
   1   8 -18    4.96    4.15   2
   1   8 -17   55.35   12.16   6
   1   8 -17   47.43    9.15   2
   1   8 -17   55.16    7.44   8
  -1  -8  16   43.69    8.48   7
   1   8 -16   49.04    7.40   8
   1   8 -16   39.49    8.19   2
   1   8 -16   54.90   12.11   6
  -1  -8  15  430.26   26.23   7
   1   8 -15  372.47   29.31   6
   1   8 -15  396.02   23.82   2
   1   8 -15  399.81   20.60   8
  -1  -8  14    7.68    4.06   7
   1   8 -14    7.79    2.76   8
   1   8 -14   16.33    7.97   6
   1   8 -14   12.03    5.07   2
  -1  -8  13   78.25   13.01   7
   1   8 -13   35.55    7.45   2
   1   8 -13   81.73   13.86   6
   1   8 -13   22.53    5.58   8
   1   8 -12  503.76   32.71   6
   1   8 -12  531.99   24.14   8
  -1  -8  12  512.98   28.52   7
   1   8 -12  488.70   23.80   2
   1   8 -11  645.95   36.61   6
  -1  -8  11  602.68   30.61   7
   1   8 -11  580.32   25.05   2
   1   8 -11  568.58   25.19   8
   1   8 -10  640.82   36.23   6
   1   8 -10  597.49   26.34   8
   1   8 -10  604.93   24.82   2
  -1  -8  10  654.46   32.14   7
  -1  -8   9  260.10   20.46   7
   1   8  -9  230.07   14.92   2
   1   8  -9  257.48   17.65   8
   1   8  -8 1176.73   37.51   8
   1   8  -8 1124.34   31.46   2
  -1  -8   8 1214.34   42.72   7
  -1  -8   7 3288.53   69.89   7
   1   8  -7 3212.50   63.38   8
   1   8  -6  428.41   23.29   8
  -1  -8   6  378.15   12.32   3
  -1  -8   5 7341.84  103.60   7
   1   8  -5 7321.23   96.89   8
   1   8  -4  374.99   22.38   8
  -1  -8   4  506.52   28.97   7
   1   8  -3 4375.54   76.04   8
  -1  -8   3 4257.37   78.00   7
   1   8  -2  336.22   21.57   8
  -1  -8   2  461.35   27.81   7
  -1  -8   1 2373.49   58.17   7
   1   8  -1 2306.32   56.23   8
   1   8   0   41.56    8.16   8
  -1  -8   0   63.29   12.85   7
  -1  -8  -1 1959.27   52.32   7
   1   8   1 2014.75   53.19   8
  -1  -8  -2   41.38   10.45   7
   1   8   2   35.84    8.18   8
  -1  -8  -3 5782.41   89.41   7
   1   8   3 5867.80   91.99   8
  -1  -8  -4  274.57   20.31   7
   1   8   4  224.65   19.15   8
  -1  -8  -5 6253.78   92.29   7
  -1  -8  -5 6546.72   77.47   5
   1   8   5 6153.12   95.13   8
   1   8   6  720.80   33.06   8
  -1  -8  -6  800.72   27.60   5
  -1  -8  -7 1163.21   32.87   5
   1   8   7 1128.08   41.55   8
   1   8   7 1006.00   17.89   3
  -1  -8  -8   20.58    8.05   5
   1   8   8    8.68    5.75   8
  -1  -8  -9 1533.21   39.86   5
   1   8   9 1486.01   48.43   8
   1   8  10  664.34   32.82   8
  -1  -8 -10  690.51   27.60   5
  -1  -8 -11 1462.71   41.57   5
   1   8  11 1302.95   46.11   8
   1   8  12    3.70    4.09   8
  -1  -8 -12    2.99    4.64   5
   1   8  13  156.20   16.56   8
  -1  -8 -13  192.90   16.76   5
   1   8  14 2109.52   60.55   8
  -1  -8 -14 2297.66   57.30   5
   1   8  15  204.31   19.12   8
  -1  -8 -15  195.31   17.23   5
  -1  -8 -16    5.75    5.16   5
   1   8  16    1.96    3.94   8
  -1  -8 -17   53.14   10.08   5
   1   8  17   45.14    9.27   8
   1   8  18   21.65    8.29   8
  -1  -8 -18   21.50    7.22   5
  -1  -8 -19    7.82    4.43   5
   1   8  19   -0.38    4.08   8
  -1  -8 -20  566.64   33.61   5
   1   8  20  546.18   32.57   8
  -1  -8 -21    1.79    4.46   5
   1   8  21    6.13    4.65   8
  -1  -8 -22  126.50   17.12   5
   1   8  22  132.67   16.15   8
   1   8  23  127.40   16.44   8
  -1  -8 -23  135.15   18.86   5
   1   8  24  276.80   23.90   8
  -1  -8 -24  212.57   23.42   5
  -1  -8 -24  242.04   26.37   4
  -1  -8 -25  173.38   21.43   5
  -1  -8 -25  208.90   24.93   4
   1   8  25  205.97   20.87   8
  -1  -8 -26   -2.34    4.81   5
  -1  -8 -26   -2.17    5.41   4
   1   8  26   -1.61    4.02   8
  -1  -8 -27   13.00    4.82   5
   1   8  27   26.45    7.40   8
  -1  -8 -27   15.46    7.17   4
  -1  -8 -28   19.12    9.53   5
  -1  -8 -28   21.63   10.86   4
  -1  -8 -29  674.31   48.40   4
  -1  -8 -29  653.44   44.84   5
  -1  -8 -30    8.80    6.76   5
  -1  -8 -30  -13.00   10.14   4
  -1  -8 -31   -7.89    8.97   5
  -1  -8 -31   -7.57    8.14   4
  -1  -8 -32    2.26    7.07   5
  -1  -8 -32    6.23    8.63   4
  -1  -8 -33   49.67   14.00   5
  -1  -8 -33   40.94   14.87   4
  -1  -8 -34  105.61   19.84   5
  -1  -8 -34  109.47   21.65   4
  -1  -8 -35   37.69   12.99   4
  -1  -8 -35   -1.31    6.69   5
  -1  -8 -36    4.64   10.82   4
  -1  -8 -36    2.92    7.05   5
   1   9 -32   -1.13    7.44   6
   1   9 -31    7.21    9.30   6
   1   9 -30   26.83   12.25   6
   1   9 -29   -5.81    7.57   6
   1   9 -28   11.96   11.15   6
   1   9 -27   28.68   12.43   6
   1   9 -26  151.65   24.83   6
   1   9 -25  282.89   33.41   6
   1   9 -24   -4.80    7.17   6
   1   9 -23  278.52   31.39   6
   1   9 -22  139.34   21.90   6
   1   9 -21  125.97   20.79   6
   1   9 -20   16.03   10.19   6
   1   9 -19  548.27   40.39   6
   1   9 -18   26.30    8.08   2
   1   9 -18   25.75    9.00   6
   1   9 -17  278.86   28.00   6
   1   9 -17  281.30   22.12   2
  -1  -9  16   48.21    9.51   7
   1   9 -16   50.68    9.85   2
   1   9 -16   52.44   12.82   6
   1   9 -16   61.81    8.99   8
  -1  -9  15  962.35   41.92   7
   1   9 -15  952.63   48.99   6
   1   9 -15 1040.98   35.76   8
   1   9 -15  928.56   37.08   2
   1   9 -14   16.90    5.57   2
  -1  -9  14    2.67    4.36   7
   1   9 -14   14.58    5.09   8
   1   9 -14    8.19    5.64   6
   1   9 -13    2.00    2.25   8
   1   9 -13    7.30    6.11   6
   1   9 -13    3.87    3.50   2
  -1  -9  13   -1.23    4.06   7
   1   9 -12  327.91   19.81   2
  -1  -9  12  358.48   25.43   7
   1   9 -12  341.47   27.88   6
   1   9 -12  349.38   21.29   8
  -1  -9  11 1617.47   53.32   7
   1   9 -11 1524.65   40.80   2
   1   9 -11 1635.96   60.32   6
   1   9 -11 1604.29   45.58   8
   1   9 -10 1055.14   37.85   8
  -1  -9  10 1106.01   44.00   7
   1   9 -10  975.26   31.67   2
   1   9 -10  999.64   46.91   6
  -1  -9   9  516.95   18.35   3
  -1  -9   9  556.68   31.18   7
   1   9  -9  531.64   22.48   2
   1   9  -9  523.91   26.82   8
   1   9  -8  116.42   10.25   2
  -1  -9   8  133.54   16.13   7
  -1  -9   8  124.45    8.41   3
   1   9  -8  132.06   13.99   8
  -1  -9   7  475.25   28.38   7
   1   9  -7  478.94   26.22   8
  -1  -9   7  432.12   13.87   3
   1   9  -7  453.98   19.39   2
   1   9  -6  137.34   14.26   8
  -1  -9   6  147.63   16.26   7
  -1  -9   6  118.86    6.19   3
   1   9  -5   66.03   10.74   8
  -1  -9   5   66.57   11.20   7
   1   9  -4 1711.02   50.65   8
  -1  -9   4 1681.46   52.77   7
   1   9  -3  392.28   25.35   8
  -1  -9   3  365.06   24.63   7
  -1  -9   2 1391.09   47.49   7
   1   9  -2 1422.53   46.76   8
  -1  -9   1 1074.00   41.61   7
   1   9  -1 1104.36   41.68   8
   1   9   0  461.29   27.59   8
  -1  -9   0  458.60   27.29   7
   1   9   1 1934.07   55.98   8
  -1  -9  -1 1945.37   55.76   7
  -1  -9  -2  627.58   31.50   7
   1   9   2  659.46   33.16   8
   1   9   3  131.03   15.71   8
  -1  -9  -3  137.06   15.03   7
  -1  -9  -4   96.58   12.93   7
   1   9   4   82.49   13.83   8
  -1  -9  -5 1443.62   47.16   7
  -1  -9  -5 1537.26   39.75   5
   1   9   5 1490.61   50.09   8
   1   9   6   26.24    9.17   8
  -1  -9  -6   23.00    6.15   5
  -1  -9  -7   88.74    9.60   5
   1   9   7   85.43   12.77   8
   1   9   8  330.14   10.08   3
  -1  -9  -8  387.12   20.35   5
   1   9   8  390.76   26.14   8
   1   9   9 1455.81   25.15   3
   1   9   9 1518.32   52.32   8
   1   9  10  328.31   24.91   8
  -1  -9 -10  342.54   20.32   5
   1   9  11  170.53   18.32   8
  -1  -9 -11  132.79   13.28   5
   1   9  12   57.42   11.71   8
  -1  -9 -12   52.63    8.57   5
   1   9  13  256.09   22.85   8
  -1  -9 -13  258.20   19.54   5
  -1  -9 -14  179.77   16.73   5
   1   9  14  162.25   17.99   8
   1   9  15   -1.83    5.57   8
  -1  -9 -15    3.23    3.08   5
   1   9  16    1.87    5.32   8
  -1  -9 -16    6.57    5.83   5
   1   9  17   90.12   14.52   8
  -1  -9 -17  120.47   15.11   5
   1   9  18  227.67   22.14   8
  -1  -9 -18  241.98   21.13   5
  -1  -9 -19   34.47    9.00   5
   1   9  19   19.48    7.72   8
   1   9  20    8.80    5.04   8
  -1  -9 -20   13.39    6.62   5
  -1  -9 -21  120.92   17.08   5
   1   9  21  103.74   16.31   8
   1   9  22  198.10   21.33   8
  -1  -9 -22  198.85   21.53   5
   1   9  23    6.56    6.32   8
  -1  -9 -23    1.99    5.66   5
  -1  -9 -24   62.45   13.16   5
   1   9  24   51.04   11.89   8
  -1  -9 -25   36.96   11.18   5
   1   9  25   40.63   10.51   8
  -1  -9 -26   -2.43    5.61   5
  -1  -9 -26   -2.73    4.99   4
   1   9  26   -0.88    4.28   8
  -1  -9 -27   10.97    7.80   4
   1   9  27   12.40    6.21   8
  -1  -9 -27   35.08   10.90   5
  -1  -9 -28   20.95    9.44   4
  -1  -9 -28    6.27    6.27   5
  -1  -9 -29  684.24   45.89   5
  -1  -9 -29  677.10   48.85   4
  -1  -9 -30    5.63    7.05   5
  -1  -9 -30   16.53   12.21   4
  -1  -9 -31   26.45   10.72   5
  -1  -9 -31   39.42   14.52   4
  -1  -9 -32   -9.25    8.49   4
  -1  -9 -32    5.16    6.27   5
  -1  -9 -33   62.29   15.37   5
  -1  -9 -33   49.44   14.41   4
  -1  -9 -34   13.24    8.07   5
  -1  -9 -34   12.60   10.07   4
  -1  -9 -35   10.72    7.34   5
  -1  -9 -35   14.53    8.89   4
   1  10 -31   13.23    7.84   6
   1  10 -30  110.41   22.80   6
   1  10 -29    4.06    8.09   6
   1  10 -28   36.38   12.95   6
   1  10 -27    2.45    7.65   6
   1  10 -26  117.13   23.30   6
   1  10 -25  358.94   38.47   6
   1  10 -24  244.25   31.55   6
   1  10 -23  537.32   45.76   6
   1  10 -22    9.52    9.08   6
   1  10 -21  338.81   34.72   6
   1  10 -20   -6.41    6.10   6
   1  10 -19   -0.54    6.53   6
   1  10 -18   13.56    7.79   6
   1  10 -17  597.63   42.43   6
   1  10 -16   50.86    9.61   2
   1  10 -16   50.99   13.83   6
   1  10 -16   70.88   10.20   8
   1  10 -15  597.17   40.73   6
  -1 -10  15  584.77   34.69   7
   1  10 -15  578.73   29.57   2
   1  10 -15  637.05   29.90   8
   1  10 -14   22.96    7.32   2
   1  10 -14   20.34    6.11   8
  -1 -10  14   11.89    5.70   7
   1  10 -14   18.69    9.34   6
   1  10 -13 1470.96   61.62   6
  -1 -10  13 1492.82   55.19   7
  -1 -10  13 1461.90   38.44   3
   1  10 -13 1394.10   42.53   2
   1  10 -13 1544.81   47.01   8
  -1 -10  12  886.33   42.64   7
   1  10 -12  905.46   36.37   8
   1  10 -12  813.39   31.17   2
   1  10 -12  835.04   45.96   6
   1  10 -11  434.07   21.67   2
   1  10 -11  457.30   26.29   8
  -1 -10  11  454.33   30.20   7
   1  10 -11  439.93   33.08   6
   1  10 -10  254.78   16.02   2
  -1 -10  10  284.62   24.03   7
   1  10 -10  268.62   25.70   6
   1  10 -10  261.32   20.13   8
   1  10  -9  603.41   23.73   2
  -1 -10   9  622.41   34.96   7
   1  10  -9  650.97   32.16   8
   1  10  -9  631.77   39.20   6
   1  10  -8 1681.12   51.93   8
   1  10  -8 1507.69   36.19   2
  -1 -10   8 1668.74   56.63   7
   1  10  -7   23.49    4.92   2
  -1 -10   7   27.16    8.18   7
   1  10  -7   17.30    6.78   8
   1  10  -6   12.35    4.55   2
   1  10  -6    2.72    6.55   8
  -1 -10   6    7.21    5.03   7
   1  10  -5  971.55   40.78   8
  -1 -10   5  953.67   42.41   7
  -1 -10   4 1886.00   58.92   7
   1  10  -4 1879.67   56.40   8
  -1 -10   3  433.25   28.11   7
   1  10  -3  452.15   28.18   8
  -1 -10   2   48.55    9.63   7
   1  10  -2   61.15   10.92   8
  -1 -10   1  359.43   26.00   7
   1  10  -1  356.83   25.17   8
   1  10   0   50.59   10.37   8
  -1 -10   0   62.07   11.03   7
   1  10   1   28.47    8.84   8
  -1 -10  -1   21.08    7.15   7
  -1 -10  -2  203.00   19.10   7
   1  10   2  235.04   21.35   8
  -1 -10  -3   44.44    9.74   7
   1  10   3   54.24   10.65   8
  -1 -10  -4   28.31    8.70   7
   1  10   4   32.84    9.50   8
  -1 -10  -5    2.29    3.17   5
   1  10   5    8.59    7.86   8
   1  10   6  271.23   23.23   8
  -1 -10  -6  242.48   17.78   5
   1  10   7 1832.45   60.06   8
  -1 -10  -7 1940.87   46.44   5
  -1 -10  -8  809.50   30.70   5
   1  10   8  767.38   39.20   8
  -1 -10  -9  306.89   19.67   5
   1  10   9  300.52   24.74   8
  -1 -10 -10  608.62   28.19   5
   1  10  10  619.07   35.74   8
   1  10  11  877.47   42.57   8
  -1 -10 -11  891.63   34.97   5
   1  10  12   11.67    7.01   8
  -1 -10 -12   21.57    6.73   5
   1  10  13   48.01   10.95   8
  -1 -10 -13   35.71    8.48   5
   1  10  14   26.58    9.31   8
  -1 -10 -14   15.80    6.41   5
  -1 -10 -15  966.87   40.32   5
   1  10  15  918.97   45.29   8
  -1 -10 -16  397.94   26.66   5
   1  10  16  460.91   32.27   8
  -1 -10 -17  123.02   15.28   5
   1  10  17  121.18   16.99   8
  -1 -10 -18   -1.29    4.11   5
   1  10  18   -3.85    5.92   8
   1  10  19   47.88   10.62   8
  -1 -10 -19   35.71   10.19   5
   1  10  20   46.68   11.11   8
  -1 -10 -20   51.08   10.88   5
   1  10  21  454.06   33.55   8
  -1 -10 -21  462.14   32.40   5
   1  10  22    2.23    5.37   8
  -1 -10 -22    5.24    5.45   5
   1  10  23  525.33   36.50   8
  -1 -10 -23  507.06   35.34   5
   1  10  24   41.04   10.58   8
  -1 -10 -24   30.48    9.75   5
  -1 -10 -25   34.02   10.62   5
   1  10  25   41.08   11.56   8
   1  10  26  188.72   21.90   8
  -1 -10 -26  181.75   23.28   5
  -1 -10 -26  179.59   25.35   4
  -1 -10 -27  312.28   30.49   5
  -1 -10 -27  315.53   32.90   4
   1  10  27  349.01   29.77   8
  -1 -10 -28    6.97    7.09   4
   1  10  28    1.49    6.67   8
  -1 -10 -28    9.80    7.88   5
  -1 -10 -29  149.59   21.81   5
  -1 -10 -29  124.77   21.14   4
  -1 -10 -30    6.83    8.32   5
  -1 -10 -30   19.20   13.04   4
  -1 -10 -31  193.74   28.16   4
  -1 -10 -31  178.98   24.82   5
  -1 -10 -32   16.95    9.37   4
  -1 -10 -32   10.09    7.32   5
  -1 -10 -33   -4.35    8.39   4
  -1 -10 -33    7.82    8.03   5
  -1 -10 -34   -8.52    7.79   4
   1  11 -29    8.04    9.30   6
   1  11 -28   37.69   12.24   6
   1  11 -27   -2.73    8.66   6
   1  11 -26   27.77   12.24   6
   1  11 -25   31.29   13.37   6
   1  11 -24   63.44   18.05   6
   1  11 -23   12.77    8.07   6
   1  11 -22  149.18   24.78   6
   1  11 -21   14.19   10.09   6
   1  11 -20  372.07   36.44   6
   1  11 -19  135.88   22.27   6
   1  11 -18   40.15   12.75   6
   1  11 -17  954.42   55.35   6
   1  11 -16   18.86   10.34   6
   1  11 -15  576.74   30.41   8
   1  11 -15  560.45   41.15   6
  -1 -11  14   44.56   11.23   7
   1  11 -14   54.48   13.22   6
   1  11 -14   35.36    7.70   2
   1  11 -14   46.20    9.49   8
  -1 -11  13  814.84   43.42   7
   1  11 -13  844.14   37.17   8
   1  11 -13  818.09   48.24   6
   1  11 -13  707.58   29.88   2
   1  11 -12    5.03    3.70   2
   1  11 -12   13.58    6.59   6
   1  11 -12    7.78    5.03   8
  -1 -11  12   15.25    7.51   7
  -1 -11  11  270.28   25.23   7
   1  11 -11  289.67   27.96   6
   1  11 -11  280.28   17.39   2
   1  11 -11  285.33   22.23   8
  -1 -11  10  128.28   17.09   7
   1  11 -10  134.68   19.93   6
   1  11 -10  147.65   16.60   8
   1  11 -10  128.82   11.31   2
  -1 -11   9  609.82   36.99   7
   1  11  -9  599.27   23.26   2
   1  11  -9  618.74   33.31   8
   1  11  -9  633.13   41.59   6
   1  11  -8  419.66   27.65   8
  -1 -11   8  399.51   29.69   7
  -1 -11   7   21.86    8.88   7
   1  11  -7   24.50    7.33   8
  -1 -11   6  328.44   27.07   7
   1  11  -6  339.95   25.34   8
   1  11  -5    7.79    5.15   8
  -1 -11   5   19.83    8.63   7
   1  11  -4   30.97    8.38   8
  -1 -11   4   22.56    8.25   7
  -1 -11   3  163.33   19.00   7
   1  11  -3  159.48   18.03   8
  -1 -11   2  118.62   17.04   7
   1  11  -2  122.01   15.97   8
   1  11  -1  471.07   30.56   8
  -1 -11   1  529.20   32.81   7
  -1 -11   0  572.61   34.16   7
   1  11   0  578.56   34.10   8
  -1 -11  -1  953.28   43.65   7
   1  11   1  980.99   44.67   8
   1  11   2  125.15   16.46   8
  -1 -11  -2  112.31   15.23   7
   1  11   3  370.25   28.65   8
  -1 -11  -3  407.44   28.46   7
   1  11   4 1502.65   56.51   8
  -1 -11  -5   22.19    5.82   5
   1  11   5   18.03    7.64   8
   1  11   6  594.90   36.22   8
  -1 -11  -6  584.65   26.50   5
   1  11   7  653.95   38.04   8
  -1 -11  -7  653.59   28.11   5
  -1 -11  -8 1413.31   41.64   5
   1  11   8 1493.31   57.26   8
  -1 -11  -9   81.96   10.53   5
   1  11   9   88.99   15.25   8
   1  11  10  332.73   28.22   8
  -1 -11 -10  330.72   21.31   5
   1  11  11 1991.61   68.04   8
  -1 -11 -11 2056.02   54.12   5
  -1 -11 -12   80.81   11.83   5
   1  11  12   78.20   15.01   8
  -1 -11 -13  336.99   23.31   5
   1  11  13  329.63   28.43   8
  -1 -11 -14   65.37   11.01   5
   1  11  14   46.25   11.96   8
  -1 -11 -15  417.52   27.06   5
   1  11  15  380.64   30.60   8
   1  11  16  119.80   17.68   8
  -1 -11 -16  103.59   14.05   5
   1  11  17  206.63   23.48   8
  -1 -11 -17  236.70   21.36   5
  -1 -11 -18  141.66   16.79   5
   1  11  18  144.84   20.05   8
   1  11  19   63.28   14.25   8
  -1 -11 -19   77.68   13.86   5
  -1 -11 -20   11.30    6.91   5
   1  11  20    8.86    7.32   8
   1  11  21  318.00   29.25   8
  -1 -11 -21  328.45   27.64   5
   1  11  22  169.50   22.42   8
  -1 -11 -22  135.37   19.16   5
   1  11  23  306.39   28.94   8
  -1 -11 -23  300.45   27.78   5
   1  11  24   17.34    7.71   8
  -1 -11 -24   13.83    7.75   5
   1  11  25    0.66    4.59   8
  -1 -11 -25    1.26    5.75   5
  -1 -11 -26   86.20   16.15   5
   1  11  26   82.99   15.77   8
  -1 -11 -27   91.44   16.46   5
  -1 -11 -27   82.88   18.27   4
   1  11  27   82.65   16.04   8
   1  11  28    1.44    4.55   8
  -1 -11 -28    2.19    5.28   5
  -1 -11 -28    4.99    7.11   4
  -1 -11 -29    3.97    6.99   5
  -1 -11 -29    8.17    7.70   4
  -1 -11 -30   -4.68    5.93   4
  -1 -11 -31   88.70   19.83   4
  -1 -11 -32   42.99   14.93   4
   1  12 -27   89.67   20.96   6
   1  12 -26  103.54   23.26   6
   1  12 -25   54.35   18.44   6
   1  12 -24   71.20   18.92   6
   1  12 -23  223.62   31.53   6
   1  12 -22  223.78   31.17   6
   1  12 -21   17.17    9.02   6
   1  12 -20    0.44    9.09   6
   1  12 -19   61.88   15.42   6
   1  12 -18   29.97   11.94   6
   1  12 -17  143.68   22.91   6
   1  12 -16   29.68   11.75   6
   1  12 -15  349.30   34.04   6
   1  12 -14   14.47    9.60   6
   1  12 -14   26.40    8.09   8
   1  12 -13  409.89   27.77   8
   1  12 -13  395.08   35.10   6
   1  12 -12  290.39   23.73   8
   1  12 -12  267.52   28.60   6
  -1 -12  12  281.95   26.90   7
   1  12 -11  858.16   40.42   8
  -1 -12  11  819.26   45.26   7
   1  12 -11  854.06   50.04   6
  -1 -12  10   30.86   11.43   7
   1  12 -10   30.65    8.50   8
   1  12 -10   27.80   11.03   6
   1  12  -9  519.48   32.35   8
  -1 -12   9  552.59   36.70   7
   1  12  -9  579.12   40.15   6
   1  12  -8  622.19   35.43   8
  -1 -12   8  595.55   37.94   7
   1  12  -8  558.73   39.30   6
  -1 -12   7  368.10   29.74   7
   1  12  -7  355.38   27.23   8
  -1 -12   6   93.53   15.50   7
   1  12  -6   92.78   14.49   8
  -1 -12   5  221.89   23.53   7
   1  12  -5  191.88   20.58   8
  -1 -12   4    7.15    5.56   7
   1  12  -4    7.42    6.04   8
   1  12  -3  853.52   43.20   8
  -1 -12   3  879.78   45.22   7
   1  12  -2  343.92   27.91   8
  -1 -12   2  334.97   27.72   7
   1  12  -1  220.86   23.08   8
  -1 -12   1  231.76   23.28   7
  -1 -12   0   51.68   12.68   7
   1  12   0   61.36   12.82   8
  -1 -12  -1  355.62   28.56   7
   1  12   1  362.89   29.30   8
   1  12   2   33.58    9.30   8
   1  12   3   92.48   14.97   8
   1  12   4   48.97   11.92   8
  -1 -12  -4   55.07    9.15   5
   1  12   5  691.85   40.78   8
  -1 -12  -5  682.19   29.72   5
   1  12   6   59.68   13.00   8
  -1 -12  -6   55.43    8.58   5
   1  12   7  821.96   44.86   8
  -1 -12  -7  754.00   30.86   5
  -1 -12  -8   15.22    5.69   5
   1  12   8   11.53    5.90   8
   1  12   9 1044.91   51.48   8
  -1 -12  -9 1076.68   38.16   5
   1  12  10   61.76   14.02   8
  -1 -12 -10   75.60   11.10   5
  -1 -12 -11  535.52   28.00   5
   1  12  11  570.15   38.33   8
  -1 -12 -12  106.87   13.58   5
   1  12  12  164.68   21.04   8
   1  12  13  987.44   50.98   8
  -1 -12 -13  902.31   38.54   5
  -1 -12 -14   22.01    8.00   5
   1  12  14   14.71    7.11   8
   1  12  15  397.35   33.48   8
  -1 -12 -15  408.16   27.10   5
  -1 -12 -16    4.74    4.68   5
   1  12  16   20.49    9.79   8
  -1 -12 -17  159.02   17.97   5
   1  12  17  165.17   21.77   8
   1  12  18  319.85   30.07   8
  -1 -12 -18  303.94   24.88   5
  -1 -12 -19   22.26    8.33   5
   1  12  19   12.31    7.36   8
  -1 -12 -20    8.65    6.86   5
   1  12  20   13.64    7.21   8
   1  12  21  533.02   39.61   8
  -1 -12 -21  523.59   34.62   5
   1  12  22    8.66    6.18   8
   1  12  23   95.67   17.06   8
   1  12  24    0.13    5.52   8
   1  12  25    7.50    5.66   8
   1  12  26   -2.49    6.06   8
   1  12  27   -4.19    7.58   8
  -1 -12 -28   59.44   16.02   4
   1  12  28   62.02   13.49   8
  -1 -12 -29    3.53    7.55   4
  -1 -12 -30   29.07   11.46   4
  -1 -12 -31   18.77   10.24   4
   1  13 -25   62.90   20.20   6
   1  13 -24   99.48   22.25   6
   1  13 -23   33.46   13.49   6
   1  13 -22    8.58   10.07   6
   1  13 -21   22.60   10.32   6
   1  13 -20  362.31   39.06   6
   1  13 -19    9.00    8.33   6
   1  13 -18   63.89   16.53   6
   1  13 -17   41.56   14.94   6
   1  13 -16   42.22   13.90   6
   1  13 -15   26.81   12.22   6
   1  13 -14  294.17   31.44   6
   1  13 -13   11.16    6.73   8
   1  13 -13   62.59   14.93   6
   1  13 -12  220.46   21.46   8
   1  13 -12  254.07   29.01   6
   1  13 -11   18.76    7.15   8
   1  13 -11   22.85   11.26   6
   1  13 -10  377.00   34.20   6
   1  13 -10  359.00   28.38   8
   1  13  -9  264.98   24.57   8
   1  13  -9  289.54   30.51   6
   1  13  -8  204.52   21.94   8
   1  13  -8  187.23   24.34   6
  -1 -13   7  466.76   35.42   7
   1  13  -7  380.52   33.26   6
   1  13  -7  473.95   32.97   8
   1  13  -6  342.93   28.56   8
  -1 -13   6  377.32   31.93   7
   1  13  -5  332.55   28.06   8
  -1 -13   5  339.01   29.93   7
   1  13  -4    1.51    5.94   8
  -1 -13   4    5.77    4.76   7
   1  13  -3  144.87   18.63   8
   1  13  -2  114.27   17.04   8
   1  13  -1  899.95   47.34   8
   1  13   0   37.22   11.16   8
   1  13   1  301.11   27.99   8
   1  13   2   -0.09    5.63   8
   1  13   3  399.15   32.16   8
   1  13   4  559.91   38.13   8
   1  13   5  146.45   20.39   8
   1  13   6  213.74   24.07   8
   1  13   7  400.28   33.13   8
   1  13   8   75.88   14.78   8
   1  13   9  203.96   24.31   8
   1  13  10    7.93    8.87   8
   1  13  11  345.60   31.44   8
   1  13  12   28.86   10.57   8
   1  13  13  256.51   27.76   8
   1  13  14   87.95   16.35   8
   1  13  15  688.79   45.17   8
   1  13  16   10.05   10.82   8
   1  13  17    7.16    6.87   8
   1  13  18   63.10   14.70   8
   1  13  19   12.36    9.28   8
   1  13  20  158.22   22.87   8
   1  13  21   89.53   17.44   8
   1  13  22   11.50    7.10   8
   1  13  23   29.95   11.54   8
   1  13  24   -7.73    9.03   8
   1  13  25    5.82    5.54   8
   1  13  26   33.26   11.68   8
   1  13  27    7.63    6.00   8
   1  13  28    3.30    7.28   8
  -1 -13 -28   17.69    9.17   4
  -1 -13 -29    9.13    9.20   4
   1  14 -23   72.93   19.62   6
   1  14 -22   37.77   16.10   6
   1  14 -21   58.34   18.23   6
   1  14 -20    6.18    6.98   6
   1  14 -19    2.81    8.91   6
   1  14 -18   24.89    8.24   6
   1  14 -17    7.87    6.59   6
   1  14 -16  189.93   26.93   6
   1  14 -15   22.75   10.25   6
   1  14 -14    2.03    7.23   6
   1  14 -13   98.50   18.65   6
   1  14 -12    8.85    5.04   8
   1  14 -12   23.30   10.29   6
   1  14 -11  187.62   21.02   8
   1  14 -11  159.91   23.20   6
   1  14 -10   -2.55    5.71   6
   1  14 -10    2.64    3.87   8
   1  14  -9  217.48   23.24   8
   1  14  -9  220.26   26.50   6
   1  14  -8    4.87    4.97   8
   1  14  -8    9.16    8.49   6
   1  14  -7  322.28   28.89   8
   1  14  -7  277.44   29.68   6
   1  14  -6  343.28   29.77   8
   1  14  -6  316.94   31.97   6
   1  14  -5  469.33   37.61   6
   1  14  -5  497.08   36.63   8
   1  14  -4    1.10    4.54   8
   1  14  -3  598.70   40.20   8
   1  14  -2   71.02   14.29   8
   1  14  -1 1113.09   55.48   8
   1  14   0   23.82   10.20   8
   1  14   1  147.81   20.99   8
   1  14   2   40.95   13.31   8
   1  14   3  718.92   45.62   8
   1  14   4  261.49   27.88   8
   1  14   5  105.19   18.61   8
   1  14   6  100.22   17.91   8
   1  14   7  118.97   18.92   8
   1  14   8  444.70   36.71   8
   1  14   9   28.04   10.32   8
   1  14  10  157.80   22.44   8
   1  14  11   15.75    7.90   8
   1  14  12  267.78   29.07   8
   1  14  13   -6.65    7.48   8
   1  14  14   82.74   16.65   8
   1  14  15   45.81   12.96   8
   1  14  16   79.27   16.59   8
   1  14  17   57.54   14.37   8
   1  14  18  356.61   34.51   8
   1  14  19  147.22   23.10   8
   1  14  20  517.27   42.04   8
   1  14  21   97.61   18.95   8
   1  14  22   86.87   19.01   8
   1  14  23  277.04   31.72   8
   1  14  24   76.35   17.89   8
   1  14  25   76.81   17.17   8
   1  14  26    0.40    7.36   8
   1  14  27  171.88   25.38   8
   1  15 -21   46.55   17.04   6
   1  15 -20   21.60   12.14   6
   1  15 -19   -6.19   10.03   6
   1  15 -18   84.05   20.56   6
   1  15 -17  126.40   23.13   6
   1  15 -16    6.30    6.93   6
   1  15 -15   76.50   17.82   6
   1  15 -14   90.76   19.42   6
   1  15 -13    4.26    8.30   6
   1  15 -12  186.00   26.28   6
   1  15 -11   19.27    8.69   8
   1  15 -11   15.20   10.63   6
   1  15 -10  176.20   21.73   8
   1  15 -10  169.94   25.23   6
   1  15  -9   75.03   14.40   8
   1  15  -9   75.05   16.40   6
   1  15  -8    5.29    5.62   8
   1  15  -8   23.45   11.24   6
   1  15  -7  231.07   27.83   6
   1  15  -7  244.79   26.77   8
   1  15  -6  135.03   20.16   8
   1  15  -6   90.03   17.93   6
   1  15  -5  197.92   24.32   8
   1  15  -5  192.20   25.27   6
   1  15  -4   45.00   14.10   6
   1  15  -4   59.72   13.82   8
   1  15  -3  899.87   51.55   8
   1  15  -2    3.65    7.10   8
   1  15  -1 1974.51   77.15   8
   1  15   0  198.59   25.32   8
   1  15   1  550.80   41.14   8
   1  15   2    7.13    8.65   8
   1  15   3  147.84   22.27   8
   1  15   4   59.00   16.17   8
   1  15   5   80.39   16.33   8
   1  15   6  132.85   21.51   8
   1  15   7   33.87   10.89   8
   1  15   8  168.05   23.78   8
   1  15   9    9.89    7.75   8
   1  15  10  127.65   21.33   8
   1  15  11   15.74    7.57   8
   1  15  12   50.02   12.98   8
   1  15  13   90.10   18.46   8
   1  15  14  133.81   22.13   8
   1  15  15   19.99   10.35   8
   1  15  16  155.46   23.20   8
   1  15  17   25.27   10.74   8
   1  15  18  -16.23   10.95   8
   1  15  19   39.90   13.52   8
   1  15  20   37.84   12.63   8
   1  15  21   32.87   12.73   8
   1  15  22    7.18    8.19   8
   1  15  23   95.72   19.67   8
   1  15  24   28.02   11.55   8
   1  16 -18  -10.16   10.16   6
   1  16 -17   36.10   12.83   6
   1  16 -16   68.00   17.96   6
   1  16 -15  682.90   53.18   6
   1  16 -14   33.03   14.73   6
   1  16 -13  366.66   38.50   6
   1  16 -12    4.49    6.13   6
   1  16 -11  404.53   39.07   6
   1  16 -10   43.59   12.85   8
   1  16 -10   35.48   13.92   6
   1  16  -9  239.19   29.96   6
   1  16  -9  253.81   27.32   8
   1  16  -8   49.89   12.56   8
   1  16  -8   53.94   15.08   6
   1  16  -7  117.42   19.56   8
   1  16  -7  110.26   19.55   6
   1  16  -6   47.76   12.62   8
   1  16  -6   42.90   13.57   6
   1  16  -5   15.12    7.98   8
   1  16  -5   32.90   12.32   6
   1  16  -4  134.64   21.70   6
   1  16  -4  172.51   23.92   8
   1  16  -3   19.25   10.94   8
   1  16  -3    5.19    7.78   6
   1  16  -2    1.68    8.03   8
   1  16  -2   23.32   11.71   6
   1  16  -1   40.42   13.33   8
   1  16   0  129.04   21.66   8
   1  16   1   68.44   16.30   8
   1  16   2  765.03   51.14   8
   1  16   3   60.18   15.96   8
   1  16   4   35.37   12.18   8
   1  16   5  286.26   31.95   8
   1  16   6   98.17   19.85   8
   1  16   7   86.08   18.67   8
   1  16   8   15.62   10.17   8
   1  16   9  167.50   24.96   8
   1  16  10   11.96    8.89   8
   1  16  11   96.40   18.59   8
   1  16  12   -3.62    6.65   8
   1  16  13  136.07   23.86   8
   1  16  14    1.17    7.39   8
   1  16  15   -1.90    7.44   8
   1  16  16    2.05    8.25   8
   1  16  17   23.41    9.44   8
   1  16  18   46.77   14.59   8
   1  16  19  142.71   24.54   8
   1  16  20   14.73    9.46   8
   1  17 -14   23.40   13.15   6
   1  17 -13   -5.76    9.88   6
   1  17 -12   19.79   12.13   6
   1  17 -11   12.59   11.48   6
   1  17 -10   24.39   11.41   6
   1  17  -9   38.09   11.41   6
   1  17  -8   28.67   10.91   8
   1  17  -8    6.79    9.69   6
   1  17  -7    0.14    5.81   8
   1  17  -7    1.94    7.82   6
   1  17  -6   21.14   12.40   6
   1  17  -6   10.13    8.10   8
   1  17  -5    6.42    7.66   6
   1  17  -5   15.89    9.64   8
   1  17  -4  162.18   24.83   8
   1  17  -4  114.32   20.35   6
   1  17  -3   13.02    9.45   6
   1  17  -3    6.27    8.70   8
   1  17  -2  100.16   18.87   6
   1  17  -2   96.01   20.06   8
   1  17  -1   14.08    8.64   6
   1  17  -1   10.25    5.74   8
   1  17   0   38.40   13.13   8
   1  17   1   -0.90    6.16   8
   1  17   2  350.38   35.98   8
   1  17   3   13.46   11.30   8
   1  17   4   56.88   15.77   8
   1  17   5  233.95   30.31   8
   1  17   6  138.63   23.47   8
   1  17   7  400.88   39.53   8
   1  17   8   26.54   11.47   8
   1  17   9  216.58   29.98   8
   1  17  10   23.48   13.13   8
   1  17  11  474.42   43.61   8
   1  17  12   17.53   13.30   8
   1  17  13  229.62   30.04   8
   1  17  14   12.04    7.61   8
   1  17  15  114.66   22.73   8
   1  17  16   47.09   15.07   8
   1  18 -10   48.03   14.39   6
   1  18  -9  165.66   25.86   6
   1  18  -8    4.66    7.10   6
   1  18  -7  101.20   20.38   6
   1  18  -7   94.56   18.10   8
   1  18  -6   -2.20    9.31   8
   1  18  -6   -3.19    6.95   6
   1  18  -5   -0.40    8.58   8
   1  18  -4   16.05    7.74   8
   1  18  -3   15.86    8.09   8
   1  18  -2   16.85    9.77   8
   1  18  -1   -9.72   10.27   8
   1  18   0   73.69   18.43   8
   1  18   1   50.02   15.24   8
   1  18   2    2.24    8.90   8
   1  18   3   -4.26    9.50   8
   1  18   4   22.17   11.27   8
   1  18   5  139.66   23.92   8
   1  18   6   86.98   19.25   8
   1  18   7   19.95   11.01   8
   1  18   8   25.08   10.10   8
  -2  18   5   18.52   12.42   8
  -2  18   4    9.84   12.30   8
   2 -18  -4   -6.65    9.17   7
   2 -18  -3   15.66    8.75   7
  -2  18   3    9.18    8.34   8
   2 -18  -2   87.42   19.41   7
  -2  18   2   97.64   20.54   8
   2 -18  -1  108.36   21.05   7
  -2  18   1  114.07   21.54   8
   2 -18   0  -11.29    6.49   7
  -2  18   0    6.24    9.42   8
  -2  18  -1  -11.89    9.66   8
  -2  18  -2    0.66    7.77   8
  -2  18  -3   17.78    8.16   8
  -2  18  -4   16.46    9.78   8
  -2  17  13   12.75    8.85   8
  -2  17  12  170.87   26.99   8
  -2  17  11   20.10   11.56   8
  -2  17  10  285.15   34.52   8
  -2  17   9   76.57   18.95   8
   2 -17  -8  277.11   31.29   7
  -2  17   8  291.15   34.23   8
   2 -17  -7   77.42   17.59   7
  -2  17   7   69.51   17.95   8
   2 -17  -6  327.46   34.19   7
  -2  17   6  328.51   35.72   8
  -2  17   5   70.57   18.42   8
   2 -17  -5  112.02   20.53   7
  -2  17   4   24.31   13.37   8
   2 -17  -4    2.51    5.36   7
  -2  17   3  174.49   25.43   8
   2 -17  -3  170.53   24.63   7
   2 -17  -2   59.81   16.86   7
  -2  17   2   43.54   15.85   8
   2 -17  -1  373.07   36.63   7
  -2  17   1  368.88   36.67   8
  -2  17   0   16.83    9.30   8
   2 -17   0   -1.86    6.24   7
  -2  17  -1   16.18    9.63   8
   2 -17   1   10.46    8.18   7
  -2  17  -2   25.12   10.77   8
   2 -17   2   22.37   11.02   7
  -2  17  -3    4.73    6.66   8
   2 -17   3   13.67    9.60   7
  -2  17  -4   18.62    9.09   8
   2 -17   4   15.20    8.75   7
  -2  17  -5   88.32   17.11   8
   2 -17   5  119.27   21.47   7
  -2  17  -6   35.29   12.00   8
   2 -17   6   40.50   13.95   7
   2 -17   7    7.48    8.29   7
   2 -17   8   39.04   12.51   7
   2 -17   9   -2.70    5.32   7
   2 -17  10  103.29   19.87   7
   2 -17  11    3.89    9.25   7
  -2  16  19   32.54   13.75   8
  -2  16  18   28.26   12.85   8
  -2  16  17   23.69   11.17   8
  -2  16  16  113.55   22.66   8
  -2  16  15   46.69   13.68   8
  -2  16  14   54.91   15.20   8
  -2  16  13    7.87    9.23   8
  -2  16  12  112.37   20.90   8
  -2  16  11   10.70    8.66   8
   2 -16 -10    2.64    6.16   7
  -2  16  10    4.26    6.04   8
   2 -16  -9   21.24    7.58   7
  -2  16   9   33.68   12.40   8
  -2  16   8  106.52   19.68   8
   2 -16  -8  100.23   18.14   7
  -2  16   7   44.60   12.30   8
   2 -16  -7   41.24   12.72   7
   2 -16  -6    9.41    9.73   7
  -2  16   6   42.95   14.09   8
   2 -16  -5   16.69    9.03   7
  -2  16   5   19.01   10.53   8
  -2  16   4   99.17   19.13   8
   2 -16  -4  120.24   20.57   7
  -2  16   3   46.43   14.21   8
   2 -16  -3   52.97   14.53   7
   2 -16  -2  257.26   29.55   7
  -2  16   2  254.39   29.65   8
  -2  16   1    5.88    9.30   8
   2 -16  -1   11.72    9.80   7
  -2  16   0  655.82   46.54   8
   2 -16   0  676.65   47.07   7
  -2  16  -1   54.98   14.84   8
   2 -16   1   56.50   15.62   7
   2 -16   2  389.39   36.28   7
  -2  16  -2  425.12   36.90   8
   2 -16   3    7.10    7.48   7
  -2  16  -3    5.48    7.14   8
   2 -16   4  373.87   35.55   7
  -2  16  -4  311.15   31.14   8
   2 -16   5    1.06    6.35   7
  -2  16  -5   -1.11    6.37   8
  -2  16  -6   49.13   12.23   8
   2 -16   6   52.50   14.68   7
  -2  16  -7   75.54   15.49   8
   2 -16   7   57.07   15.63   7
   2 -16   8  490.78   43.26   7
   2 -16   9  108.85   20.35   7
   2 -16  10   36.04   13.75   7
   2 -16  11   82.28   18.19   7
   2 -16  12  245.06   30.44   7
   2 -16  13   53.30   15.08   7
  -2  16 -13   41.39   13.05   6
   2 -16  14   21.71   10.67   7
  -2  16 -14   44.04   14.61   6
   2 -16  15   35.59   12.02   7
  -2  16 -15   18.58    9.49   6
   2 -16  16  124.53   21.87   7
  -2  16 -16  121.53   23.33   6
  -2  16 -17   20.07   11.87   6
   2 -16  17   24.02   11.96   7
  -2  16 -18  149.52   26.50   6
  -2  15  22   88.91   18.90   8
  -2  15  21   41.42   13.71   8
  -2  15  20   -2.51    8.49   8
  -2  15  19  146.17   24.44   8
  -2  15  18   28.23   12.52   8
  -2  15  17   42.53   13.60   8
  -2  15  16   19.81   11.56   8
  -2  15  15   17.21   10.52   8
  -2  15  14    3.95    5.66   8
   2 -15 -14   12.52    8.60   5
   2 -15 -13    4.98    7.33   5
  -2  15  13   15.69    8.43   8
   2 -15 -12   23.78    9.76   7
   2 -15 -12   38.28   12.11   5
  -2  15  12   32.86   11.86   8
   2 -15 -11   -8.65    6.67   7
  -2  15  11  -12.99    8.88   8
   2 -15 -11    3.80    6.41   5
   2 -15 -10   19.25    7.89   5
  -2  15  10    1.43    8.20   8
   2 -15 -10    6.15    5.57   7
  -2  15   9    2.62    8.51   8
   2 -15  -9   -2.11    7.08   7
   2 -15  -9   -0.61    4.86   5
   2 -15  -8   18.62    7.96   7
   2 -15  -8   20.35   10.77   5
  -2  15   8   19.83    8.22   8
   2 -15  -7   39.26   10.92   5
   2 -15  -7   57.93   13.03   7
  -2  15   7   59.19   15.55   8
  -2  15   6   45.98   13.40   8
   2 -15  -6   55.34   13.72   7
   2 -15  -5   34.49   11.39   7
  -2  15   5   37.75   12.51   8
  -2  15   4  117.33   19.76   8
   2 -15  -4  164.73   22.94   7
   2 -15  -3   21.25    9.77   7
  -2  15   3   10.34    6.36   8
   2 -15  -2  391.42   33.88   7
  -2  15   2  400.82   35.48   8
  -2  15   1    5.84    6.07   8
   2 -15  -1   -0.95    5.24   7
  -2  15   0  241.10   27.51   8
   2 -15   0  250.56   27.80   7
   2 -15   1    8.31    7.43   7
  -2  15  -1   12.96    8.00   8
  -2  15  -2  764.72   47.38   8
   2 -15   2  774.95   48.37   7
   2 -15   3   15.83    8.23   7
  -2  15  -3   13.05    8.62   8
   2 -15   4  209.02   25.88   7
  -2  15  -4  224.30   25.88   8
   2 -15   5    0.10    7.03   7
  -2  15  -5   -1.88    4.49   8
   2 -15   6  424.03   36.23   7
  -2  15  -6  439.37   34.99   8
  -2  15  -7    0.56    4.85   8
   2 -15   7   -3.60    5.34   7
  -2  15  -7    5.58    4.90   6
  -2  15  -8  120.64   18.35   8
   2 -15   8  100.81   18.43   7
  -2  15  -8  112.15   18.29   6
  -2  15  -9   10.27    9.35   6
  -2  15  -9   17.14    8.69   8
   2 -15   9   29.78   11.43   7
  -2  15 -10  220.04   26.96   6
   2 -15  10  222.75   26.69   7
   2 -15  11   16.75    9.00   7
  -2  15 -11   15.43   10.84   6
   2 -15  12   74.29   16.57   7
  -2  15 -12   78.12   16.87   6
   2 -15  13   44.93   13.32   7
  -2  15 -13   40.90   14.54   6
   2 -15  14  181.91   24.91   7
  -2  15 -14  175.62   25.68   6
   2 -15  15   -9.50    7.19   7
  -2  15 -15   20.64   12.00   6
   2 -15  16  110.16   20.65   7
  -2  15 -16   94.92   20.73   6
  -2  15 -17   26.43   12.25   6
   2 -15  17   25.92   10.71   7
   2 -15  18   26.42   11.06   7
  -2  15 -18   44.33   14.77   6
   2 -15  19   20.76   10.78   7
  -2  15 -19    0.43    7.39   6
   2 -15  20   45.39   13.54   7
  -2  15 -20   61.96   18.20   6
  -2  15 -21   66.50   18.66   6
   2 -15  21   25.64   10.27   7
  -2  14  26   -2.89    6.16   8
   2 -14 -25    1.50    5.58   5
  -2  14  25    9.58    9.00   8
   2 -14 -24   19.61    9.64   5
  -2  14  24   27.69   10.20   8
   2 -14 -23   36.12   12.18   5
  -2  14  23   46.19   13.75   8
   2 -14 -22  100.74   18.84   5
  -2  14  22  136.12   23.13   8
   2 -14 -21   11.27    7.58   5
  -2  14  21   -2.95    6.98   8
   2 -14 -20   11.90    8.93   5
  -2  14  20   16.96   10.01   8
  -2  14  19   77.56   17.31   8
   2 -14 -19   67.92   14.83   5
  -2  14  18  -11.10    9.03   8
   2 -14 -18   23.70    9.37   5
   2 -14 -17   17.93    9.49   5
   2 -14 -16    2.66    5.16   5
   2 -14 -15   17.13    8.52   5
   2 -14 -14  166.02   20.26   7
   2 -14 -14  166.34   21.29   5
   2 -14 -13    9.72    5.66   7
   2 -14 -13    6.67    6.96   5
   2 -14 -12   31.65   10.30   7
   2 -14 -12   31.38   11.15   5
   2 -14 -11    9.44    6.01   7
   2 -14 -11   11.82    5.93   5
   2 -14 -10   83.42   14.86   7
   2 -14 -10   78.21   14.62   5
   2 -14  -9   46.53   12.00   5
   2 -14  -9   63.17   13.41   7
   2 -14  -8  233.34   25.40   5
   2 -14  -8  241.82   25.30   7
   2 -14  -7   72.70   14.59   7
   2 -14  -6  308.88   28.78   7
   2 -14  -5  190.63   22.51   7
   2 -14  -4  174.91   21.81   7
  -2  14   4   75.94   17.16   8
   2 -14  -3  177.11   22.37   7
  -2  14   3  177.56   23.02   8
  -2  14   2  644.36   42.98   8
   2 -14  -2  626.12   40.64   7
   2 -14  -1   33.61   11.27   7
  -2  14   1   32.19   11.13   8
  -2  14   0  832.36   47.82   8
   2 -14   0  874.64   48.17   7
  -2  14  -1   26.90   10.25   8
   2 -14   1   70.38   14.82   7
   2 -14   2 1893.58   70.87   7
  -2  14  -2 1835.07   69.62   8
  -2  14  -2 1799.71   62.48   6
  -2  14  -3  110.18   18.14   8
   2 -14   3  114.91   19.10   7
  -2  14  -3  122.90   17.52   6
   2 -14   4  507.54   37.48   7
  -2  14  -4  481.41   35.13   8
  -2  14  -4  517.95   35.41   6
  -2  14  -5   20.00    9.54   8
   2 -14   5   31.84   10.45   7
  -2  14  -5   24.07    8.88   6
  -2  14  -6  736.84   43.68   6
   2 -14   6  614.77   41.36   7
  -2  14  -6  692.53   41.67   8
  -2  14  -7  150.85   19.83   8
  -2  14  -7  164.68   21.28   6
   2 -14   7  144.36   20.42   7
   2 -14   8  223.45   25.41   7
  -2  14  -8  191.05   23.35   6
  -2  14  -8  192.56   22.13   8
  -2  14  -9   68.89   14.69   6
   2 -14   9   83.37   16.57   7
  -2  14  -9   58.60   12.80   8
   2 -14  10  158.90   21.50   7
  -2  14 -10  164.41   19.51   8
  -2  14 -10  140.37   21.55   6
   2 -14  11   98.41   17.28   7
  -2  14 -11   71.16   15.53   6
   2 -14  12   13.19    8.64   7
  -2  14 -12   14.11    9.99   6
   2 -14  13   10.40    6.14   7
  -2  14 -13   -5.79    8.28   6
   2 -14  14   34.92   11.34   7
  -2  14 -14   28.42   11.55   6
   2 -14  15   36.40   12.09   7
  -2  14 -15   35.15   13.51   6
   2 -14  16    1.32    5.40   7
  -2  14 -16   21.36   12.48   6
  -2  14 -17   25.51   12.17   6
   2 -14  17   31.04   10.10   7
   2 -14  18   93.02   17.58   7
  -2  14 -18  119.34   23.27   6
   2 -14  19   66.56   15.84   7
  -2  14 -19   76.80   18.71   6
  -2  14 -20   20.66   10.35   6
   2 -14  20    0.27    6.38   7
   2 -14  21  191.81   25.25   7
  -2  14 -21  215.62   32.12   6
   2 -14  22   -5.09    7.23   7
  -2  14 -22    7.17    6.93   6
  -2  14 -23    3.36    8.27   6
   2 -13 -28   27.58   11.14   5
  -2  13  28   23.57    9.59   8
  -2  13  27   13.70   10.98   8
   2 -13 -27   19.02    8.84   5
   2 -13 -26   12.66    7.65   5
  -2  13  26   -5.89    8.94   8
  -2  13  25    9.36    7.08   8
   2 -13 -25    7.59    5.77   5
   2 -13 -24  135.66   21.25   5
  -2  13  24  158.42   23.57   8
  -2  13  23   12.95    9.26   8
   2 -13 -23   -1.81    8.48   5
   2 -13 -22   66.66   15.47   5
   2 -13 -21  122.99   20.17   5
   2 -13 -20  129.61   20.69   5
   2 -13 -19   53.63   13.02   5
   2 -13 -18   48.35   12.51   5
   2 -13 -17  108.17   18.42   5
   2 -13 -16   86.98   15.65   5
   2 -13 -15   83.82   14.01   7
   2 -13 -15   88.06   15.54   5
   2 -13 -14  173.00   19.99   7
   2 -13 -14  193.79   22.35   5
   2 -13 -13    6.15    7.00   7
   2 -13 -13    0.40    5.36   5
   2 -13 -12  500.28   35.49   5
   2 -13 -12  580.11   36.25   7
   2 -13 -11    4.98    4.17   7
   2 -13 -11    9.11    7.65   5
   2 -13 -10  209.15   23.79   5
   2 -13 -10  226.39   22.97   7
   2 -13  -9   66.13   13.75   7
   2 -13  -9   62.07   13.43   5
   2 -13  -8  510.62   34.31   7
   2 -13  -7  189.29   21.15   7
   2 -13  -6  101.69   16.17   7
   2 -13  -5  228.18   23.05   7
   2 -13  -4  501.12   34.39   7
   2 -13  -3   94.16   15.62   7
   2 -13  -2  116.61   17.05   7
   2 -13  -1  358.19   29.41   7
  -2  13   1  346.75   24.88   6
   2 -13   0  275.19   26.55   7
  -2  13   0  339.61   25.14   6
  -2  13  -1   43.81   11.77   8
  -2  13  -1   24.82    8.04   6
   2 -13   1   59.66   12.88   7
  -2  13  -2  274.40   23.96   6
   2 -13   2  292.32   27.09   7
  -2  13  -2  291.49   26.91   8
   2 -13   3   93.10   16.27   7
  -2  13  -3  103.06   16.28   8
  -2  13  -3  111.90   15.96   6
  -2  13  -4  555.82   36.09   8
  -2  13  -4  521.14   33.88   6
   2 -13   4  492.90   35.15   7
  -2  13  -5  152.03   18.90   6
   2 -13   5  145.04   20.12   7
  -2  13  -5  142.91   18.88   8
   2 -13   6  234.21   24.79   7
  -2  13  -6  234.11   23.27   8
  -2  13  -6  276.35   26.32   6
   2 -13   7  270.22   26.40   7
  -2  13  -7  254.11   25.40   6
  -2  13  -7  281.70   25.27   8
  -2  13  -8  758.93   40.64   8
  -2  13  -8  790.38   45.13   6
   2 -13   8  749.32   43.90   7
   2 -13   9  184.80   22.56   7
  -2  13  -9  184.49   22.53   6
  -2  13  -9  158.68   18.75   8
  -2  13 -10  462.65   36.34   6
  -2  13 -10  452.43   30.67   8
   2 -13  10  443.58   34.35   7
  -2  13 -11  121.09   16.05   8
   2 -13  11  116.38   18.21   7
  -2  13 -11   83.23   16.29   6
   2 -13  12  292.20   28.42   7
  -2  13 -12  289.20   30.35   6
   2 -13  13  183.24   22.92   7
  -2  13 -13  159.93   22.61   6
  -2  13 -14  171.45   24.12   6
   2 -13  14  171.87   21.91   7
  -2  13 -15    9.94    7.30   6
   2 -13  15    4.01    7.05   7
   2 -13  16   70.11   15.28   7
  -2  13 -16   85.97   18.52   6
   2 -13  17   32.54    9.98   7
  -2  13 -17   44.33   13.99   6
  -2  13 -18   11.25    8.54   6
   2 -13  18    1.80    6.23   7
   2 -13  19   18.85    8.08   7
  -2  13 -19   27.11   13.50   6
  -2  13 -20    2.13    7.04   6
   2 -13  20    0.88    5.73   7
   2 -13  21   26.28    9.68   7
  -2  13 -21   20.87   12.82   6
   2 -13  22   16.72    7.94   7
  -2  13 -22   29.78   13.04   6
   2 -13  23   -7.24    8.56   7
  -2  13 -23   -4.42    7.07   6
  -2  13 -24  153.44   28.14   6
  -2  13 -25   34.76   15.28   6
   2 -12 -30   33.46   13.39   5
   2 -12 -29    7.28    8.37   5
  -2  12  29   18.61   10.01   8
  -2  12  28   -0.22    7.66   8
   2 -12 -28   19.62   10.16   5
   2 -12 -27   32.23   11.33   5
  -2  12  27   74.54   16.67   8
   2 -12 -26  -15.92    9.97   5
  -2  12  26   10.92    9.02   8
  -2  12  25   -3.89    8.20   8
   2 -12 -25  -17.73   11.56   5
   2 -12 -24   87.49   17.13   5
   2 -12 -23   11.59    6.24   5
   2 -12 -22   10.75    6.16   5
   2 -12 -21   28.78   10.47   5
   2 -12 -20  287.29   29.12   5
   2 -12 -19   19.11   10.00   5
   2 -12 -18   87.55   16.85   5
   2 -12 -17   24.79   10.64   5
   2 -12 -16  683.48   36.42   7
   2 -12 -16  741.92   43.43   5
   2 -12 -15   31.98    8.81   7
   2 -12 -15   43.58   12.23   5
   2 -12 -14  728.84   38.10   7
   2 -12 -14  681.63   40.63   5
   2 -12 -13  377.42   27.70   7
   2 -12 -13  346.06   28.84   5
   2 -12 -12  426.18   31.89   5
   2 -12 -12  441.92   29.77   7
   2 -12 -11   46.17   11.14   5
   2 -12 -11   60.71   12.71   7
   2 -12 -10  347.50   26.62   7
   2 -12 -10  376.64   30.80   5
   2 -12  -9  116.92   15.59   7
   2 -12  -8  300.67   24.94   7
   2 -12  -7   25.40    7.92   7
   2 -12  -6  294.74   24.93   7
   2 -12  -5    3.25    5.13   7
   2 -12  -4  139.24   17.99   7
  -2  12   4  151.45   15.15   6
  -2  12   3   36.13    8.15   6
   2 -12  -3   39.37   10.52   7
  -2  12   2  167.05   17.55   6
   2 -12  -2  124.78   17.65   7
   2 -12  -1   46.84   11.47   7
  -2  12   1   23.41    7.02   6
   2 -12   0 2298.97   71.30   7
  -2  12   0 2321.21   62.17   6
  -2  12  -1  125.24   15.30   6
   2 -12   1  126.33   17.22   7
   2 -12   2  545.34   34.92   7
  -2  12  -2  547.99   31.93   6
   2 -12   3  129.94   17.68   7
  -2  12  -3  125.92   15.75   6
  -2  12  -4  143.59   17.62   6
  -2  12  -4  127.66   16.41   8
   2 -12   4  133.94   17.76   7
  -2  12  -5    6.56    6.31   8
   2 -12   5   -0.02    4.04   7
  -2  12  -5    4.65    4.59   6
  -2  12  -6  197.02   20.30   8
  -2  12  -6  188.10   20.73   6
   2 -12   6  193.73   21.37   7
   2 -12   7   10.16    6.35   7
  -2  12  -7   12.12    6.59   6
  -2  12  -7    4.30    5.30   8
  -2  12  -8   12.34    6.88   8
   2 -12   8    7.05    6.59   7
  -2  12  -8   11.97    7.09   6
   2 -12   9   53.78   11.88   7
  -2  12  -9   49.78   10.21   8
  -2  12  -9   50.33   11.70   6
  -2  12 -10  192.29   16.76   1
  -2  12 -10  186.96   18.89   8
   2 -12  10  149.62   19.67   7
  -2  12 -10  151.86   19.85   6
  -2  12 -11   13.45    6.21   8
  -2  12 -11   20.62    6.28   1
   2 -12  11   14.62    8.01   7
  -2  12 -11   17.25    7.12   6
  -2  12 -12  116.53   14.42   1
  -2  12 -12   81.27   12.46   8
   2 -12  12   86.02   14.77   7
  -2  12 -12  121.86   19.62   6
  -2  12 -13   18.51   10.21   6
   2 -12  13   10.20    5.95   7
  -2  12 -13    8.30    4.18   1
  -2  12 -14  571.14   32.10   1
  -2  12 -14  485.60   39.12   6
   2 -12  14  518.78   36.04   7
   2 -12  15   31.17   10.94   7
  -2  12 -15   37.97   13.71   6
  -2  12 -15   41.80   10.36   1
  -2  12 -16  311.57   32.90   6
   2 -12  16  286.66   27.34   7
   2 -12  17  215.76   23.79   7
  -2  12 -17  229.38   28.55   6
   2 -12  18   17.13    7.80   7
  -2  12 -18   32.84   13.37   6
  -2  12 -19   57.15   15.89   6
   2 -12  19   51.78   12.29   7
  -2  12 -20   20.26   11.01   6
   2 -12  20    1.59    5.62   7
   2 -12  21   36.48   10.81   7
  -2  12 -21   46.42   16.98   6
   2 -12  22    6.79    5.66   7
  -2  12 -22   14.98    9.34   6
  -2  12 -23    0.51    8.31   6
   2 -12  23   -7.69    8.39   7
  -2  12 -24   13.54    9.16   6
  -2  12 -25   14.32    8.03   6
  -2  12 -26  101.28   23.03   6
  -2  12 -27    3.91    8.72   6
   2 -11 -31   37.55   13.37   5
   2 -11 -30  123.75   21.97   5
  -2  11  29   17.05    9.98   8
   2 -11 -29    6.34    8.63   5
  -2  11  28   45.25   13.13   8
   2 -11 -28   21.95   11.53   5
   2 -11 -27   28.95   11.50   5
  -2  11  27   20.74   10.26   8
   2 -11 -26  129.25   21.66   5
   2 -11 -25   39.46   12.05   5
   2 -11 -24   23.21   10.50   5
   2 -11 -23   34.41   12.03   5
   2 -11 -22  159.91   22.17   5
   2 -11 -21   85.93   16.90   5
   2 -11 -20   88.58   16.24   5
   2 -11 -19   37.68   11.44   5
   2 -11 -18   71.81   14.04   5
   2 -11 -17  341.84   24.18   7
   2 -11 -17  355.74   29.70   5
   2 -11 -16  197.59   18.60   7
   2 -11 -16  197.63   22.82   5
   2 -11 -15   27.62    8.94   5
   2 -11 -15   21.25    6.51   7
   2 -11 -14  880.36   39.15   7
   2 -11 -14  864.03   44.34   5
   2 -11 -13   68.37   12.78   5
   2 -11 -13   75.04   11.74   7
   2 -11 -12  497.02   29.65   7
   2 -11 -12  492.22   33.53   5
   2 -11 -11  321.16   27.48   5
   2 -11 -11  329.65   24.34   7
   2 -11 -10 1700.62   54.93   7
   2 -11 -10 1581.45   60.26   5
   2 -11  -9   36.90   10.16   7
   2 -11  -8  110.40   14.59   7
   2 -11  -7  146.84   16.89   7
   2 -11  -6 1667.60   55.88   7
   2 -11  -5  110.11   15.17   7
   2 -11  -4   14.95    6.85   7
  -2  11   4   17.27    5.14   6
   2 -11  -3  141.60   17.08   7
  -2  11   3  161.36   14.83   6
  -2  11   2  122.29    9.75   1
  -2  11   2  141.76   14.45   6
   2 -11  -2  128.73   16.36   7
  -2  11   1  569.52   21.30   1
  -2  11   1  554.64   28.39   6
   2 -11  -1  551.91   32.83   7
  -2  11   0  237.30   14.12   1
  -2  11   0  203.84   17.93   6
   2 -11   0  214.24   21.01   7
  -2  11  -1   16.33    7.03   6
  -2  11  -1   14.48    4.40   1
   2 -11   2   15.40    6.19   7
  -2  11  -2   10.59    3.75   1
  -2  11  -2    9.82    4.86   6
  -2  11  -3    6.65    3.29   1
   2 -11   3    8.42    6.29   7
  -2  11  -3    8.11    4.88   6
  -2  11  -4   84.86   13.57   6
   2 -11   4   85.60   14.12   7
   2 -11   5  206.48   21.18   7
  -2  11  -5  203.77   19.84   6
  -2  11  -5  188.36   14.43   1
  -2  11  -6  345.73   25.10   8
   2 -11   6  334.39   26.59   7
  -2  11  -6  315.88   25.41   6
  -2  11  -6  339.91   19.69   1
  -2  11  -7  172.89   14.51   1
   2 -11   7  190.60   20.21   7
  -2  11  -7  168.85   18.75   6
  -2  11  -7  173.68   17.49   8
  -2  11  -8   40.31   10.90   8
  -2  11  -8   73.09   11.50   1
   2 -11   8   44.89   11.98   7
  -2  11  -8   32.38   10.49   6
  -2  11  -9    6.13    6.41   8
   2 -11   9   13.43    8.00   7
  -2  11  -9   12.66    5.30   1
  -2  11  -9    8.27    7.19   6
  -2  11 -10 1511.76   49.55   8
  -2  11 -10 1479.41   59.26   6
   2 -11  10 1442.64   56.19   7
  -2  11 -10 1537.03   46.52   1
  -2  11 -11   18.08    5.69   8
  -2  11 -11   10.91    4.81   1
   2 -11  11   23.42    9.38   7
  -2  11 -11   13.93    7.19   6
  -2  11 -12   21.28    6.65   8
  -2  11 -12   51.59   10.51   1
   2 -11  12   33.65   10.35   7
  -2  11 -12   42.38   11.87   6
   2 -11  13   25.49    9.08   7
  -2  11 -13   27.59   12.06   6
  -2  11 -13    8.64    4.59   1
  -2  11 -13   13.95    5.16   8
  -2  11 -14  743.18   36.00   1
  -2  11 -14  635.19   42.75   6
   2 -11  14  707.69   40.13   7
  -2  11 -15  190.03   24.31   6
   2 -11  15  216.75   22.62   7
  -2  11 -15  220.08   20.17   1
   2 -11  16  624.65   38.21   7
  -2  11 -16  682.03   46.30   6
  -2  11 -16  710.61   37.03   1
   2 -11  17   33.83   10.75   7
  -2  11 -17   42.94   13.12   6
  -2  11 -17   33.62    9.19   1
   2 -11  18  317.07   27.64   7
  -2  11 -18  314.13   32.69   6
   2 -11  19   21.38    9.96   7
  -2  11 -19   19.12   10.65   6
   2 -11  20  326.01   28.20   7
  -2  11 -20  316.18   34.50   6
  -2  11 -21   -0.08    6.43   6
   2 -11  21   -1.45    4.93   7
   2 -11  22  425.30   32.50   7
  -2  11 -22  440.32   42.05   6
   2 -11  23   41.07   10.61   7
  -2  11 -23   48.24   15.53   6
  -2  11 -24   55.77   16.09   6
  -2  11 -25   60.04   16.69   6
  -2  11 -26  269.03   35.60   6
  -2  11 -27    5.09    8.84   6
  -2  11 -28  -10.02   10.77   6
  -2  11 -29   -0.76    6.44   6
   2 -10 -33   17.46   10.33   5
   2 -10 -32  113.01   21.40   5
   2 -10 -31   52.91   16.12   5
   2 -10 -30   83.86   17.89   5
  -2  10  29    0.56    4.61   8
   2 -10 -29    3.15    7.36   5
   2 -10 -28   74.79   17.47   5
   2 -10 -27   32.58   12.89   5
   2 -10 -26   22.63   11.03   5
   2 -10 -25   -3.56    5.76   5
   2 -10 -25    5.46    5.02   4
   2 -10 -24   16.31    9.25   5
   2 -10 -23   59.01   14.76   5
   2 -10 -22   27.48   10.34   5
   2 -10 -21   22.32    9.17   5
   2 -10 -20   34.09   10.48   5
   2 -10 -19  241.88   24.79   5
   2 -10 -18  494.02   34.89   5
   2 -10 -17   71.77   14.62   5
   2 -10 -17   78.71   10.95   7
   2 -10 -16  312.14   21.63   7
   2 -10 -16  279.75   25.32   5
   2 -10 -15  564.70   35.23   5
   2 -10 -15  613.61   30.49   7
   2 -10 -14  107.31   16.83   5
   2 -10 -14  134.75   14.59   7
   2 -10 -13  406.79   24.95   7
   2 -10 -13  420.59   30.05   5
   2 -10 -12  195.13   21.65   5
   2 -10 -12  163.56   16.13   7
   2 -10 -11    2.24    4.39   5
   2 -10 -11   14.15    5.96   7
   2 -10 -10  114.08   16.14   5
   2 -10 -10  160.63   16.04   7
   2 -10  -9  259.91   20.68   7
   2 -10  -8  561.58   30.48   7
   2 -10  -7  282.15   21.88   7
   2 -10  -6 1200.16   44.92   7
   2 -10  -5  266.69   21.67   7
   2 -10  -4  685.85   34.82   7
   2 -10  -3   35.33    8.74   7
  -2  10   3   44.16    7.70   6
   2 -10  -2 1024.24   42.54   7
  -2  10   2 1096.65   36.97   6
   2 -10  -1 1061.01   43.81   7
  -2  10   1 1088.51   37.66   6
  -2  10   0  251.79   14.84   1
   2 -10   0  243.63   21.85   7
  -2  10   0  240.24   18.32   6
   2 -10   1   31.11    9.61   7
  -2  10  -1   38.20    8.52   6
  -2  10  -1   23.18    4.83   1
  -2  10  -2   44.46    7.05   1
  -2  10  -2   36.66    7.97   6
   2 -10   2   46.28    9.53   7
  -2  10  -3  160.14   15.98   6
   2 -10   3  181.21   19.01   7
  -2  10  -3  163.00   12.81   1
   2 -10   4   63.69   12.69   7
  -2  10  -4   60.26    8.32   1
  -2  10  -4   68.42   11.12   6
   2 -10   5   37.81   11.08   7
  -2  10  -5   36.18    8.79   6
  -2  10  -5   31.29    6.43   1
   2 -10   6  162.19   18.04   7
  -2  10  -6  162.87   13.65   1
  -2  10  -6  175.52   17.95   6
  -2  10  -7  208.73   15.84   1
  -2  10  -7  188.82   19.59   6
   2 -10   7  209.76   20.49   7
  -2  10  -8  998.40   44.50   6
  -2  10  -8 1057.67   39.91   8
  -2  10  -8  996.95   35.05   1
   2 -10   8  986.44   43.95   7
  -2  10  -9   56.87    9.80   8
   2 -10   9   62.96   12.34   7
  -2  10  -9   71.37   12.30   6
  -2  10  -9   67.90    9.76   1
  -2  10 -10   64.68    9.55   1
   2 -10  10   69.85   12.80   7
  -2  10 -10   68.49   10.19   8
  -2  10 -10   88.01   14.69   6
  -2  10 -11  961.24   36.58   8
   2 -10  11  992.67   44.55   7
  -2  10 -11 1010.07   38.25   1
  -2  10 -11 1020.21   48.39   6
   2 -10  12  795.32   40.34   7
  -2  10 -12  822.76   33.21   8
  -2  10 -12  820.20   35.64   1
  -2  10 -13   83.70   12.47   1
  -2  10 -13   84.94   10.61   8
  -2  10 -13   82.12   14.94   6
   2 -10  13  102.89   15.74   7
   2 -10  14  827.37   41.61   7
   2 -10  14  867.79   37.93   3
  -2  10 -14  799.51   45.94   6
  -2  10 -14  865.21   38.55   1
   2 -10  15   40.36   10.64   7
   2 -10  15   21.10    7.44   3
  -2  10 -15   26.83    8.21   1
  -2  10 -15    5.54    6.14   6
   2 -10  16  659.64   34.66   3
  -2  10 -16  698.35   36.42   1
  -2  10 -16  568.84   41.16   6
   2 -10  16  707.27   39.04   7
   2 -10  17   15.70    8.03   3
  -2  10 -17    4.70    7.50   6
   2 -10  17   22.49    9.04   7
  -2  10 -17    7.07    7.01   1
  -2  10 -18  210.78   26.48   6
   2 -10  18  201.18   20.29   3
   2 -10  18  205.39   21.17   7
  -2  10 -18  199.75   20.52   1
   2 -10  19  205.21   21.22   7
  -2  10 -19  188.12   25.29   6
   2 -10  19  188.03   20.70   3
  -2  10 -19  190.52   20.90   1
   2 -10  20  328.47   27.38   3
  -2  10 -20  300.47   32.41   6
   2 -10  20  272.51   24.36   7
  -2  10 -21    1.23    7.86   6
   2 -10  21   12.88    7.30   7
   2 -10  21   18.18    8.98   3
   2 -10  22  157.91   19.77   3
   2 -10  22  164.34   19.51   7
  -2  10 -22  163.24   25.44   6
   2 -10  23   78.72   14.50   3
   2 -10  23   89.65   14.63   7
  -2  10 -23   82.83   18.53   6
   2 -10  24   97.42   16.64   3
   2 -10  24  101.62   15.58   7
  -2  10 -24   95.04   20.14   6
  -2  10 -25   31.40   13.75   6
   2 -10  25   57.19   13.32   3
   2 -10  26   68.39   15.10   3
  -2  10 -26   92.68   21.10   6
  -2  10 -27   -1.02    8.18   6
  -2  10 -28   28.11   12.55   6
  -2  10 -29  123.38   24.22   6
  -2  10 -30    6.28   12.55   6
   2  -9 -34    5.60    6.67   5
   2  -9 -33   38.78   16.33   5
   2  -9 -32   43.82   14.02   5
   2  -9 -31   92.99   19.88   5
   2  -9 -30  166.76   25.69   5
   2  -9 -29   10.12   10.94   5
   2  -9 -28  407.03   37.53   5
   2  -9 -27   38.24   11.94   5
   2  -9 -26  215.03   23.44   4
   2  -9 -26  190.97   25.58   5
   2  -9 -25  103.98   16.61   4
   2  -9 -25  102.53   19.30   5
   2  -9 -24  376.83   29.72   4
   2  -9 -24  334.56   31.87   5
   2  -9 -23  100.26   18.25   5
   2  -9 -22  321.79   30.04   5
   2  -9 -21  123.34   19.05   5
   2  -9 -20  121.71   18.28   5
   2  -9 -19   -5.88    7.05   5
   2  -9 -18   62.28   12.31   5
   2  -9 -17   30.65    6.90   7
   2  -9 -17   37.03   11.55   5
   2  -9 -16   70.65   13.34   5
   2  -9 -16   45.10    7.75   7
   2  -9 -15    2.64    4.04   7
   2  -9 -15   -1.48    3.79   5
   2  -9 -14    3.56    4.54   5
   2  -9 -14    5.40    3.59   7
   2  -9 -13  364.38   21.90   7
   2  -9 -13  390.67   28.13   5
   2  -9 -12  287.11   19.90   7
   2  -9 -12  285.47   24.12   5
   2  -9 -11   10.45    5.66   5
   2  -9 -11   20.65    6.22   7
   2  -9 -10  957.85   36.61   7
   2  -9  -9  203.03   20.10   7
   2  -9  -8 1893.94   52.34   7
   2  -9  -7   29.22    8.18   7
   2  -9  -6  158.09   16.19   7
   2  -9  -5   58.06   13.09   7
   2  -9  -4 1569.88   49.31   7
   2  -9  -3   88.43   13.72   7
  -2   9   2  465.95   22.47   6
   2  -9  -2  382.18   24.81   7
  -2   9   1   52.29    9.21   6
   2  -9  -1   69.76   12.77   7
  -2   9   0 1620.67   43.77   6
   2  -9   0 1542.55   49.86   7
  -2   9  -1   36.57    6.03   1
   2  -9   1   64.10   12.23   7
  -2   9  -1   60.10    9.58   6
  -2   9  -2 2233.64   44.41   1
   2  -9   2 2183.56   59.77   7
  -2   9  -2 2191.33   53.33   6
   2  -9   3   90.27   14.85   7
  -2   9  -3   64.10   11.49   6
   2  -9   4 2299.97   62.06   7
  -2   9  -4 2362.21   58.43   6
  -2   9  -4 2417.42   48.58   1
  -2   9  -5  482.17   27.09   6
  -2   9  -5  502.49   22.85   1
   2  -9   5  488.83   28.83   7
  -2   9  -6  213.89   15.43   1
  -2   9  -6  203.92   18.21   6
   2  -9   6  210.02   18.97   7
   2  -9   7  486.15   29.56   7
  -2   9  -7  437.09   22.40   1
  -2   9  -7  441.95   27.99   6
  -2   9  -8 4557.75   89.80   6
   2  -9   8 4625.11   89.83   7
  -2   9  -8 4653.48   74.83   1
  -2   9  -9   38.60    7.48   8
  -2   9  -9   58.44   12.44   6
  -2   9  -9   52.68    9.14   1
  -2   9 -10   89.08   10.92   8
   2  -9  10   93.89   13.88   7
  -2   9 -10   84.45   13.01   6
  -2   9 -10   87.03   10.64   1
  -2   9 -11  625.98   27.28   8
  -2   9 -11  653.09   36.76   6
  -2   9 -11  617.19   29.30   1
   2  -9  11  588.80   32.94   7
  -2   9 -12  450.17   22.87   8
   2  -9  12  467.70   26.14   3
  -2   9 -12  404.78   29.71   6
  -2   9 -12  447.93   25.78   1
   2  -9  12  496.27   30.19   7
   2  -9  13   78.16   12.55   7
  -2   9 -13   57.91    9.68   1
  -2   9 -13   79.53    9.30   8
  -2   9 -13   91.48   15.06   6
   2  -9  13   65.32   10.09   3
  -2   9 -14   14.73    6.56   1
  -2   9 -14    7.02    3.81   8
   2  -9  14    9.75    4.88   7
   2  -9  14   13.89    5.36   3
  -2   9 -14    4.00    3.97   6
  -2   9 -15    4.83    4.63   1
   2  -9  15   -2.33    4.22   7
   2  -9  15    0.49    3.31   3
  -2   9 -15    1.93    6.03   6
   2  -9  16 1059.26   45.37   7
  -2   9 -16 1050.43   43.72   1
  -2   9 -16  980.37   50.83   6
   2  -9  16 1058.52   43.28   3
  -2   9 -17  283.17   23.54   1
   2  -9  17  280.71   23.34   3
  -2   9 -17  270.36   27.51   6
   2  -9  17  284.33   24.02   7
  -2   9 -18  473.02   30.93   1
   2  -9  18  507.77   31.94   7
  -2   9 -18  507.33   38.87   6
   2  -9  18  494.82   31.39   3
  -2   9 -19  346.08   32.78   6
   2  -9  19  339.44   26.68   3
  -2   9 -19  304.17   25.47   1
   2  -9  19  369.19   27.57   7
   2  -9  20  222.56   22.34   3
   2  -9  20  249.16   22.57   7
  -2   9 -20  234.24   28.03   6
  -2   9 -20  231.42   22.87   1
   2  -9  21  130.85   17.91   3
   2  -9  21  134.23   16.85   7
  -2   9 -21   78.55   14.53   1
  -2   9 -21  124.22   21.08   6
   2  -9  22  139.05   16.81   7
   2  -9  22  114.74   17.01   3
  -2   9 -22  122.45   21.82   6
  -2   9 -23   63.47   16.88   6
   2  -9  23   65.59   12.00   7
   2  -9  23   63.10   13.76   3
   2  -9  24  174.19   21.80   3
  -2   9 -24  139.14   23.56   6
   2  -9  24  170.96   18.79   7
   2  -9  25   74.97   15.77   3
  -2   9 -25   74.15   18.34   6
   2  -9  26   17.87    6.46   3
  -2   9 -26   19.60   10.59   6
  -2   9 -27   -1.37    9.53   6
   2  -9  27    7.96    7.45   3
   2  -9  28  171.49   24.10   3
  -2   9 -28  160.96   27.45   6
  -2   9 -29  107.90   23.08   6
   2  -9  29  127.45   21.12   3
   2  -9  30    1.62    6.70   3
  -2   9 -30   15.06   11.00   6
   2  -9  31    3.10    7.15   3
  -2   9 -31   -6.91    9.71   6
   2  -9  32   66.91   16.24   3
  -2   9 -32   76.60   20.13   6
   2  -9  33    2.64    7.26   3
   2  -8 -34  338.14   37.91   5
   2  -8 -33   52.81   17.82   5
   2  -8 -32  198.96   28.26   5
   2  -8 -31   26.94   13.90   5
   2  -8 -30  463.02   40.54   5
   2  -8 -29   35.28   13.59   5
   2  -8 -28    8.85    7.93   5
   2  -8 -27  279.43   26.65   4
   2  -8 -27  260.12   28.76   5
   2  -8 -26  105.14   18.55   5
   2  -8 -26  104.09   16.03   4
   2  -8 -25    9.00    8.29   5
   2  -8 -25   12.99    6.84   4
   2  -8 -24   89.26   16.29   5
   2  -8 -24  116.92   16.30   4
   2  -8 -23  150.01   20.91   5
   2  -8 -23  157.32   18.45   4
   2  -8 -22  416.46   33.37   5
   2  -8 -21   46.07   11.78   5
   2  -8 -20  446.39   33.29   5
   2  -8 -19  358.85   29.02   5
   2  -8 -18   92.31   10.20   7
   2  -8 -18   76.02   14.16   5
   2  -8 -17   98.99   15.47   5
   2  -8 -17   85.22    9.88   7
   2  -8 -16  165.54   13.65   7
   2  -8 -16  164.90   18.80   5
   2  -8 -15  535.64   24.29   7
   2  -8 -15  522.48   32.25   5
   2  -8 -14   12.53    4.29   7
   2  -8 -14   10.81    6.29   5
   2  -8 -13   -5.59    5.79   5
   2  -8 -13    4.10    2.79   7
   2  -8 -12  147.33   16.61   5
   2  -8 -12  161.87   13.86   7
   2  -8 -11  122.80   12.34   7
   2  -8 -11  111.10   14.98   5
   2  -8 -10  131.68   12.97   7
   2  -8  -9 1021.02   36.09   7
   2  -8  -8  212.48   16.83   7
   2  -8  -7  618.40   28.75   7
   2  -8  -6 2636.91   59.02   7
   2  -8  -5 2854.93   61.80   7
   2  -8  -4 1433.73   43.99   7
   2  -8  -3  138.70   16.08   7
   2  -8  -2 2102.77   53.74   7
  -2   8   2 2225.66   45.12   6
  -2   8   1  706.65   26.37   6
   2  -8  -1  641.09   30.27   7
  -2   8   0 2241.18   47.52   6
   2  -8   0 2166.43   55.09   7
   2  -8   1  212.46   18.77   7
  -2   8  -1  229.57   16.69   6
  -2   8  -2 2041.14   47.84   6
   2  -8   2 2026.27   54.00   7
  -2   8  -3  157.52   14.60   6
   2  -8   3  159.91   15.62   7
  -2   8  -4 1041.16   36.66   6
   2  -8   4 1054.26   39.22   7
  -2   8  -4  946.01   29.81   1
   2  -8   5  838.75   35.33   7
  -2   8  -5  846.87   33.78   6
  -2   8  -6 2395.33   49.91   1
   2  -8   6 2408.66   60.19   7
  -2   8  -6 2354.88   57.74   6
  -2   8  -7  343.71   19.44   1
  -2   8  -7  361.01   23.58   6
   2  -8   7  355.51   23.53   7
  -2   8  -8 1537.71   49.38   6
  -2   8  -8 1428.64   40.47   1
   2  -8   8 1503.48   48.31   7
   2  -8   9   85.47   12.31   7
  -2   8  -9   85.87   12.61   6
  -2   8  -9   86.63   10.45   1
  -2   8 -10  407.34   22.89   1
   2  -8  10  384.71   24.94   7
   2  -8  10  406.17   22.83   3
  -2   8 -10  419.11   27.13   6
  -2   8 -11  142.75   13.89   1
   2  -8  11  147.98   15.49   7
  -2   8 -11  140.60   12.08   8
  -2   8 -11  120.40   15.36   6
   2  -8  11  149.35   14.12   3
  -2   8 -12   10.16    6.43   6
  -2   8 -12    4.02    2.04   8
   2  -8  12    3.61    3.77   7
  -2   8 -12    3.09    3.45   1
   2  -8  12    1.16    3.96   3
  -2   8 -13   28.01    8.26   6
  -2   8 -13   16.47    5.61   1
   2  -8  13   34.04    8.17   7
  -2   8 -13   24.26    5.12   8
   2  -8  13   22.56    6.38   3
  -2   8 -14   57.19   12.40   6
  -2   8 -14   35.75    5.89   8
  -2   8 -14   40.05    8.78   1
   2  -8  14   50.61    9.33   3
   2  -8  15  260.08   21.11   7
  -2   8 -15  259.01   24.76   6
   2  -8  15  267.52   20.85   3
  -2   8 -15  249.95   20.57   1
  -2   8 -15  257.36   14.09   8
   2  -8  16  192.42   18.14   3
   2  -8  16  169.04   17.44   7
  -2   8 -16  165.83   16.82   1
  -2   8 -16  186.72   21.73   6
  -2   8 -17  172.88   21.38   6
  -2   8 -17  166.71   17.74   1
   2  -8  17  157.44   16.92   7
   2  -8  17  183.06   18.22   3
  -2   8 -18  151.57   17.68   1
   2  -8  18  125.78   15.91   3
  -2   8 -18  145.37   20.24   6
   2  -8  18  152.45   16.95   7
  -2   8 -19   36.28   12.77   6
  -2   8 -19   23.36    8.64   1
   2  -8  19   20.64    7.48   3
  -2   8 -20   47.37   10.87   1
   2  -8  20   64.53   11.24   7
   2  -8  20   46.93   10.63   3
  -2   8 -20   65.88   14.80   6
   2  -8  21  144.17   16.48   7
  -2   8 -21  110.75   16.09   1
   2  -8  21  100.41   15.57   3
  -2   8 -21  132.77   20.87   6
  -2   8 -22  119.13   17.52   1
   2  -8  22  156.71   17.27   7
  -2   8 -22  146.46   22.42   6
   2  -8  22  137.34   18.85   3
   2  -8  23    6.55    6.43   3
  -2   8 -23    0.30    6.51   6
   2  -8  23    3.94    3.62   7
   2  -8  24    0.41    4.89   3
  -2   8 -24    4.07    6.36   6
   2  -8  24    1.94    3.69   7
  -2   8 -25   91.52   19.34   6
   2  -8  25  116.20   18.53   3
  -2   8 -26   -2.89    7.59   6
   2  -8  26    9.71    7.89   3
   2  -8  27   64.62   14.27   3
  -2   8 -27   30.38   13.13   6
  -2   8 -28    4.11    5.75   6
   2  -8  28   16.86    7.86   3
   2  -8  29   45.16   14.10   3
  -2   8 -29   26.41   12.98   6
   2  -8  30  103.83   19.96   3
  -2   8 -30   97.41   21.47   6
   2  -8  31   35.93   12.25   3
  -2   8 -31   24.66   13.20   6
  -2   8 -32   52.80   16.79   6
   2  -8  32   68.89   16.98   3
  -2   8 -33   14.29   11.53   6
   2  -8  33   25.42   11.86   3
   2  -8  34   82.91   19.94   3
   2  -7 -35   18.65   10.73   5
   2  -7 -34   60.63   16.65   5
   2  -7 -33    6.53    8.62   5
   2  -7 -32   55.28   15.65   5
   2  -7 -31  199.03   27.27   5
   2  -7 -30  151.03   23.21   5
   2  -7 -29   12.08    9.08   5
   2  -7 -28   -0.22    6.16   5
   2  -7 -28    9.08    7.47   4
   2  -7 -27   69.30   15.11   5
   2  -7 -27   69.60   13.17   4
   2  -7 -26   30.60   11.69   5
   2  -7 -26   31.82    9.93   4
   2  -7 -25   11.97    7.56   5
   2  -7 -25   20.10    7.90   4
   2  -7 -24   22.05    9.59   5
   2  -7 -24   29.95    8.57   4
   2  -7 -23   20.77   10.20   5
   2  -7 -23    9.19    5.20   4
   2  -7 -22  117.46   15.24   4
   2  -7 -22  140.55   19.08   5
   2  -7 -21   69.44   11.90   4
   2  -7 -21   74.95   14.82   5
   2  -7 -20  421.91   31.41   5
   2  -7 -19    2.85    4.35   5
   2  -7 -18  296.80   25.42   5
   2  -7 -17    5.42    3.04   7
   2  -7 -17   10.42    6.92   5
   2  -7 -16 1283.98   34.42   7
   2  -7 -16 1315.33   50.50   5
   2  -7 -15   93.74    9.50   7
   2  -7 -15   87.00   13.68   5
   2  -7 -14 2155.82   61.63   5
   2  -7 -14 2134.23   44.68   7
   2  -7 -13  131.30   15.40   5
   2  -7 -13  139.73   11.88   7
   2  -7 -12  319.69   24.40   5
   2  -7 -12  233.59   16.51   7
   2  -7 -11 1328.40   47.33   5
   2  -7 -11 1220.18   35.53   7
   2  -7 -10 1688.74   42.28   7
   2  -7 -10 1528.06   50.84   5
   2  -7  -9 1039.28   33.63   7
   2  -7  -8  102.79   13.14   7
   2  -7  -7 2668.58   54.65   7
   2  -7  -6  588.57   26.07   7
   2  -7  -5 1891.79   46.70   7
   2  -7  -4   11.88    4.61   7
   2  -7  -3 1962.41   48.41   7
   2  -7  -2   61.97    9.25   7
  -2   7   2   77.75    8.01   6
  -2   7   1  405.45   18.54   6
   2  -7  -1  397.65   22.41   7
  -2   7   0 2681.52   47.22   6
   2  -7   0 2611.18   56.46   7
  -2   7  -1   20.20    4.39   6
   2  -7   1   25.58    6.87   7
   2  -7   2  629.88   28.10   7
  -2   7  -2  666.67   25.41   6
  -2   7  -3   46.30    7.47   6
   2  -7   3   55.69    9.33   7
  -2   7  -4 1355.04   34.52   1
   2  -7   4 1367.77   41.97   7
  -2   7  -4 1409.68   39.26   6
  -2   7  -5  318.74   17.29   1
   2  -7   5  347.17   21.64   7
  -2   7  -5  348.67   20.43   6
  -2   7  -6 2216.28   52.87   6
   2  -7   6 2190.56   53.76   7
  -2   7  -6 2157.93   46.18   1
   2  -7   7 2430.51   57.03   7
  -2   7  -7 2385.23   56.58   6
  -2   7  -7 2417.58   50.12   1
   2  -7   8  945.10   32.19   3
  -2   7  -8  861.05   35.25   6
   2  -7   8  895.98   35.08   7
  -2   7  -8  872.04   30.99   1
   2  -7   9  169.65   14.00   3
  -2   7  -9  219.22   18.72   6
   2  -7   9  209.57   18.15   7
  -2   7  -9  188.48   15.33   1
   2  -7  10 1351.34   43.57   7
  -2   7 -10 1334.32   40.25   1
   2  -7  10 1392.59   40.66   3
   2  -7  11 2450.51   55.40   3
   2  -7  11 2374.77   58.17   7
  -2   7 -11 2236.54   62.36   6
  -2   7 -11 2407.06   55.60   1
  -2   7 -11 2350.27   44.20   8
  -2   7 -12  139.16   13.94   1
   2  -7  12  169.17   15.26   3
   2  -7  12  154.47   15.36   7
  -2   7 -12  132.98   16.00   6
  -2   7 -12  140.94   10.68   8
  -2   7 -13  109.60   13.38   1
  -2   7 -13   53.94    7.10   8
   2  -7  13   63.31    9.62   3
   2  -7  13  136.43   16.08   7
  -2   7 -13  158.36   18.60   6
  -2   7 -14  146.43    9.85   8
   2  -7  14  137.24   14.56   3
  -2   7 -14  147.40   15.32   1
   2  -7  14  133.03   14.45   7
  -2   7 -14  168.09   18.83   6
   2  -7  15   64.40   11.40   7
   2  -7  15   36.90    8.72   3
  -2   7 -15   59.64   10.66   1
  -2   7 -15   36.16    4.94   8
  -2   7 -16    5.30    4.34   1
  -2   7 -16   14.26    7.27   6
   2  -7  16   22.83    6.84   3
   2  -7  16   12.01    4.57   7
   2  -7  17  459.30   28.40   3
  -2   7 -17  461.14   33.45   6
  -2   7 -17  453.94   28.64   1
   2  -7  17  459.18   27.10   7
  -2   7 -18   30.40    8.57   1
   2  -7  18   19.80    6.61   7
   2  -7  18   31.70    9.31   3
  -2   7 -18   33.54   11.58   6
  -2   7 -19  113.08   15.21   1
  -2   7 -19  113.67   17.71   6
   2  -7  19  103.04   14.44   3
   2  -7  19  103.63   13.39   7
   2  -7  20   27.36    7.15   7
   2  -7  20   19.51    6.97   3
  -2   7 -20   32.29    9.01   1
  -2   7 -20    7.30    5.54   6
  -2   7 -21    8.22    4.26   1
   2  -7  21    1.80    4.93   3
   2  -7  21    9.23    5.36   7
  -2   7 -21    4.92    5.88   6
   2  -7  22  400.28   30.59   3
  -2   7 -22  406.36   30.66   1
   2  -7  22  405.11   25.95   7
  -2   7 -22  461.85   38.20   6
   2  -7  23  102.11   13.30   7
  -2   7 -23   87.88   17.37   6
   2  -7  23   84.56   15.29   3
  -2   7 -24  296.67   31.88   6
   2  -7  24  309.38   22.54   7
   2  -7  24  296.37   28.16   3
  -2   7 -25  126.55   22.05   6
   2  -7  25  123.37   19.13   3
  -2   7 -26  223.78   30.32   6
   2  -7  26  310.67   29.81   3
   2  -7  27   18.84    9.18   3
  -2   7 -27    4.12    7.54   6
   2  -7  28   83.50   16.60   3
  -2   7 -28   64.62   15.70   6
  -2   7 -29   31.13   12.36   6
   2  -7  29   55.05   15.81   3
   2  -7  30  353.40   34.98   3
  -2   7 -30  316.92   37.24   6
   2  -7  31  195.29   26.17   3
  -2   7 -31  206.44   31.23   6
  -2   7 -32   51.61   16.42   6
   2  -7  32   49.70   15.40   3
   2  -7  33    2.02    6.81   3
  -2   7 -33   15.86   10.24   6
   2  -7  34   81.66   19.08   3
  -2   7 -34   61.85   18.77   6
   2  -7  35    3.77    7.47   3
   2  -6 -36    7.75    9.10   5
   2  -6 -35    6.58    8.26   5
   2  -6 -34    9.79    7.56   5
   2  -6 -33   90.42   19.77   5
   2  -6 -32    4.98    9.05   5
   2  -6 -31   17.47   10.86   5
   2  -6 -30   20.34   10.76   5
   2  -6 -29  159.32   23.76   5
   2  -6 -29  138.05   19.26   4
   2  -6 -28   64.20   15.84   5
   2  -6 -28   70.66   14.02   4
   2  -6 -27    0.89    6.40   5
   2  -6 -27    1.72    4.58   4
   2  -6 -26    3.08    6.32   5
   2  -6 -26   10.79    5.76   4
   2  -6 -25   97.68   14.91   4
   2  -6 -25  113.86   19.04   5
   2  -6 -24  144.95   17.89   4
   2  -6 -24  183.52   22.53   5
   2  -6 -23  432.80   33.45   5
   2  -6 -23  390.52   27.60   4
   2  -6 -22  424.77   32.57   5
   2  -6 -22  409.24   27.58   4
   2  -6 -21   41.68   12.85   5
   2  -6 -21   28.67    7.98   4
   2  -6 -20  460.18   32.06   5
   2  -6 -20  468.45   27.56   4
   2  -6 -19  302.10   26.00   5
   2  -6 -18  145.28   17.82   5
   2  -6 -17  286.42   14.34   7
   2  -6 -17  356.41   26.61   5
   2  -6 -16  638.84   21.77   7
   2  -6 -16  685.07   35.70   5
   2  -6 -15  293.62   14.89   7
   2  -6 -15  300.44   23.05   5
   2  -6 -14  194.76   12.47   7
   2  -6 -14  204.87   19.18   5
   2  -6 -13  147.91   11.62   7
   2  -6 -13  224.46   21.48   5
   2  -6 -12 1503.73   35.78   7
   2  -6 -12 1649.99   51.68   5
   2  -6 -11 2645.13   48.04   7
   2  -6 -11 2887.35   66.88   5
  -2   6  10  181.10    9.27   6
   2  -6 -10  205.42   13.78   7
   2  -6 -10  260.60   20.57   5
  -2   6   9   73.77    5.78   6
   2  -6  -9   92.14   10.38   7
   2  -6  -8 4269.94   63.41   7
  -2   6   8 4063.33   42.20   6
   2  -6  -7  340.57   18.42   7
   2  -6  -6  416.95   20.45   7
   2  -6  -5   15.26    4.68   7
   2  -6  -4  562.47   23.74   7
   2  -6  -3  286.51   17.03   7
   2  -6  -2  250.89   16.21   7
  -2   6   2  246.01   12.01   6
   2  -6  -1  188.45   16.29   7
  -2   6   1  265.14   14.08   6
   2  -6   0 3135.12   57.56   7
  -2   6   0 3146.29   46.02   6
   2  -6   1  235.65   16.22   7
  -2   6  -1  259.27   13.95   6
  -2   6  -2   32.17    5.66   6
   2  -6   2   22.20    6.13   7
  -2   6  -3   36.00    6.52   6
   2  -6   3   18.34    6.18   7
   2  -6   4  189.42   14.68   7
  -2   6  -4  196.53   13.82   6
  -2   6  -5  883.19   27.51   1
  -2   6  -5  895.84   30.47   6
   2  -6   5  850.97   31.41   7
  -2   6  -6 1188.80   36.59   6
   2  -6   6 1133.45   36.34   7
  -2   6  -6 1144.80   32.40   1
   2  -6   7 1861.74   42.90   3
  -2   6  -7 2016.62   44.44   1
   2  -6   7 1826.85   46.99   7
  -2   6  -7 2044.46   49.95   6
   2  -6   8 1378.85   37.33   3
  -2   6  -8 1356.65   42.01   6
   2  -6   8 1324.72   40.00   7
  -2   6  -8 1297.34   36.72   1
  -2   6  -9  499.65   26.52   6
   2  -6   9  558.53   24.39   3
  -2   6  -9  523.80   23.94   1
   2  -6   9  537.16   25.63   7
   2  -6  10   60.18   11.76   7
  -2   6 -10  183.68   18.22   6
  -2   6 -10  142.74   14.24   1
   2  -6  10   60.67   10.88   3
   2  -6  11 2637.66   57.78   7
  -2   6 -11 2646.63   65.21   6
   2  -6  11 2762.51   57.47   3
  -2   6 -11 2757.58   58.28   1
  -2   6 -12 2229.60   37.04   8
   2  -6  12 2186.73   52.73   7
  -2   6 -12 2127.70   59.95   6
   2  -6  12 2269.15   53.59   3
  -2   6 -12 2189.25   53.12   1
  -2   6 -13  378.59   14.51   8
   2  -6  13  354.01   22.12   3
   2  -6  13  369.93   22.17   7
  -2   6 -13  367.96   25.87   6
  -2   6 -13  376.20   22.81   1
  -2   6 -14   84.77    6.45   8
  -2   6 -14  108.52   12.90   1
   2  -6  14   86.51   11.42   7
  -2   6 -14  106.88   14.98   6
   2  -6  14   81.93   11.25   3
  -2   6 -15  661.78   15.73   8
  -2   6 -15  764.11   39.29   6
   2  -6  15  738.57   33.48   3
   2  -6  15  695.76   30.79   7
  -2   6 -15  737.45   33.65   1
  -2   6 -16 1284.15   45.60   1
   2  -6  16 1297.42   45.69   3
  -2   6 -16 1376.90   54.06   6
   2  -6  16 1271.45   41.65   7
  -2   6 -17  227.17   20.19   1
   2  -6  17  216.72   17.76   7
   2  -6  17  232.78   20.40   3
  -2   6 -17  236.78   23.33   6
  -2   6 -18   23.51    9.02   1
   2  -6  18    7.65    5.41   7
   2  -6  18    2.63    5.19   3
  -2   6 -18   14.90    7.39   6
   2  -6  19   29.94    7.09   7
   2  -6  19   24.07    7.67   3
  -2   6 -19   45.52    9.86   1
  -2   6 -19   41.25   11.24   6
  -2   6 -20  683.46   37.05   1
  -2   6 -20  679.67   42.50   6
   2  -6  20  625.11   30.16   7
   2  -6  20  669.87   37.21   3
  -2   6 -21  382.74   28.70   1
   2  -6  21  342.60   27.59   3
   2  -6  21  404.68   24.37   7
  -2   6 -21  378.54   32.76   6
  -2   6 -22  110.53   16.30   1
   2  -6  22   98.01   12.43   7
  -2   6 -22   72.32   15.02   6
   2  -6  23  151.66   15.03   7
  -2   6 -23   96.03   16.21   1
  -2   6 -23  112.76   19.45   6
   2  -6  24  481.07   26.35   7
  -2   6 -24  433.47   37.60   6
   2  -6  25   22.98    9.37   3
  -2   6 -25   18.27   10.48   6
  -2   6 -26    4.50    6.63   6
   2  -6  26    4.33    6.83   3
   2  -6  27   85.12   16.17   3
  -2   6 -27   68.60   16.45   6
  -2   6 -28  149.07   24.05   6
   2  -6  28  159.30   23.02   3
  -2   6 -29   73.59   17.08   6
   2  -6  29   75.79   16.31   3
   2  -6  30  108.14   20.13   3
  -2   6 -30   95.40   19.66   6
  -2   6 -31  -11.61    9.52   6
   2  -6  31    5.72    8.88   3
  -2   6 -32  589.70   50.54   6
   2  -6  32  599.49   46.90   3
  -2   6 -33   46.06   17.68   6
   2  -6  33   79.42   18.29   3
  -2   6 -34   49.08   17.12   6
   2  -6  34   15.42   10.49   3
  -2   6 -35  113.40   25.03   6
   2  -6  35   57.17   16.52   3
   2  -5 -36   84.95   17.78   5
   2  -5 -35   24.40   11.55   5
   2  -5 -34   22.66   10.76   5
   2  -5 -33   41.74   13.39   5
   2  -5 -32   71.57   16.93   5
   2  -5 -31   15.23    9.24   5
   2  -5 -30   73.02   17.39   5
   2  -5 -29    9.75    8.88   5
   2  -5 -28  162.08   22.81   5
   2  -5 -27   49.31   11.49   4
   2  -5 -27   51.62   14.13   5
   2  -5 -26   20.47    8.96   5
   2  -5 -26    2.49    3.94   4
   2  -5 -25  313.15   29.31   5
   2  -5 -25  335.73   25.94   4
   2  -5 -24   18.13    8.76   5
   2  -5 -24   22.63    8.39   4
   2  -5 -23  263.63   21.92   4
   2  -5 -23  282.44   27.11   5
   2  -5 -22  174.60   21.01   5
   2  -5 -22  162.42   17.08   4
   2  -5 -21  815.44   42.67   5
   2  -5 -21  791.34   35.95   4
   2  -5 -20   29.07    9.23   5
   2  -5 -20   39.07    8.37   4
   2  -5 -19   35.41   13.46   5
   2  -5 -19    8.24    5.43   4
   2  -5 -18  732.56   37.78   5
   2  -5 -18  818.11   33.36   4
   2  -5 -17  617.99   17.66   7
   2  -5 -17  616.53   33.49   5
   2  -5 -16 1783.15   31.31   7
   2  -5 -16 1730.37   54.46   5
   2  -5 -15   27.57    7.90   5
   2  -5 -15   14.55    3.89   7
   2  -5 -14 2645.11   40.42   7
   2  -5 -14 2679.50   64.36   5
   2  -5 -13   45.52    5.88   7
   2  -5 -13   34.37    8.57   5
   2  -5 -12 1355.48   30.64   7
   2  -5 -12 1441.89   45.47   5
   2  -5 -11    9.33    3.04   7
   2  -5 -11   21.14    7.97   5
   2  -5 -10  913.37   25.96   7
  -2   5  10  874.84   18.63   6
   2  -5 -10  997.92   37.38   5
   2  -5  -9  998.48   27.51   7
  -2   5   9  915.03   17.77   6
   2  -5  -8 2504.76   44.02   7
   2  -5  -8 2382.31   37.74   2
  -2   5   8 2264.40   26.40   6
   2  -5  -7  603.60   17.71   2
   2  -5  -7  641.65   22.84   7
  -2   5   7  566.47   12.52   6
   2  -5  -6 1554.52   35.59   7
   2  -5  -6 1523.71   25.80   2
   2  -5  -5  551.51   21.54   7
   2  -5  -5  584.91   14.38   2
   2  -5  -4 1100.67   17.50   2
   2  -5  -4 1048.81   29.81   7
   2  -5  -3   21.49    5.06   7
   2  -5  -3   22.11    2.23   2
  -2   5   3   27.55    3.73   6
   2  -5  -2 2213.70   44.00   7
  -2   5   2 2248.15   30.26   6
  -2   5   1   64.57    5.98   6
   2  -5  -1   55.83    7.40   7
  -2   5   0  853.74   21.29   6
   2  -5   0  851.31   27.79   7
   2  -5   1   98.81    9.78   7
  -2   5  -1  129.54    9.64   6
   2  -5   2 1052.01   31.33   7
   2  -5   2  923.67   10.85   2
  -2   5  -2 1029.77   26.68   6
  -2   5  -3   53.24    6.96   6
   2  -5   3   42.74    6.77   7
   2  -5   3   40.27    2.86   2
   2  -5   4  154.78   12.41   7
  -2   5  -4  149.58   11.57   6
   2  -5   4  158.91    6.53   2
   2  -5   5    7.86    4.47   7
  -2   5  -5    7.49    3.01   1
   2  -5   6 3473.14   58.73   7
   2  -5   6 3687.56   56.33   3
  -2   5  -6 3532.98   54.84   1
  -2   5  -6 3582.88   59.96   6
  -2   5  -7  713.60   25.65   1
   2  -5   7  688.16   24.90   3
   2  -5   7  666.18   26.21   7
  -2   5  -7  704.41   28.20   6
   2  -5   8 2643.61   52.29   7
   2  -5   8 2666.74   51.04   3
  -2   5  -8 2723.31   51.54   1
  -2   5  -8 2633.70   56.21   6
   2  -5   9  445.26   21.68   7
   2  -5   9  458.90   21.81   3
  -2   5  -9  486.03   23.16   1
  -2   5  -9  473.46   24.80   6
   2  -5  10  864.59   30.53   7
  -2   5 -10  861.68   30.67   1
  -2   5 -10  914.71   35.60   6
   2  -5  10  895.81   31.01   3
   2  -5  11  305.45   18.95   3
   2  -5  11  285.66   17.85   7
  -2   5 -11  308.47   21.78   6
  -2   5 -11  344.90   20.18   1
  -2   5 -12  326.29   22.79   6
   2  -5  12  327.50   19.34   7
  -2   5 -12  350.51   12.53   8
  -2   5 -12  353.37   21.13   1
   2  -5  12  354.58   20.81   3
   2  -5  13 1345.12   41.91   3
   2  -5  13 1331.37   38.90   7
  -2   5 -13 1269.24   22.71   8
  -2   5 -13 1363.07   48.11   6
  -2   5 -13 1373.99   42.27   1
  -2   5 -13 1279.71   22.11   8
  -2   5 -14  390.25   23.24   1
  -2   5 -14  387.92   26.38   6
  -2   5 -14  338.98    9.81   8
   2  -5  14  398.70   23.72   3
   2  -5  14  376.52   20.99   7
  -2   5 -14  320.44   10.07   8
  -2   5 -15   45.19   11.48   6
  -2   5 -15   74.18   11.00   1
   2  -5  16 1346.43   40.17   7
  -2   5 -16 1400.47   46.61   1
  -2   5 -16 1328.95   51.89   6
   2  -5  17   11.31    5.54   7
  -2   5 -17   13.78    7.64   6
   2  -5  18 1312.53   40.44   7
  -2   5 -18 1397.70   56.74   6
  -2   5 -18 1446.36   50.28   1
  -2   5 -19    2.60    4.67   1
  -2   5 -19   -2.89    5.44   6
   2  -5  19    1.99    2.79   7
  -2   5 -20  149.80   20.29   6
   2  -5  20  151.97   14.21   7
  -2   5 -20  160.14   17.90   1
  -2   5 -21   87.60   14.17   1
   2  -5  21   80.76   10.40   7
  -2   5 -21   93.32   16.10   6
   2  -5  22  561.36   26.80   7
  -2   5 -22  539.25   34.35   1
  -2   5 -22  483.87   37.43   6
  -2   5 -23    0.37    5.56   1
  -2   5 -23    8.61    7.19   6
   2  -5  23    8.22    4.24   7
  -2   5 -24  131.68   20.93   6
  -2   5 -25    2.37    6.02   6
  -2   5 -26   -3.50    5.62   6
  -2   5 -27   22.15   10.17   6
  -2   5 -28   73.29   17.48   6
  -2   5 -29   -1.96    6.93   6
  -2   5 -30   72.32   17.34   6
  -2   5 -31  107.54   21.18   6
  -2   5 -32  145.35   25.16   6
   2  -5  32  138.17   22.78   3
   2  -5  33    9.66   10.77   3
  -2   5 -33   54.82   25.05   6
  -2   5 -34  264.85   35.13   6
   2  -5  34  247.52   31.05   3
  -2   5 -35   85.15   22.33   6
   2  -5  35   63.94   18.27   3
  -2   5 -36  274.31   37.28   6
   2  -5  36  275.66   34.56   3
   2  -4 -37   25.60   10.84   5
   2  -4 -36  117.40   22.91   5
   2  -4 -35   37.66   12.45   5
   2  -4 -34   16.16   11.42   5
   2  -4 -33   16.50   11.82   5
   2  -4 -32   40.16   14.20   5
   2  -4 -31    7.09    8.22   5
   2  -4 -30  453.59   38.75   5
   2  -4 -29   83.82   17.43   5
   2  -4 -28  275.22   29.02   5
   2  -4 -27   53.17   13.60   5
   2  -4 -26  301.18   29.26   5
   2  -4 -25   84.51   13.37   4
   2  -4 -25   77.61   15.43   5
   2  -4 -24  256.28   25.45   5
   2  -4 -24  250.32   21.41   4
   2  -4 -23   51.45   12.78   5
   2  -4 -23   39.04    9.17   4
   2  -4 -22  378.15   29.15   5
   2  -4 -22  365.34   24.56   4
   2  -4 -21   66.73   10.84   4
   2  -4 -21   76.33   13.76   5
   2  -4 -20  145.97   17.86   5
   2  -4 -20  142.63   14.63   4
   2  -4 -19  114.69   15.72   5
   2  -4 -19  129.86   13.70   4
   2  -4 -18 1010.86   43.34   5
   2  -4 -18 1021.41   36.16   4
   2  -4 -17   21.77    9.02   5
   2  -4 -17    7.65    5.06   4
   2  -4 -16 2237.93   60.43   5
   2  -4 -16 2220.25   49.66   4
   2  -4 -16 2248.15   28.81   7
   2  -4 -15 1211.51   43.47   5
   2  -4 -15 1187.16   22.23   7
   2  -4 -14 1259.63   24.06   7
   2  -4 -14 1239.17   42.77   5
   2  -4 -14 1194.95   36.68   2
   2  -4 -13  202.59   10.07   7
   2  -4 -13  211.62   14.74   2
   2  -4 -13  190.26   16.45   5
   2  -4 -12  776.88   20.41   7
   2  -4 -12  703.78   25.74   2
   2  -4 -12  771.35   31.87   5
   2  -4 -11 1012.18   29.29   2
   2  -4 -11  982.91   23.48   7
   2  -4 -11 1085.12   37.12   5
   2  -4 -10 1500.15   33.78   2
  -2   4  10 1465.72   23.58   6
   2  -4 -10 1472.93   29.34   7
   2  -4 -10 1597.52   44.72   5
   2  -4  -9  413.69   15.96   7
   2  -4  -9  433.80   17.11   2
   2  -4  -9  428.85   23.19   5
  -2   4   9  404.41   11.15   6
   2  -4  -8  287.92   13.53   7
   2  -4  -8  300.95   13.40   2
  -2   4   8  290.21    8.41   6
   2  -4  -7 1931.19   35.41   7
   2  -4  -7 1927.69   31.56   2
   2  -4  -6 2791.58   43.21   7
   2  -4  -6 2627.24   34.30   2
   2  -4  -5  330.97   15.31   7
   2  -4  -5  309.27   10.89   2
   2  -4  -4   44.36    5.64   7
   2  -4  -4   45.13    3.82   2
  -2   4   4   41.73    2.58   6
   2  -4  -3 1770.41   34.99   7
  -2   4   3 1672.99   18.78   6
  -2   4   2    5.98    1.58   6
   2  -4  -2    9.84    3.92   7
   2  -4  -1 7283.67   72.21   7
  -2   4   1 7575.93   50.87   6
   2  -4   0   45.21    6.22   7
  -2   4   0   39.18    4.46   6
   2  -4   1 3441.37   50.59   7
  -2   4  -1 3607.85   42.38   6
   2  -4   2   86.57    8.45   7
  -2   4  -2   97.20    7.65   6
   2  -4   3 1789.58   37.03   7
  -2   4  -3 1926.64   35.75   6
   2  -4   4  449.27   18.85   7
  -2   4  -4  463.52   18.72   6
   2  -4   5 2068.20   40.99   7
   2  -4   5 2272.01   42.05   3
  -2   4  -5 2149.92   42.55   6
   2  -4   6 2228.95   42.51   3
  -2   4  -6 2171.95   41.49   1
   2  -4   6 2136.59   42.16   7
  -2   4  -6 2191.57   45.01   6
   2  -4   7  281.13   15.63   3
   2  -4   7  285.80   15.95   7
  -2   4  -7  297.41   17.40   6
  -2   4  -7  256.74   14.90   1
  -2   4  -8   16.15    4.64   6
   2  -4   8   11.53    4.08   7
  -2   4  -8   12.95    3.74   1
   2  -4   8   10.61    3.43   3
  -2   4  -9  797.93   28.12   1
   2  -4   9  843.98   28.62   3
  -2   4  -9  865.85   32.31   6
   2  -4   9  832.25   27.56   7
   2  -4  10 4225.73   63.10   7
   2  -4  10 4252.72   66.13   3
  -2   4 -10 4168.58   66.09   1
  -2   4 -10 4227.75   73.49   6
   2  -4  11  546.25   23.08   7
  -2   4 -11  565.03   27.85   6
  -2   4 -11  539.99   14.30   8
   2  -4  11  539.56   24.51   3
  -2   4 -11  521.66   24.12   1
  -2   4 -12    6.29    4.21   1
   2  -4  12    9.80    4.74   7
  -2   4 -12    1.93    0.91   8
  -2   4 -12    5.08    1.56   8
  -2   4 -12    4.74    3.46   6
  -2   4 -13  108.10   13.72   6
   2  -4  13  104.87   10.57   7
  -2   4 -13   75.95    3.88   8
  -2   4 -13   96.18   11.24   1
  -2   4 -13   80.04    4.24   8
   2  -4  14 2862.29   53.83   7
  -2   4 -14 2868.52   61.87   1
  -2   4 -14 2988.22   70.98   6
  -2   4 -15  175.18   18.49   6
   2  -4  15  149.94   12.93   7
  -2   4 -15  154.06   16.94   1
   2  -4  16  955.69   31.72   7
  -2   4 -16  930.33   37.36   1
  -2   4 -16  950.90   43.11   6
  -2   4 -17  800.39   40.73   6
   2  -4  17  819.67   29.48   7
  -2   4 -17  870.15   37.48   1
   2  -4  18  298.31   18.01   7
  -2   4 -18  280.41   22.11   1
  -2   4 -18  246.77   23.30   6
  -2   4 -19  621.40   38.10   6
  -2   4 -19  632.00   33.75   1
   2  -4  19  659.75   26.65   7
  -2   4 -20   24.12    8.54   6
   2  -4  20   35.46    6.27   7
  -2   4 -20   35.05    9.35   1
  -2   4 -21   31.14   11.08   6
   2  -4  21   18.79    5.04   7
  -2   4 -21   29.27   10.27   1
  -2   4 -22  819.58   41.57   1
   2  -4  22  792.83   29.63   7
  -2   4 -22  744.75   44.85   6
  -2   4 -23  508.52   33.76   1
  -2   4 -23  508.12   37.38   6
   2  -4  23  521.12   23.89   7
  -2   4 -24  182.37   23.14   6
  -2   4 -25  216.76   26.10   6
  -2   4 -26  145.62   21.74   6
  -2   4 -27  102.99   19.39   6
  -2   4 -28   29.22   11.41   6
  -2   4 -29   67.41   16.87   6
  -2   4 -30  188.82   27.10   6
  -2   4 -31   33.16   12.20   6
  -2   4 -32   28.54   13.27   6
  -2   4 -33   48.55   16.17   6
  -2   4 -34    7.93    9.09   6
   2  -4  35   58.52   15.75   3
  -2   4 -35   43.74   16.39   6
   2  -4  36   41.97   15.04   3
  -2   4 -36   44.36   18.18   6
   2  -4  37   48.28   14.30   3
   2  -3 -37   45.93   15.26   5
   2  -3 -36  172.34   27.08   5
   2  -3 -35   52.25   15.12   5
   2  -3 -34   79.08   18.04   5
   2  -3 -33   28.25   11.63   5
   2  -3 -32  169.20   24.12   5
   2  -3 -31   27.61   11.19   5
   2  -3 -30  469.61   38.62   5
   2  -3 -29   42.05   14.47   5
   2  -3 -28  510.52   38.56   5
   2  -3 -27  158.30   22.14   5
   2  -3 -26  516.75   36.90   5
   2  -3 -25  262.69   26.06   5
   2  -3 -25  236.00   21.77   6
   2  -3 -24 1094.53   50.96   5
   2  -3 -24 1012.78   42.84   6
   2  -3 -23  185.40   18.12   6
   2  -3 -23  206.24   22.57   5
   2  -3 -22  800.71   40.91   5
   2  -3 -22  815.07   35.66   4
   2  -3 -22  830.52   36.15   6
   2  -3 -21  103.96   12.91   6
   2  -3 -21  140.41   15.05   4
   2  -3 -21  127.55   16.88   5
   2  -3 -20  137.85   14.99   4
   2  -3 -20  123.61   13.46   6
   2  -3 -19 1802.34   47.99   4
   2  -3 -19 1764.07   47.07   6
   2  -3 -19 1790.23   57.23   5
   2  -3 -18  230.48   21.00   5
   2  -3 -18  189.53   15.53   4
   2  -3 -18  186.73   15.18   6
   2  -3 -18  193.42   18.34   2
   2  -3 -17  488.63   28.63   5
   2  -3 -17  471.01   22.96   4
   2  -3 -17  432.30   21.38   6
   2  -3 -17  489.14   26.53   2
   2  -3 -16  322.20   18.02   6
   2  -3 -16  384.66   22.87   2
   2  -3 -16  344.97   19.66   4
   2  -3 -15  286.78    8.43   7
   2  -3 -15  320.00   22.38   5
   2  -3 -15  295.47   16.18   6
   2  -3 -15  316.98   17.46   4
   2  -3 -15  297.84   19.16   2
   2  -3 -14 1008.76   29.71   4
   2  -3 -14 1062.96   28.82   6
   2  -3 -14 1052.86   18.04   7
   2  -3 -14 1083.10   34.55   2
   2  -3 -14 1076.69   38.34   5
   2  -3 -13    7.18    5.15   2
   2  -3 -13    5.23    1.93   7
   2  -3 -13   12.50    3.82   6
   2  -3 -13    0.36    2.94   5
   2  -3 -13    7.54    3.45   4
   2  -3 -12  514.58   25.05   5
   2  -3 -12  511.23   14.17   7
   2  -3 -12  490.88   17.42   6
   2  -3 -12  547.00   22.34   2
   2  -3 -11  137.01   12.97   5
   2  -3 -11  127.15    7.51   7
   2  -3 -11  138.36    8.79   6
   2  -3 -11  131.64   10.92   2
   2  -3 -10  959.53   26.91   2
   2  -3 -10  921.93   20.58   7
   2  -3 -10  985.82   33.50   5
  -2   3  10  907.57   19.63   6
   2  -3  -9 4613.13   47.11   7
   2  -3  -9 4499.09   55.29   2
  -2   3   9 4578.98   39.30   6
   2  -3  -9 4773.07   72.15   5
   2  -3  -8   22.76    4.74   2
  -2   3   8   15.99    2.20   6
   2  -3  -8   30.48    6.67   5
   2  -3  -8   16.50    3.53   7
  -2   3   7  136.54    5.01   6
   2  -3  -7  203.06   10.61   7
   2  -3  -7  174.69   10.70   2
   2  -3  -6   64.87    6.08   7
   2  -3  -6   61.47    5.58   2
   2  -3  -5 2326.49   35.24   7
   2  -3  -4 1234.90   26.25   7
   2  -3  -3  759.24   20.73   7
  -2   3   2   55.01    3.04   6
   2  -3  -2   68.02    6.72   7
   2  -3  -1 3188.08   43.12   7
  -2   3   1 3072.17   27.41   6
  -2   3   0 4383.74   37.91   6
   2  -3   0 4250.77   50.53   7
   2  -3   1 4338.68   40.94   6
   2  -3   1 4079.09   50.08   7
  -2   3  -1 4236.61   41.88   6
   2  -3   2  354.89   15.07   7
  -2   3  -2  358.90   13.42   6
   2  -3   3 1648.83   32.52   7
  -2   3  -3 1713.76   31.67   6
   2  -3   4 1955.28   36.75   3
   2  -3   4 1896.23   35.53   7
  -2   3  -4 1932.24   35.74   6
   2  -3   5 1688.79   35.07   3
  -2   3  -5 1680.54   35.69   6
   2  -3   5 1690.64   34.31   7
   2  -3   6   88.86    8.38   3
  -2   3  -6   85.91    7.96   1
   2  -3   6   83.60    7.98   7
  -2   3  -6   82.70    8.67   6
  -2   3  -7 2625.89   49.29   6
   2  -3   7 2634.87   45.99   3
  -2   3  -7 2554.10   45.04   1
   2  -3   7 2532.95   42.65   7
   2  -3   8  266.44   14.10   7
   2  -3   8  262.80   15.03   3
  -2   3  -8  274.92   10.38   8
  -2   3  -8  268.52   16.63   6
  -2   3  -9   25.45    6.57   6
  -2   3  -9   20.92    2.98   8
   2  -3  10 2229.88   47.29   3
  -2   3 -10 2223.74   26.35   8
  -2   3 -10 2169.83   46.38   1
  -2   3 -10 2189.27   51.75   6
   2  -3  10 2094.02   40.25   7
  -2   3 -11 1013.57   36.58   6
  -2   3 -11  935.09   15.25   8
   2  -3  11  984.95   27.86   7
  -2   3 -11  970.48   31.95   1
   2  -3  12  376.51   17.75   7
  -2   3 -12  382.53   23.58   6
  -2   3 -12  345.46   19.62   1
  -2   3 -13  228.15   16.61   1
   2  -3  13  232.13   14.09   7
  -2   3 -13  214.86   18.24   6
  -2   3 -14  160.31   14.79   1
  -2   3 -14  160.96   16.53   6
   2  -3  14  194.25   13.49   7
  -2   3 -15  702.05   35.02   6
   2  -3  15  726.89   25.57   7
  -2   3 -15  684.31   30.85   1
  -2   3 -16 5460.78   88.32   1
   2  -3  16 5414.55   69.70   7
  -2   3 -16 5216.92   98.60   6
  -2   3 -17 1474.65   47.96   5
   2  -3  17 1382.04   35.47   7
  -2   3 -17 1381.45   46.14   1
  -2   3 -17 1456.66   54.07   6
  -2   3 -18 1785.01   54.23   5
   2  -3  18 1865.75   41.66   7
  -2   3 -18 1825.86   62.13   6
  -2   3 -18 1780.29   53.89   1
  -2   3 -19  161.12   18.67   5
  -2   3 -19  147.25   19.94   6
  -2   3 -19  160.89   18.05   1
   2  -3  20 2111.48   44.56   7
  -2   3 -20 2130.35   69.80   6
  -2   3 -20 2154.62   62.17   1
  -2   3 -20 1882.57   58.18   5
  -2   3 -21  102.58   15.29   5
  -2   3 -21  116.55   18.01   6
  -2   3 -21  133.11   16.86   1
   2  -3  21  108.97   10.42   7
  -2   3 -22   21.78    9.30   6
  -2   3 -22   33.78   10.10   1
   2  -3  22   53.00    7.77   7
  -2   3 -22   34.15    9.83   5
  -2   3 -23  445.09   30.71   5
  -2   3 -23  464.42   31.55   1
   2  -3  23  479.42   20.88   7
  -2   3 -23  428.23   33.85   6
  -2   3 -24  166.18   20.16   5
  -2   3 -24  174.06   22.04   6
  -2   3 -25  177.35   23.20   6
  -2   3 -25  144.15   18.69   5
  -2   3 -26    4.65    4.69   6
  -2   3 -26   14.46    7.80   5
  -2   3 -27  107.08   19.64   6
  -2   3 -27   78.41   15.45   5
  -2   3 -28   74.12   15.01   5
  -2   3 -28   94.32   19.12   6
  -2   3 -29   16.72    9.95   6
  -2   3 -30  263.86   31.91   6
  -2   3 -31   -0.21    7.14   6
  -2   3 -32   -1.99   10.55   6
  -2   3 -33   -1.57    7.23   6
  -2   3 -34   22.39   11.77   6
  -2   3 -35   12.49    9.13   6
  -2   3 -36   84.04   20.93   6
   2  -3  37    1.12    6.56   3
  -2   3 -37  -10.12    8.52   6
   2  -2 -37   30.27   14.74   5
   2  -2 -36  172.96   26.50   5
   2  -2 -35   16.97   10.96   5
   2  -2 -34   -3.90    8.57   5
   2  -2 -33    7.48    7.55   5
   2  -2 -32   54.68   15.17   5
   2  -2 -31   14.44    8.27   5
   2  -2 -31    2.92    4.86   6
   2  -2 -30   12.63    8.61   5
   2  -2 -30    6.41    4.98   6
   2  -2 -29    9.10    6.19   6
   2  -2 -29   27.89   11.95   5
   2  -2 -28  239.79   26.34   5
   2  -2 -28  198.12   21.74   6
   2  -2 -27   97.92   17.42   5
   2  -2 -27   76.99   13.41   6
   2  -2 -26   12.80    7.64   5
   2  -2 -26   23.92    8.81   6
   2  -2 -25  283.44   26.39   5
   2  -2 -25  255.82   22.80   6
   2  -2 -24 1392.42   56.23   5
   2  -2 -24 1304.78   48.94   6
   2  -2 -23  217.09   23.67   5
   2  -2 -23  229.80   20.46   6
   2  -2 -22  683.39   37.43   5
   2  -2 -22  614.88   31.69   6
   2  -2 -21  297.01   24.10   5
   2  -2 -21  271.35   20.57   6
   2  -2 -20   10.91    5.68   5
   2  -2 -20   23.62    8.05   2
   2  -2 -20   20.89    6.47   6
   2  -2 -19   96.98   11.94   6
   2  -2 -19  142.22   16.28   5
   2  -2 -19  114.99   13.94   2
   2  -2 -18   61.25   10.41   5
   2  -2 -18   56.45    8.23   6
   2  -2 -18   78.27   11.06   2
   2  -2 -18   55.83    8.29   4
   2  -2 -17    2.76    4.40   2
   2  -2 -17   -2.39    4.85   5
   2  -2 -17    3.25    2.60   4
   2  -2 -17    0.15    2.67   6
   2  -2 -16  376.53   19.24   4
   2  -2 -16  388.31   23.97   5
   2  -2 -16  389.43   19.95   6
   2  -2 -16  408.69   22.87   2
   2  -2 -15  226.35   17.74   5
   2  -2 -15  239.82   16.91   2
   2  -2 -15  234.81   14.82   6
   2  -2 -15  226.33   14.23   4
   2  -2 -14  116.21    4.61   7
   2  -2 -14  158.58   12.03   6
   2  -2 -14  166.20   13.91   2
   2  -2 -14  169.51   12.07   4
   2  -2 -13  201.00    6.84   7
   2  -2 -13  228.61   13.19   6
   2  -2 -13  206.97   16.01   5
   2  -2 -13  217.48   12.68   4
   2  -2 -13  202.80   14.49   2
   2  -2 -12   84.76    8.43   6
   2  -2 -12   91.24    5.28   7
   2  -2 -12   92.44    8.09   4
   2  -2 -12   89.58   10.49   2
   2  -2 -11  455.60   19.64   2
   2  -2 -11  463.38   11.97   7
   2  -2 -11  477.53   16.84   6
   2  -2 -11  490.75   23.15   5
   2  -2 -11  432.42   16.01   4
   2  -2 -10  123.26    6.47   7
   2  -2 -10  122.64    7.89   4
   2  -2 -10  122.56   11.19   5
   2  -2 -10  122.93    9.70   2
   2  -2 -10  133.09    8.30   6
   2  -2  -9 2542.07   32.90   6
   2  -2  -9 2565.80   42.29   2
   2  -2  -9 2760.04   51.61   5
   2  -2  -9 2409.76   32.68   4
   2  -2  -9 2547.21   30.31   7
   2  -2  -8 2523.00   29.43   6
   2  -2  -8 2713.36   50.09   5
   2  -2  -8 2438.03   30.46   7
   2  -2  -8 2476.92   39.55   2
   2  -2  -7 6180.50   49.53   7
   2  -2  -7 7112.13   80.27   5
   2  -2  -7 6105.46   40.00   6
   2  -2  -6    6.95    1.94   7
   2  -2  -6    5.24    1.24   6
   2  -2  -5 4645.83   53.14   8
   2  -2  -5 4525.48   43.77   7
   2  -2  -4  177.67   10.24   8
   2  -2  -3 2687.36   38.44   8
   2  -2  -2 1767.87   30.41   8
   2  -2  -1 8049.14   37.43   6
   2  -2  -1 7808.38   62.69   8
  -2   2   0 9207.05   50.40   6
   2  -2   0 9282.03   48.23   6
   2  -2   0 8907.49   65.38   8
   2  -2   1 4829.08   47.06   8
  -2   2  -1 4890.60   41.70   6
   2  -2   2  405.25   13.43   8
  -2   2  -2  365.83   12.94   6
  -2   2  -3 6788.51   59.74   6
   2  -2   3 6682.51   51.97   8
  -2   2  -4    9.53    3.31   6
   2  -2   4   20.77    3.22   8
   2  -2   5  259.35    9.76   8
  -2   2  -5  125.53   11.58   6
   2  -2   5  332.98   13.91   7
   2  -2   6   30.23    3.30   8
   2  -2   6   32.82    4.79   7
  -2   2  -6   45.22    4.15   8
  -2   2  -6   38.25    5.56   6
   2  -2   7 2182.91   36.56   7
  -2   2  -7 2124.43   27.23   8
  -2   2  -7 2074.79   42.87   6
   2  -2   8 1391.48   29.80   7
  -2   2  -8 1431.53   37.21   6
  -2   2  -8 1407.43   20.92   8
  -2   2  -9 5092.64   36.66   8
   2  -2   9 4789.39   55.89   7
  -2   2  -9 4993.65   72.56   6
  -2   2 -10   91.12   10.70   6
   2  -2  10  109.20    8.76   7
  -2   2 -10   93.33    4.50   8
   2  -2  11 1262.82   29.29   7
  -2   2 -11 1291.74   39.96   6
   2  -2  12 1402.91   31.30   7
  -2   2 -12 1435.48   44.10   6
  -2   2 -12 1506.84   41.12   5
  -2   2 -13   19.76    6.91   6
   2  -2  13   28.47    5.23   7
  -2   2 -13   17.72    6.47   5
  -2   2 -14 1896.31   47.66   1
  -2   2 -14 1909.14   54.10   6
   2  -2  14 1916.74   37.34   7
  -2   2 -14 1868.69   48.30   5
  -2   2 -15    6.43    4.21   1
  -2   2 -15   12.05    6.42   5
  -2   2 -15   15.87    6.77   6
   2  -2  15   22.61    4.74   7
  -2   2 -16  336.25   21.80   5
  -2   2 -16  311.33   20.84   1
  -2   2 -16  353.97   24.82   6
   2  -2  16  348.19   16.43   7
   2  -2  17   18.47    4.08   7
  -2   2 -17   10.54    6.07   5
  -2   2 -17   12.43    4.34   6
  -2   2 -17   17.01    6.00   1
   2  -2  18    7.59    3.07   7
  -2   2 -18   11.47    5.22   1
  -2   2 -18    5.10    6.32   5
  -2   2 -18    7.48    5.83   6
   2  -2  19  676.18   23.07   7
  -2   2 -19  688.37   37.58   6
  -2   2 -19  701.22   33.99   1
  -2   2 -19  630.78   32.00   5
  -2   2 -20    5.40    7.10   1
   2  -2  20    2.59    3.06   7
  -2   2 -20   11.50    7.47   5
  -2   2 -20   19.51    8.96   6
  -2   2 -21  356.52   26.07   1
  -2   2 -21  396.15   30.26   6
   2  -2  21  381.07   17.28   7
  -2   2 -21  317.96   24.41   5
  -2   2 -22  722.84   37.39   5
   2  -2  22  793.39   24.57   7
  -2   2 -22  737.23   42.03   6
  -2   2 -22  779.94   39.15   1
  -2   2 -23  153.30   20.81   6
  -2   2 -23  150.75   19.88   1
  -2   2 -23  166.32   20.21   5
  -2   2 -24 1019.14   47.00   5
  -2   2 -24 1041.80   52.89   6
  -2   2 -25  153.99   21.65   6
  -2   2 -25  148.68   19.04   5
  -2   2 -26   14.01    7.06   6
  -2   2 -26   37.68   11.45   5
  -2   2 -27   17.18    7.79   5
  -2   2 -27   14.46    9.40   6
  -2   2 -28  242.53   25.89   5
  -2   2 -28  292.41   30.91   6
  -2   2 -29  214.07   27.34   6
  -2   2 -29  207.07   24.41   5
  -2   2 -30   91.40   17.73   5
  -2   2 -30  115.58   20.82   6
  -2   2 -31   29.79   12.23   5
  -2   2 -31   37.19   15.38   6
  -2   2 -32  125.48   22.94   6
  -2   2 -32  123.92   20.74   5
  -2   2 -33    9.34    8.40   5
  -2   2 -33    8.17    7.21   6
  -2   2 -34   -7.20    7.37   6
  -2   2 -35    4.33    7.43   6
  -2   2 -36  103.47   22.26   6
   2  -1 -37   17.14   11.40   5
   2  -1 -36   92.51   19.23   5
   2  -1 -35   14.50   10.15   5
   2  -1 -34   29.61   11.72   5
   2  -1 -34   26.11   10.05   6
   2  -1 -33   11.05   10.54   5
   2  -1 -33   11.62    7.42   6
   2  -1 -32  131.63   21.38   5
   2  -1 -32  112.93   18.54   6
   2  -1 -31   14.15   10.02   5
   2  -1 -31    7.63    6.48   6
   2  -1 -30  237.36   27.22   5
   2  -1 -30  220.67   24.46   6
   2  -1 -29   25.16    9.82   5
   2  -1 -29   37.66   11.33   6
   2  -1 -28  103.70   17.12   5
   2  -1 -28   55.03   13.12   6
   2  -1 -27   40.63   11.18   5
   2  -1 -27   35.17    9.41   6
   2  -1 -26   63.55   13.09   5
   2  -1 -26   40.91   10.54   6
   2  -1 -25   26.18    9.53   5
   2  -1 -25   18.81    7.75   6
   2  -1 -24  389.87   30.08   5
   2  -1 -24  390.46   27.56   6
   2  -1 -23 1086.95   48.10   5
   2  -1 -23 1191.20   46.20   6
   2  -1 -22 1376.48   52.19   5
   2  -1 -22 1252.57   46.28   6
   2  -1 -21  483.74   30.76   5
   2  -1 -21  512.64   28.71   6
   2  -1 -21  462.90   29.33   2
   2  -1 -20  106.91   15.17   2
   2  -1 -20   85.26   12.91   6
   2  -1 -19 1748.52   50.34   6
   2  -1 -19 1853.59   54.08   2
   2  -1 -19 1917.13   56.27   5
   2  -1 -18  239.19   19.49   2
   2  -1 -18  194.73   16.87   6
   2  -1 -18  258.26   21.89   5
   2  -1 -17  639.15   30.65   5
   2  -1 -17  606.35   27.70   6
   2  -1 -17  674.11   30.60   2
   2  -1 -16   16.67    6.22   2
   2  -1 -16   34.27    8.28   5
   2  -1 -16   21.35    6.21   6
   2  -1 -15  978.30   33.85   2
   2  -1 -15  973.60   35.50   5
   2  -1 -15 1018.01   32.56   6
   2  -1 -14 1246.31   39.36   5
   2  -1 -14 1308.98   37.58   2
   2  -1 -14 1396.31   36.02   6
   2  -1 -13  539.09   24.95   5
   2  -1 -13  441.79    8.44   7
   2  -1 -13  533.23   23.28   2
   2  -1 -13  549.88   21.66   6
   2  -1 -12  566.50   11.00   7
   2  -1 -12  617.30   24.20   2
   2  -1 -12  623.46   21.69   6
   2  -1 -12  595.14   25.70   5
   2  -1 -11 4981.69   69.81   5
   2  -1 -11 4795.75   57.73   8
   2  -1 -11 4740.99   52.35   4
   2  -1 -11 4947.81   65.46   2
   2  -1 -11 4916.12   57.31   6
   2  -1 -10   45.57    6.88   5
   2  -1 -10   49.67    6.09   8
   2  -1 -10   46.13    6.67   2
   2  -1 -10   42.96    5.60   6
   2  -1 -10   62.86    5.96   4
   2  -1  -9 5884.53   61.56   8
   2  -1  -9 5877.58   50.16   4
   2  -1  -9 6060.04   71.34   5
   2  -1  -9 5721.27   54.03   6
   2  -1  -8   62.92    5.63   4
   2  -1  -8   87.42    8.61   8
   2  -1  -8   84.10    7.74   6
   2  -1  -7 5171.36   37.87   4
   2  -1  -7 5131.60   55.87   8
   2  -1  -7 5193.21   43.04   6
   2  -1  -7 5708.17   65.43   5
   2  -1  -6  193.10   12.09   5
   2  -1  -6  155.67    9.86   8
   2  -1  -6  149.34    5.56   4
   2  -1  -6  156.75    6.93   6
   2  -1  -5 5726.52   57.65   8
   2  -1  -5 5991.26   38.67   6
   2  -1  -4 1408.85   28.04   8
   2  -1  -3  157.56    9.36   8
   2  -1  -282971.39  203.19   8
   2  -1  -141007.69   83.54   4
   2  -1  -140684.64  139.21   8
   2  -1   033610.79  125.73   8
   2  -1   033585.17   90.40   4
   2  -1   134445.45  105.05   4
   2  -1   134458.77  123.15   8
  -2   1  -292314.70  200.09   6
   2  -1   292380.37  195.29   8
  -2   1  -3  377.81   12.43   8
  -2   1  -3  359.91   13.54   6
   2  -1   3  364.26   12.31   8
   2  -1   4 1131.43   20.48   8
  -2   1  -4 1180.91   21.43   8
  -2   1  -4 1089.31   24.90   6
   2  -1   5 8120.72   53.42   8
  -2   1  -5 7914.58   71.36   6
  -2   1  -6  324.91   10.31   8
  -2   1  -6  287.06   14.40   6
   2  -1   6  313.43   10.16   8
  -2   1  -7 8105.40   49.07   8
   2  -1   7 7726.86   48.49   8
  -2   1  -7 7390.93   76.54   6
  -2   1  -8 1963.89   22.93   8
  -2   1  -8 1777.05   39.19   6
   2  -1   8 1827.94   22.55   8
  -2   1  -9 3228.26   52.71   5
  -2   1  -9 2896.13   52.87   6
   2  -1   9 2993.07   27.63   8
  -2   1  -9 2959.69   26.49   8
  -2   1 -10  205.99   13.86   5
  -2   1 -10  192.39   14.34   6
  -2   1 -10  190.99    6.35   8
   2  -1  10  195.82    6.68   8
   2  -1  11 1279.46   15.56   8
  -2   1 -11 1451.71   38.09   5
  -2   1 -11 1345.61   39.28   6
  -2   1 -12  113.23   11.23   5
   2  -1  12   91.91    7.71   7
  -2   1 -12   89.59   10.74   6
   2  -1  13  298.17   13.71   7
  -2   1 -13  292.68   19.83   6
  -2   1 -13  316.57   18.71   5
  -2   1 -14   63.83    9.64   1
   2  -1  14   95.22    8.18   7
  -2   1 -14   91.12   11.51   5
  -2   1 -14   68.01   10.83   6
  -2   1 -15  299.25   21.42   6
   2  -1  15  304.73   14.08   7
  -2   1 -15  308.37   19.49   5
  -2   1 -15  297.00   19.43   1
   2  -1  16  166.75   10.39   7
  -2   1 -16  187.67   17.79   6
  -2   1 -16  184.94   15.54   5
  -2   1 -16  170.46   15.36   1
  -2   1 -17  301.12   21.18   5
  -2   1 -17  278.84   19.96   1
   2  -1  17  293.89   13.96   7
  -2   1 -17  294.22   22.90   6
  -2   1 -18 1350.09   44.79   1
  -2   1 -18 1317.19   49.23   6
   2  -1  18 1342.34   29.50   7
  -2   1 -18 1303.00   43.66   5
  -2   1 -19  414.96   26.23   1
   2  -1  19  457.70   17.77   7
  -2   1 -19  464.98   27.68   5
  -2   1 -19  434.06   29.75   6
   2  -1  20 1085.38   26.59   7
  -2   1 -20 1084.05   42.99   1
  -2   1 -20 1094.86   47.60   6
  -2   1 -20 1036.87   41.54   5
  -2   1 -21  285.33   24.03   5
  -2   1 -21  259.74   24.57   6
   2  -1  21  259.30   13.07   7
  -2   1 -21  281.18   23.23   1
   2  -1  22 1868.66   33.56   7
  -2   1 -22 1756.12   57.11   5
  -2   1 -22 1815.14   65.39   6
  -2   1 -22 1788.69   58.00   1
  -2   1 -23  182.43   21.82   6
  -2   1 -23  234.13   22.65   5
  -2   1 -24  340.10   27.22   5
  -2   1 -24  379.89   31.48   6
  -2   1 -25  121.07   18.96   6
  -2   1 -25  118.61   17.16   5
  -2   1 -26  517.13   34.73   5
  -2   1 -26  520.04   39.13   6
  -2   1 -27  190.35   22.16   5
  -2   1 -27  184.77   24.72   6
  -2   1 -28  601.45   44.30   6
  -2   1 -28  575.65   38.62   5
  -2   1 -29   66.82   16.50   6
  -2   1 -29   68.53   14.95   5
  -2   1 -30  456.81   40.46   6
  -2   1 -30  450.95   36.17   5
  -2   1 -31   54.18   16.25   6
  -2   1 -31   45.76   13.10   5
  -2   1 -32  228.35   27.63   5
  -2   1 -32  247.23   31.46   6
  -2   1 -33   44.48   14.12   5
  -2   1 -33   11.78    8.98   6
  -2   1 -34   97.97   21.14   6
  -2   1 -34   77.76   17.20   5
  -2   1 -35   25.34   11.49   5
  -2   1 -36   67.96   16.83   5
   2   0 -37   37.69   14.30   5
   2   0 -36  104.14   20.28   5
   2   0 -36   90.06   18.49   6
   2   0 -35   11.97    8.95   5
   2   0 -35   15.71    9.00   6
   2   0 -34   31.37   11.60   5
   2   0 -34   30.29   10.80   6
   2   0 -33   51.88   13.63   6
   2   0 -33   50.53   14.22   5
   2   0 -32    3.05    7.30   5
   2   0 -32   11.68    6.63   6
   2   0 -31    6.99    6.61   6
   2   0 -31   -0.86    5.48   5
   2   0 -30  176.56   23.11   5
   2   0 -30  185.99   22.86   6
   2   0 -29   28.19   10.76   5
   2   0 -29   23.06    9.39   6
   2   0 -28   -0.29    4.93   6
   2   0 -28   12.73    7.94   5
   2   0 -27  161.41   20.53   5
   2   0 -27  157.87   19.77   6
   2   0 -26  373.01   29.95   5
   2   0 -26  353.81   28.47   6
   2   0 -25   40.16   10.09   6
   2   0 -25   56.65   13.21   5
   2   0 -24  286.44   25.67   5
   2   0 -24  291.92   24.89   6
   2   0 -23   21.61    8.77   6
   2   0 -23   37.31   10.05   2
   2   0 -23   19.67    8.93   5
   2   0 -22  727.80   37.82   5
   2   0 -22  677.13   35.77   6
   2   0 -22  712.20   37.21   2
   2   0 -21  610.18   33.59   5
   2   0 -21  606.61   32.62   6
   2   0 -21  669.97   35.18   2
   2   0 -20   41.44   11.52   2
   2   0 -20   37.87   10.39   5
   2   0 -20   29.14    9.06   6
   2   0 -19 1440.79   48.02   5
   2   0 -19 1532.20   48.05   6
   2   0 -19 1447.46   47.98   2
   2   0 -18  173.24   16.56   2
   2   0 -18  168.65   16.74   5
   2   0 -18  149.64   15.31   6
   2   0 -17    4.24    4.33   2
   2   0 -17   16.46    7.83   5
   2   0 -17   10.96    5.82   6
   2   0 -16 1035.85   37.29   5
   2   0 -16 1050.49   36.53   2
   2   0 -16 1043.24   35.45   6
   2   0 -15 1047.93   35.36   2
   2   0 -15 1017.84   35.61   5
   2   0 -15 1052.06   34.15   6
   2   0 -14 3026.16   45.65   8
   2   0 -14 3108.08   60.06   5
   2   0 -14 3154.25   59.13   2
   2   0 -14 3038.17   55.39   6
   2   0 -13  314.04    8.29   7
   2   0 -13  353.52   19.91   5
   2   0 -13  342.20   15.31   8
   2   0 -13  324.07   17.62   6
   2   0 -12 2159.78   23.07   7
   2   0 -12 2168.72   46.85   5
   2   0 -12 2138.43   42.56   6
   2   0 -12 2152.84   37.77   8
   2   0 -11  380.48   16.96   8
   2   0 -11  441.16   19.79   6
   2   0 -10 6907.28   77.34   5
   2   0 -10 7245.13   67.89   8
   2   0 -10 7022.50   68.86   6
   2   0  -9 5607.34   65.95   5
   2   0  -9 5665.40   59.30   8
   2   0  -9 5472.57   57.97   6
   2   0  -8  282.70   14.26   5
  -2   0   8  287.09   10.66   4
   2   0  -8  276.96   13.10   8
   2   0  -8  254.36   11.95   6
  -2   0   7 1432.37   21.48   4
   2   0  -7 1322.77   28.41   8
   2   0  -7 1362.86   29.89   5
   2   0  -6  696.77   20.38   5
  -2   0   6  735.32   13.60   4
   2   0  -6  722.08   20.32   8
   2   0  -5  486.92   16.62   8
   2   0  -5  479.49   16.47   5
  -2   0   5  517.85    9.84   4
   2   0  -4  258.32   11.96   8
   2   0  -3   80.08    6.57   8
   2   0  -2   46.29    6.27   8
   2   0  -1 4472.08   46.13   8
   2   0   0  319.18   12.27   8
  -2   0  -1 3354.40   31.39   4
   2   0   1 3333.78   38.75   8
   2   0   2 1247.65   23.12   8
  -2   0  -2 1192.14   21.01   4
  -2   0  -3   57.19    5.18   4
  -2   0  -3   62.64    4.90   8
   2   0   3   64.20    5.30   8
  -2   0  -4  789.66   17.22   8
   2   0   4  726.84   17.18   8
   2   0   5 2055.46   28.44   8
  -2   0  -5 2155.42   27.60   8
  -2   0  -6  188.22    7.95   8
  -2   0  -6  213.33   12.79   6
   2   0   6  192.85    8.60   8
  -2   0  -7 3701.19   49.01   5
   2   0   7 3788.13   36.94   8
  -2   0  -7 3494.81   53.60   6
  -2   0  -7 3795.30   34.95   8
   2   0   8   44.94    4.19   8
  -2   0  -8   56.48    7.44   6
  -2   0  -8   53.54    6.37   5
  -2   0  -8   42.86    3.75   8
   2   0   9 1550.11   22.94   8
  -2   0  -9 1614.65   39.34   6
  -2   0  -9 1588.71   22.02   8
  -2   0  -9 1648.53   36.79   5
  -2   0 -10  278.52    9.23   8
   2   0  10  255.18    9.92   8
  -2   0 -11 5678.08   79.71   6
  -2   0 -11 5782.57   71.90   5
   2   0  11 6135.70   44.21   8
  -2   0 -12 1175.97   33.66   5
  -2   0 -12 1163.92   37.34   6
   2   0  12 1154.14   19.03   8
  -2   0 -13  335.85   20.89   6
  -2   0 -13  336.13   18.57   1
  -2   0 -13  333.75   18.59   5
   2   0  13  339.10   10.13   8
   2   0  14  728.30   14.45   8
  -2   0 -14  821.37   30.16   1
  -2   0 -14  815.31   33.24   4
  -2   0 -14  882.30   31.51   5
  -2   0 -14  846.17   34.29   6
   2   0  15   36.74    3.40   8
  -2   0 -15   67.62   10.87   6
  -2   0 -15   48.13    8.95   4
  -2   0 -15   69.41   10.83   1
  -2   0 -15   87.80   11.59   5
  -2   0 -16   74.98   10.86   4
  -2   0 -16  125.36   13.00   5
  -2   0 -16  101.97   13.21   6
  -2   0 -16   95.14   11.95   1
   2   0  16   49.77    3.43   8
   2   0  16   74.06    6.91   7
  -2   0 -17    3.52    4.38   6
   2   0  17    2.33    1.97   7
  -2   0 -17    2.24    3.84   4
  -2   0 -17    5.38    3.51   1
  -2   0 -17    1.68    3.26   5
  -2   0 -18   80.90   11.95   4
  -2   0 -18   70.94   11.58   6
  -2   0 -18   82.77   11.60   1
  -2   0 -18   70.69   10.36   5
   2   0  18   75.85    6.64   7
  -2   0 -19  238.55   19.97   5
  -2   0 -19  220.39   18.39   1
  -2   0 -19  205.92   20.24   6
   2   0  19  192.37   10.50   7
  -2   0 -20    9.71    5.25   5
   2   0  20    9.78    2.49   7
  -2   0 -20   14.61    7.99   6
  -2   0 -20   10.66    5.64   1
   2   0  21   43.88    5.37   7
  -2   0 -21   52.78   11.83   6
  -2   0 -21   58.21   12.70   1
  -2   0 -22 1271.21   53.96   6
  -2   0 -22 1231.30   47.45   5
  -2   0 -23   76.05   14.06   5
  -2   0 -23   77.93   14.99   6
  -2   0 -24  539.23   37.31   6
  -2   0 -24  541.23   33.61   5
  -2   0 -25  420.19   33.84   6
  -2   0 -25  489.21   32.92   5
  -2   0 -26  278.98   28.85   6
  -2   0 -26  289.73   26.02   5
  -2   0 -27   28.77   10.07   5
  -2   0 -27   21.79    8.75   6
  -2   0 -28   43.83   11.18   5
  -2   0 -28   60.31   15.54   6
  -2   0 -29   52.87   12.16   5
  -2   0 -29   63.50   15.82   6
  -2   0 -30   51.03   13.04   5
  -2   0 -30   59.42   15.68   6
  -2   0 -31   16.77    7.74   5
  -2   0 -32   53.82   13.33   5
  -2   0 -33    3.68    7.93   5
  -2   0 -34   80.62   17.70   5
  -2   0 -35   15.02   11.14   5
  -2   0 -36  130.56   23.01   5
  -2   0 -37   35.11   14.60   5
  -2   0 -38   76.45   19.31   5
   2   1 -37  119.00   21.47   6
   2   1 -37  176.98   26.55   5
   2   1 -36   11.45    9.56   6
   2   1 -36   25.82   12.15   5
   2   1 -35   17.32   10.11   6
   2   1 -35   -6.22    7.46   5
   2   1 -34   41.37   13.47   5
   2   1 -34   38.04   13.43   6
   2   1 -33  226.37   27.84   5
   2   1 -33  293.15   31.16   6
   2   1 -32  294.00   30.91   5
   2   1 -32  355.19   33.84   6
   2   1 -31   86.21   17.19   5
   2   1 -31   79.44   16.07   6
   2   1 -30  238.08   27.02   5
   2   1 -30  242.88   26.91   6
   2   1 -29   41.11   12.25   5
   2   1 -29   36.91   12.00   6
   2   1 -28  173.22   21.80   5
   2   1 -28  155.38   20.87   6
   2   1 -27  120.92   18.14   6
   2   1 -27  139.22   18.84   5
   2   1 -26   73.61   13.91   5
   2   1 -26   46.44   11.32   6
   2   1 -25   16.74    8.01   5
   2   1 -25   16.63    7.32   6
   2   1 -24  212.40   22.33   2
   2   1 -24  226.42   22.44   5
   2   1 -24  211.79   22.05   6
   2   1 -23  804.54   40.19   5
   2   1 -23  733.50   39.09   2
   2   1 -23  864.63   42.61   6
   2   1 -22  351.62   26.54   2
   2   1 -22  310.70   24.91   5
   2   1 -22  348.01   26.54   6
   2   1 -21  455.37   29.34   5
   2   1 -21  481.12   30.06   6
   2   1 -21  478.74   30.99   2
   2   1 -20 2875.77   70.05   6
   2   1 -20 2866.65   70.28   2
   2   1 -20 2728.22   68.01   5
   2   1 -19 2864.47   67.50   2
   2   1 -19 2901.88   68.27   6
   2   1 -18 1656.63   49.96   6
   2   1 -18 1632.52   49.31   2
   2   1 -18 1596.87   49.38   5
   2   1 -17   55.58   12.16   5
   2   1 -17   72.08   16.14   2
   2   1 -17   59.57   10.86   6
   2   1 -17   35.08    5.54   8
   2   1 -16 4885.03   79.43   2
   2   1 -16 4864.37   79.29   5
   2   1 -16 4831.34   57.42   8
   2   1 -16 4809.22   79.13   6
   2   1 -15  387.15   10.56   7
   2   1 -15  436.03   24.15   2
   2   1 -15  425.76   23.19   5
   2   1 -15  448.73   24.61   6
   2   1 -15  406.01   16.75   8
   2   1 -14  965.62   32.80   5
   2   1 -14  942.54   17.83   7
   2   1 -14  976.60   33.56   2
   2   1 -14  949.14   32.66   6
   2   1 -14  979.51   25.68   8
   2   1 -13   65.46    6.66   8
   2   1 -13   78.37    5.19   7
   2   1 -13   62.05    8.33   6
   2   1 -13   69.59    8.89   5
   2   1 -12  468.01   21.21   5
   2   1 -12  471.94   21.74   6
   2   1 -12  467.27   17.66   8
   2   1 -12  496.46   13.01   7
   2   1 -11 1824.13   39.90   5
   2   1 -11 1793.63   39.66   6
   2   1 -11 1903.67   35.51   8
   2   1 -10  800.21   25.83   5
   2   1 -10  755.50   25.44   6
   2   1 -10  753.84   21.94   8
   2   1  -9  322.64   15.76   6
   2   1  -9  340.49   15.98   5
   2   1  -9  340.09   14.55   8
   2   1  -8 1080.18   25.48   8
   2   1  -8 1034.00   25.99   5
   2   1  -7 4476.48   51.34   5
   2   1  -7 4768.04   53.21   8
   2   1  -6  243.54   11.91   8
   2   1  -6  228.48   10.88   5
   2   1  -5 4734.40   45.91   5
   2   1  -5 5010.99   53.28   8
   2   1  -4 1183.97   25.60   8
   2   1  -4 1154.76   21.19   5
   2   1  -3 5024.60   42.46   5
   2   1  -3 4847.79   50.58   8
   2   1  -2 6616.89   57.91   8
   2   1  -1  141.28    8.39   8
   2   1   017471.34   89.30   8
   2   1   1   60.92    5.45   8
   2   1   2 8711.41   62.29   8
   2   1   3 4917.89   37.50   5
   2   1   3 4897.43   47.13   8
   2   1   4 1191.01   22.99   8
   2   1   4 1195.04   20.56   5
   2   1   5 2841.43   35.46   8
  -2  -1  -5 2884.27   36.01   5
  -2  -1  -6   51.45    5.32   1
   2   1   6   54.16    4.96   8
  -2  -1  -6   42.35    4.87   5
  -2  -1  -7 1472.68   29.18   5
   2   1   7 1332.17   24.21   8
  -2  -1  -7 1340.32   28.45   1
  -2  -1  -8 1539.28   31.73   1
   2   1   8 1575.82   26.28   8
  -2  -1  -8 1600.72   31.76   5
  -2  -1  -9 1034.98   27.16   1
  -2  -1  -9 1032.66   26.99   5
   2   1   9 1060.50   21.68   8
  -2  -1 -10 6784.23   72.46   1
   2   1  10 7058.42   55.76   8
  -2  -1 -10 6668.46   71.40   5
  -2  -1 -11 4128.48   58.98   5
  -2  -1 -11 4370.50   71.85   6
   2   1  11 4388.22   44.39   8
  -2  -1 -11 4174.14   59.49   1
  -2  -1 -12 2443.95   47.29   5
  -2  -1 -12 2518.38   48.01   1
  -2  -1 -12 2480.72   55.51   6
   2   1  12 2636.02   34.56   8
   2   1  13    6.49    2.39   8
  -2  -1 -13   14.82    5.46   5
  -2  -1 -13    5.96    3.90   1
  -2  -1 -13    6.84    4.51   6
  -2  -1 -14 1224.98   36.14   5
  -2  -1 -14 1269.96   36.99   1
  -2  -1 -14 1247.84   42.24   6
  -2  -1 -14 1219.05   40.88   4
   2   1  14 1262.58   23.93   8
   2   1  15 1437.31   25.69   8
  -2  -1 -15 1371.47   44.96   4
  -2  -1 -15 1361.37   39.77   5
  -2  -1 -15 1347.37   45.13   6
  -2  -1 -15 1397.17   40.42   1
  -2  -1 -16 3091.05   62.42   5
  -2  -1 -16 2989.81   69.24   6
  -2  -1 -16 3009.39   68.57   4
   2   1  16 3043.68   37.29   8
  -2  -1 -16 3068.25   62.04   1
  -2  -1 -17  709.63   31.22   1
  -2  -1 -17  636.94   33.21   6
  -2  -1 -17  688.03   30.58   5
  -2  -1 -17  659.09   33.72   4
   2   1  17  713.31   18.04   8
  -2  -1 -18  661.41   31.38   5
  -2  -1 -18  675.54   31.84   1
   2   1  18  603.96   16.37   8
  -2  -1 -18  586.96   32.90   6
  -2  -1 -18  663.79   34.36   4
   2   1  19  671.57   17.05   8
  -2  -1 -19  703.99   36.32   4
  -2  -1 -19  731.86   38.03   6
  -2  -1 -19  794.66   34.72   1
   2   1  19  661.27   18.08   7
  -2  -1 -20 1525.45   49.66   1
   2   1  20 1324.95   25.02   7
  -2  -1 -20 1381.03   53.61   6
  -2  -1 -20 1401.84   52.98   4
  -2  -1 -20 1460.54   48.71   5
   2   1  20 1293.96   22.66   8
   2   1  21 1508.50   25.48   7
  -2  -1 -21 1494.59   50.71   5
  -2  -1 -21 1520.01   57.31   6
  -2  -1 -21 1570.00   56.95   4
  -2  -1 -22   28.60   10.43   4
  -2  -1 -22   34.04   10.85   5
  -2  -1 -22   48.71   12.45   6
  -2  -1 -23  108.93   17.30   6
  -2  -1 -23  132.59   17.57   5
  -2  -1 -23   99.46   17.20   4
  -2  -1 -24 1038.88   51.66   6
  -2  -1 -24 1012.01   45.64   5
  -2  -1 -25  223.10   25.25   6
  -2  -1 -25  208.17   22.05   5
  -2  -1 -26   44.60   11.74   5
  -2  -1 -27  126.45   17.67   5
  -2  -1 -28   97.86   16.60   5
  -2  -1 -29    6.74    5.61   5
  -2  -1 -30  222.26   25.83   5
  -2  -1 -31   18.21    9.57   5
  -2  -1 -32  218.29   26.91   5
  -2  -1 -33   31.54   12.24   5
  -2  -1 -34   18.12   10.74   5
  -2  -1 -35  112.50   20.75   5
  -2  -1 -36  207.00   29.17   5
  -2  -1 -37    2.59    6.47   5
  -2  -1 -38    3.50    7.45   5
   2   2 -38   14.39    8.56   6
   2   2 -37   64.21   17.22   5
   2   2 -37   40.41   15.19   6
   2   2 -36    3.94    7.97   6
   2   2 -36   16.52   11.23   5
   2   2 -35   19.08   10.50   5
   2   2 -35   16.92    9.63   6
   2   2 -34   14.43    9.82   5
   2   2 -34   14.58   10.40   6
   2   2 -33   48.55   13.09   6
   2   2 -33   73.32   16.25   5
   2   2 -32   51.35   13.77   6
   2   2 -32   46.73   11.27   5
   2   2 -31   -3.13    5.81   5
   2   2 -31    1.14    5.54   6
   2   2 -30   83.20   16.22   5
   2   2 -30  102.91   17.94   6
   2   2 -29  132.69   19.46   5
   2   2 -29   94.94   17.23   6
   2   2 -28  352.03   31.78   6
   2   2 -28  365.76   31.05   5
   2   2 -27   20.49    8.67   5
   2   2 -27   20.08    8.70   6
   2   2 -26   33.00   10.08   5
   2   2 -26   17.36    7.77   6
   2   2 -25  317.99   28.04   6
   2   2 -25  287.72   25.59   5
   2   2 -24  582.61   36.58   6
   2   2 -24  484.10   33.08   2
   2   2 -24  539.84   33.64   5
   2   2 -23    6.86    7.22   5
   2   2 -23   12.82    7.94   6
   2   2 -23   13.84    9.96   2
   2   2 -22  322.96   24.68   5
   2   2 -22  319.11   25.47   6
   2   2 -22  314.51   25.26   2
   2   2 -21   52.03   10.85   2
   2   2 -21   61.84   11.39   5
   2   2 -21   53.25   12.20   6
   2   2 -20  177.29   17.55   5
   2   2 -20  179.12   18.22   2
   2   2 -20  203.22   19.79   6
   2   2 -19   48.50   10.66   5
   2   2 -19   21.67    7.45   6
   2   2 -19   32.95    9.19   2
   2   2 -18   34.17    7.71   5
   2   2 -18   33.05    7.73   2
   2   2 -18   30.81    8.26   6
   2   2 -18   34.98    5.09   8
   2   2 -17  670.52   30.82   2
   2   2 -17  686.06   30.94   5
   2   2 -17  667.67   21.31   8
   2   2 -17  641.71   31.66   6
   2   2 -16 1709.00   47.32   5
   2   2 -16 1793.22   50.45   6
   2   2 -16 1812.30   35.11   8
   2   2 -16 1809.49   49.16   2
   2   2 -15   -0.61    1.76   8
   2   2 -15    5.51    6.63   6
   2   2 -14 2023.50   47.49   5
   2   2 -14 1960.01   49.28   6
   2   2 -14 2063.84   49.18   2
   2   2 -14 2086.38   38.56   8
   2   2 -13  276.36   17.54   5
   2   2 -13  249.71   13.21   8
   2   2 -13  248.68   16.71   2
   2   2 -13  249.45   17.29   6
   2   2 -12  343.29   18.21   5
   2   2 -12  312.93   18.57   6
   2   2 -12  326.76   14.95   8
   2   2 -1110572.66   94.96   5
   2   2 -1110868.29  104.58   6
   2   2 -1110824.71   84.71   8
   2   2 -10    6.99    3.62   6
   2   2 -10   15.33    4.07   8
   2   2  -9  246.69   13.10   5
   2   2  -9  222.09   12.14   8
   2   2  -8   29.23    4.99   8
   2   2  -8   36.23    5.11   5
   2   2  -717375.70  104.09   8
   2   2  -716224.66   93.66   5
   2   2  -6  187.29   10.02   5
   2   2  -6  165.49   10.27   8
   2   2  -5  237.50    9.80   5
   2   2  -5  251.06   12.20   8
   2   2  -4   24.36    2.91   5
   2   2  -4   32.97    4.38   8
  -2  -2   4   35.02    3.74   5
   2   2  -3  101.85    5.18   5
   2   2  -3   88.14    7.10   8
   2   2  -2 7726.45   65.38   8
   2   2  -2 7641.71   38.65   5
   2   2  -1  888.44   11.51   5
   2   2  -1  868.33   21.97   8
   2   2   0 3589.67   44.07   8
   2   2   1  882.98   21.72   8
   2   2   2 5639.35   54.07   8
   2   2   2 6057.06   31.43   5
   2   2   3  264.45   11.51   3
   2   2   3  233.14   11.18   8
   2   2   3  264.65    7.58   5
   2   2   4    8.57    2.35   8
   2   2   4   10.53    2.72   3
   2   2   4   10.56    1.86   5
  -2  -2  -4    8.93    1.80   5
   2   2   5  113.23    7.80   3
  -2  -2  -5   94.33    6.36   1
   2   2   5  106.60    6.17   5
   2   2   5  108.74    7.80   8
  -2  -2  -5  109.45    6.47   5
   2   2   6  290.80   12.63   8
   2   2   6  291.05   13.18   3
  -2  -2  -6  282.16   11.26   5
  -2  -2  -6  253.44   11.06   1
  -2  -2  -714852.89   87.52   5
   2   2   715857.38   94.20   8
  -2  -2  -715061.75   90.27   1
  -2  -2  -8   53.20    6.05   5
  -2  -2  -8   46.97    5.53   1
   2   2   8   54.86    6.38   8
  -2  -2  -9  101.67    8.32   5
   2   2   9  104.05    7.91   8
  -2  -2  -9  108.66    8.50   1
  -2  -2 -10  639.87   21.59   5
   2   2  10  677.98   20.41   8
  -2  -2 -10  669.86   21.91   1
  -2  -2 -11 4152.28   57.55   1
   2   2  11 4507.61   52.11   8
  -2  -2 -11 4058.00   57.62   5
  -2  -2 -12   19.69    5.92   5
   2   2  12   18.76    4.79   8
  -2  -2 -12   24.76    6.05   1
   2   2  13  616.73   19.82   8
  -2  -2 -13  592.33   23.76   1
  -2  -2 -13  565.28   23.64   5
   2   2  14 3976.63   50.93   8
  -2  -2 -14 3883.53   63.01   1
  -2  -2 -14 3842.81   74.30   4
  -2  -2 -14 3673.05   62.62   5
  -2  -2 -15   38.32    8.51   5
   2   2  15   44.36    6.68   8
  -2  -2 -15   33.71    8.01   1
  -2  -2 -15   25.30    8.18   4
   2   2  16 3599.31   48.53   8
  -2  -2 -16 3497.35   64.55   1
  -2  -2 -16 3312.46   64.14   5
  -2  -2 -16 3475.02   74.76   4
  -2  -2 -17  396.61   23.19   1
  -2  -2 -17  395.62   23.67   5
   2   2  17  418.64   16.93   8
  -2  -2 -17  375.03   25.76   4
  -2  -2 -18 1313.57   42.61   1
   2   2  18 1412.52   30.46   8
  -2  -2 -18 1413.73   50.70   4
  -2  -2 -18 1316.99   43.41   5
   2   2  19   18.58    5.02   8
  -2  -2 -19    9.27    8.33   4
  -2  -2 -19   14.76    7.65   5
  -2  -2 -19   24.75    9.69   1
  -2  -2 -20 1422.86   48.28   5
   2   2  20 1495.99   30.88   8
  -2  -2 -20 1468.29   54.47   4
   2   2  21  116.39    8.83   8
   2   2  21   89.01    6.09   7
  -2  -2 -21  119.13   15.36   5
  -2  -2 -21   91.87   14.97   4
  -2  -2 -22  400.84   27.65   5
  -2  -2 -22  393.56   29.78   4
   2   2  22  404.99   15.75   8
  -2  -2 -23    3.93    6.69   4
  -2  -2 -23    8.26    6.81   5
  -2  -2 -24  407.98   29.38   5
  -2  -2 -24  424.29   32.90   4
  -2  -2 -25  373.78   29.07   5
  -2  -2 -25  400.83   32.76   4
  -2  -2 -26  258.51   24.59   5
  -2  -2 -26  231.37   25.71   4
  -2  -2 -27    1.81    7.85   5
  -2  -2 -28   89.53   15.56   5
  -2  -2 -29  152.63   21.74   5
  -2  -2 -30   94.86   16.83   5
  -2  -2 -31   -1.57    6.35   5
  -2  -2 -32    9.25    8.17   5
  -2  -2 -33   19.63   11.18   5
  -2  -2 -34   24.75   10.44   5
  -2  -2 -35   15.51    7.95   5
  -2  -2 -36   26.03   11.87   5
  -2  -2 -37   17.44   12.11   5
  -2  -2 -38  214.83   29.87   5
   2   3 -38  145.27   26.11   6
   2   3 -37   87.60   19.48   5
   2   3 -37  102.05   21.62   6
   2   3 -36  115.62   22.02   5
   2   3 -36   95.99   20.23   6
   2   3 -35   18.79   11.95   6
   2   3 -35    8.45    7.28   5
   2   3 -34  296.23   32.32   5
   2   3 -34  337.01   36.10   6
   2   3 -33   16.14   11.45   5
   2   3 -33   29.54   14.35   6
   2   3 -32  160.65   24.12   6
   2   3 -32  164.14   23.35   5
   2   3 -31    9.15    8.35   5
   2   3 -31   11.72    9.26   6
   2   3 -30  165.85   23.99   6
   2   3 -30  253.07   27.30   5
   2   3 -29   15.23    9.37   5
   2   3 -29    0.22    5.28   6
   2   3 -28   92.50   17.90   6
   2   3 -28  112.58   17.69   5
   2   3 -27   26.42    9.91   5
   2   3 -27    6.41    6.17   6
   2   3 -26  309.40   29.54   6
   2   3 -26  298.34   26.80   5
   2   3 -25  173.69   20.39   5
   2   3 -25  149.13   20.57   6
   2   3 -25  133.60   18.12   2
   2   3 -24   88.19   15.44   6
   2   3 -24   83.63   13.70   5
   2   3 -24   69.88   13.37   2
   2   3 -23  154.75   18.73   2
   2   3 -23  149.83   19.28   6
   2   3 -23  156.39   18.35   5
   2   3 -22   33.24    9.27   2
   2   3 -22   34.45    8.18   5
   2   3 -22   42.40   10.20   6
   2   3 -21   51.40   10.54   5
   2   3 -21   33.47   10.72   6
   2   3 -21   27.89   10.52   2
   2   3 -20  541.48   31.70   2
   2   3 -20  597.53   31.93   5
   2   3 -20  494.36   31.38   6
   2   3 -20  525.59   18.12   8
   2   3 -19  116.13   14.54   2
   2   3 -19   77.99    7.24   8
   2   3 -19   84.87   13.40   6
   2   3 -19   92.72   12.75   5
   2   3 -18  440.09   27.60   6
   2   3 -18  473.33   18.07   8
   2   3 -18  485.07   26.54   5
   2   3 -18  455.72   26.73   2
   2   3 -17   39.39   11.26   6
   2   3 -17   31.17    6.03   8
   2   3 -16   42.93    9.49   5
   2   3 -16   32.60    8.25   2
   2   3 -16    6.29    4.93   6
   2   3 -16    4.15    2.70   8
   2   3 -15    4.90    2.75   8
   2   3 -15    9.78    6.93   2
   2   3 -15    4.91    6.87   6
   2   3 -14   64.59    8.91   5
   2   3 -14   55.91    9.45   2
   2   3 -14   45.76    5.87   8
   2   3 -14   59.92    9.69   6
   2   3 -13   46.04    8.42   6
   2   3 -13   52.97    7.10   8
   2   3 -12  105.82   10.12   5
   2   3 -12  122.80   12.59   6
   2   3 -12  125.61    9.80   8
   2   3 -11    4.74    3.65   6
   2   3 -11    1.30    2.15   8
   2   3 -10  652.55   22.70   5
   2   3 -10  529.30   19.58   8
   2   3  -9  411.89   17.10   8
   2   3  -9  414.13   17.08   5
   2   3  -8 4678.50   53.35   5
   2   3  -8 4623.06   56.12   8
   2   3  -7  294.83   12.71   5
   2   3  -7  228.85   12.58   8
   2   3  -6 4663.04   55.33   8
   2   3  -6 4658.08   45.88   5
   2   3  -5 1129.89   27.27   8
   2   3  -5 1174.01   21.07   5
   2   3  -4  678.45   21.32   8
   2   3  -4  693.29   14.50   5
  -2  -3   4  701.30   15.11   5
   2   3  -3 3156.75   26.60   5
  -2  -3   3 3480.20   29.23   5
   2   3  -3 3294.73   45.89   8
   2   3  -2  598.42   19.51   8
   2   3  -2  549.54    9.17   5
  -2  -3   2  712.50   11.59   5
   2   3  -1  849.06   23.08   8
   2   3   0 5786.85   60.84   8
   2   3   1 1500.94   31.22   8
  -2  -3  -1 1587.57   25.05   3
   2   3   2   44.37    6.19   8
  -2  -3  -2   37.61    3.79   3
   2   3   3 2297.49   38.91   8
  -2  -3  -3 2143.24   19.98   5
   2   3   3 2217.01   19.76   5
   2   3   4   83.24    8.52   8
   2   3   4   54.70    5.37   3
  -2  -3  -4   64.68    4.14   5
   2   3   5 1427.78   31.47   8
   2   3   5 1396.61   26.91   3
  -2  -3  -5 1376.80   22.51   1
   2   3   5 1381.70   21.41   5
  -2  -3  -5 1325.40   21.21   5
  -2  -3  -6 2619.20   33.95   1
   2   3   6 2776.72   44.33   8
   2   3   6 2698.68   39.21   3
  -2  -3  -6 2573.59   32.72   5
   2   3   7  666.05   22.57   8
   2   3   7  611.48   20.17   3
  -2  -3  -7  601.88   17.35   5
  -2  -3  -7  602.01   17.26   1
   2   3   8 1098.66   28.60   8
  -2  -3  -8 1063.25   24.73   5
  -2  -3  -8 1064.51   24.09   1
  -2  -3  -9 1799.01   33.32   1
  -2  -3  -9 1782.82   34.07   5
   2   3   9 1994.32   39.05   8
  -2  -3 -10    7.47    3.59   5
  -2  -3 -10    4.66    2.52   1
   2   3  10    8.79    4.03   8
  -2  -3 -11 1603.83   36.29   5
   2   3  11 1767.90   37.30   8
  -2  -3 -11 1683.16   35.59   1
  -2  -3 -12  841.06   27.59   5
  -2  -3 -12  852.68   26.62   1
   2   3  12  923.92   27.30   8
   2   3  13   70.32    8.26   8
  -2  -3 -13   65.27    8.01   1
  -2  -3 -13   56.26    8.08   5
  -2  -3 -14 4909.51   69.23   1
  -2  -3 -14 4723.15   71.16   5
   2   3  14 5106.91   64.42   8
  -2  -3 -15  317.79   19.31   5
  -2  -3 -15  327.29   18.98   1
   2   3  15  344.43   17.42   8
  -2  -3 -15  325.61   22.85   4
  -2  -3 -16  960.20   40.05   4
  -2  -3 -16  908.37   32.52   1
   2   3  16  962.93   28.65   8
  -2  -3 -16  912.77   33.77   5
   2   3  17 1073.34   30.41   8
  -2  -3 -17 1060.33   43.45   4
  -2  -3 -17 1037.80   37.29   5
  -2  -3 -17  992.54   35.41   1
   2   3  18 3568.81   55.60   8
  -2  -3 -18 3443.24   70.51   5
  -2  -3 -18 3605.26   82.40   4
   2   3  19  189.73   13.55   8
  -2  -3 -19  188.89   18.17   5
  -2  -3 -19  187.18   20.34   4
   2   3  20  135.13   11.14   8
  -2  -3 -20  116.65   14.51   5
  -2  -3 -20  117.86   16.81   4
  -2  -3 -21 1750.02   55.59   5
   2   3  21 1829.40   39.87   8
  -2  -3 -21 1880.63   64.97   4
   2   3  22  934.77   28.24   8
  -2  -3 -22  991.37   48.96   4
  -2  -3 -22  939.54   42.26   5
   2   3  23   40.95    6.43   8
  -2  -3 -23   40.64    9.77   5
  -2  -3 -23   37.10   10.67   4
  -2  -3 -24    6.67    5.48   5
  -2  -3 -24    1.24    5.48   4
  -2  -3 -25   91.25   15.22   5
  -2  -3 -25   96.68   16.18   4
  -2  -3 -26  257.23   24.98   5
  -2  -3 -26  295.82   29.03   4
  -2  -3 -27   98.70   16.76   5
  -2  -3 -27   95.25   17.35   4
  -2  -3 -28   73.95   15.35   4
  -2  -3 -28  104.66   17.01   5
  -2  -3 -29   13.43    9.13   5
  -2  -3 -29   17.65    9.95   4
  -2  -3 -30  192.16   24.19   5
  -2  -3 -31   97.97   18.35   5
  -2  -3 -32   28.13   11.34   5
  -2  -3 -33  131.29   22.19   5
  -2  -3 -34  171.17   25.64   5
  -2  -3 -35   35.11   13.86   5
  -2  -3 -36   16.28   10.25   5
  -2  -3 -37   19.09   11.37   5
  -2  -3 -38  290.08   35.04   5
   2   4 -37    3.91    6.40   6
   2   4 -36   -9.16   10.30   6
   2   4 -36   12.09   10.11   5
   2   4 -35   58.93   16.10   5
   2   4 -35   38.86   12.41   6
   2   4 -34  183.70   27.53   6
   2   4 -34  168.88   24.82   5
   2   4 -33   14.66    9.11   5
   2   4 -33    9.35    6.82   6
   2   4 -32  208.22   27.97   6
   2   4 -32  290.77   31.24   5
   2   4 -31   20.35   10.27   5
   2   4 -31   12.75   11.91   6
   2   4 -30  476.44   37.67   5
   2   4 -30  385.10   37.10   6
   2   4 -29  146.36   20.42   5
   2   4 -29  159.70   23.98   6
   2   4 -28   60.90   15.30   6
   2   4 -28   56.61   13.02   5
   2   4 -27   40.67   13.33   6
   2   4 -27   64.32   13.44   5
   2   4 -26   24.78    9.40   5
   2   4 -26   26.51   12.59   6
   2   4 -25  452.30   32.11   5
   2   4 -25  484.69   36.46   6
   2   4 -24  158.83   20.76   6
   2   4 -24  143.34   18.05   5
   2   4 -24  136.72   18.51   2
   2   4 -23   80.15   13.82   5
   2   4 -23   68.39   14.21   6
   2   4 -23   50.08   12.09   2
   2   4 -22  367.43   28.01   2
   2   4 -22  376.05   27.37   5
   2   4 -22  358.66   29.16   6
   2   4 -21  627.81   33.73   5
   2   4 -21  608.03   34.84   2
   2   4 -21  597.83   36.91   6
   2   4 -20   24.35    7.25   5
   2   4 -20   13.24    3.13   8
   2   4 -20   30.85    8.93   2
   2   4 -20   26.01    9.52   6
   2   4 -19   35.29    8.26   2
   2   4 -19   54.10    9.57   5
   2   4 -19   38.51    5.57   8
   2   4 -19   35.45    9.50   6
   2   4 -18   37.13    8.92   2
   2   4 -18   56.81    9.86   5
   2   4 -18   37.93    5.95   8
   2   4 -18   22.87    8.05   6
   2   4 -17  724.58   32.02   5
   2   4 -17  756.44   24.19   8
   2   4 -17  748.17   33.81   2
   2   4 -17  738.03   35.96   6
   2   4 -16  456.44   24.40   5
   2   4 -16  458.59   18.98   8
   2   4 -16  463.77   26.01   2
   2   4 -16  418.63   27.01   6
   2   4 -15   18.38    5.49   5
   2   4 -15   19.81    6.99   2
   2   4 -15   11.88    5.83   6
   2   4 -15    7.35    3.31   8
   2   4 -14  337.97   21.01   2
   2   4 -14  322.22   16.35   8
   2   4 -14  321.98   22.47   6
   2   4 -14  340.75   19.54   5
   2   4 -13  903.16   30.52   5
   2   4 -13  902.65   32.91   2
   2   4 -13  948.20   27.71   8
   2   4 -13  919.23   36.55   6
   2   4 -12  140.69   15.17   6
   2   4 -12  142.16   11.88   5
   2   4 -12  106.08    9.62   8
   2   4 -11  225.28   13.86   5
   2   4 -11  204.97   16.93   6
   2   4 -11  211.47   12.98   8
   2   4 -10   53.05    6.80   5
   2   4 -10   30.15    5.65   8
   2   4  -9  686.67   21.78   5
   2   4  -9  690.86   22.80   8
   2   4  -8 2649.72   44.91   8
   2   4  -8 2594.33   39.83   5
   2   4  -7  908.59   22.23   5
   2   4  -7  736.88   24.25   8
   2   4  -6  516.41   19.79   8
   2   4  -6  571.52   16.56   5
   2   4  -5  142.28   10.84   8
   2   4  -5  196.92    9.30   5
   2   4  -4  746.34   23.64   8
  -2  -4   4  775.54   16.20   5
   2   4  -4  771.05   16.00   5
   2   4  -3 2376.63   41.94   8
  -2  -4   3 2422.74   25.15   5
  -2  -4   2 1061.89   13.92   5
   2   4  -2 1124.53   29.06   8
   2   4  -1  243.78   13.94   8
   2   4   0 3875.80   54.84   8
   2   4   1  540.43   20.54   8
  -2  -4  -1  471.95   12.58   3
   2   4   2  514.64   20.38   8
  -2  -4  -2  495.84   12.63   3
   2   4   3  208.00   13.72   8
  -2  -4  -3  193.58    6.11   5
   2   4   4 3309.70   52.54   8
  -2  -4  -4 3126.60   28.78   5
   2   4   4 3394.76   39.79   3
  -2  -4  -4 3183.50   28.77   1
   2   4   5   39.10    4.64   5
  -2  -4  -5   13.74    3.36   5
   2   4   5   31.08    5.69   8
  -2  -4  -5    3.01    1.99   1
   2   4   5    5.89    2.24   3
   2   4   6 2183.91   34.60   3
  -2  -4  -6 2145.13   30.13   5
   2   4   6 2273.49   44.13   8
  -2  -4  -6 2145.60   27.86   1
  -2  -4  -7 2322.67   31.40   1
   2   4   7 2381.92   38.09   3
   2   4   7 2378.84   45.85   8
  -2  -4  -7 2331.39   34.36   5
  -2  -4  -8 4808.91   53.82   5
  -2  -4  -8 4917.17   48.88   1
   2   4   8 5180.22   67.90   8
   2   4   9  930.49   29.02   8
  -2  -4  -9  781.50   23.50   5
  -2  -4  -9  876.10   22.38   1
  -2  -4 -10  123.89    9.05   1
  -2  -4 -10  116.55    9.93   5
   2   4  10  143.84   11.79   8
   2   4  11  555.26   22.88   8
  -2  -4 -11  508.95   20.67   5
  -2  -4 -11  509.47   18.94   1
   2   4  12   88.39    9.63   8
  -2  -4 -12   88.93    9.05   5
  -2  -4 -12   81.18    8.31   1
  -2  -4 -13  590.17   24.44   5
  -2  -4 -13  609.66   22.87   1
   2   4  13  632.31   24.84   8
   2   4  14   19.82    5.45   8
  -2  -4 -14    7.78    5.79   1
  -2  -4 -15  448.19   23.29   5
   2   4  15  460.17   21.80   8
   2   4  16  109.94   10.82   8
  -2  -4 -16  100.24   11.37   5
   2   4  17   74.09    9.15   8
  -2  -4 -17   78.15   11.42   5
  -2  -4 -18   89.63   13.94   4
   2   4  18   95.97   10.46   8
  -2  -4 -18  103.95   13.59   5
   2   4  19   75.96    9.09   8
  -2  -4 -19   87.35   11.82   5
  -2  -4 -19   64.64   11.54   4
   2   4  20  346.69   19.31   8
  -2  -4 -20  338.76   24.20   5
  -2  -4 -20  379.66   29.15   4
  -2  -4 -21   51.42   11.32   4
  -2  -4 -21   57.93   10.49   5
   2   4  21   45.85    7.39   8
  -2  -4 -22  410.13   28.35   5
  -2  -4 -22  380.50   30.67   4
   2   4  22  371.78   20.10   8
  -2  -4 -23  208.47   21.10   5
   2   4  23  204.54   14.91   8
  -2  -4 -23  211.38   23.84   4
  -2  -4 -24  176.33   19.74   5
  -2  -4 -24  191.78   22.95   4
   2   4  24  178.27   13.96   8
  -2  -4 -25    4.05    5.59   5
  -2  -4 -25    1.01    6.04   4
  -2  -4 -26   82.84   16.68   4
  -2  -4 -26   93.17   16.00   5
  -2  -4 -27  305.73   30.68   4
  -2  -4 -27  294.50   27.77   5
  -2  -4 -28  293.62   28.59   5
  -2  -4 -28  289.14   31.11   4
  -2  -4 -29   57.00   14.05   5
  -2  -4 -29   50.44   15.66   4
  -2  -4 -30   70.02   17.64   4
  -2  -4 -30   79.86   16.39   5
  -2  -4 -31  140.72   21.67   5
  -2  -4 -31  120.90   22.06   4
  -2  -4 -32   58.60   15.41   5
  -2  -4 -33  126.76   22.16   5
  -2  -4 -34    5.78    8.21   5
  -2  -4 -35  102.52   21.30   5
  -2  -4 -36   16.10   11.12   5
  -2  -4 -37   47.96   16.34   5
   2   5 -36   41.00   13.13   5
   2   5 -36   -0.98    6.22   6
   2   5 -35    8.37    7.76   6
   2   5 -35    0.74    5.87   5
   2   5 -34   16.57   11.33   6
   2   5 -34   -4.00    6.26   5
   2   5 -33    1.71    6.35   5
   2   5 -33   -0.20    6.53   6
   2   5 -32  165.26   23.79   5
   2   5 -32  172.64   25.85   6
   2   5 -31   12.63    8.33   6
   2   5 -31   18.62   11.00   5
   2   5 -30   29.36   10.75   5
   2   5 -30   20.53    9.37   6
   2   5 -29   23.75    9.93   5
   2   5 -29   26.09   11.77   6
   2   5 -28  596.30   44.83   6
   2   5 -28  527.43   38.00   5
   2   5 -27   27.61    9.49   5
   2   5 -27   37.18   13.97   6
   2   5 -26  252.91   25.38   5
   2   5 -26  248.73   28.33   6
   2   5 -25   54.91   12.81   5
   2   5 -25   13.42    8.42   2
   2   5 -25   34.10   12.82   6
   2   5 -24  295.22   29.25   6
   2   5 -24  277.12   26.26   2
   2   5 -24  293.31   25.67   5
   2   5 -23  221.54   23.05   2
   2   5 -23  228.68   25.15   6
   2   5 -23  265.93   23.73   5
   2   5 -22  573.97   35.33   2
   2   5 -22  624.51   39.72   6
   2   5 -22  599.89   34.66   5
   2   5 -21  743.15   42.19   6
   2   5 -21  676.01   35.39   5
   2   5 -21  700.13   37.53   2
   2   5 -20  832.30   38.13   5
   2   5 -20  826.40   43.26   6
   2   5 -20  866.98   40.34   2
   2   5 -19   80.91   12.53   5
   2   5 -19   71.20   13.41   6
   2   5 -19   85.98   13.43   2
   2   5 -19   76.34    7.95   8
   2   5 -18  419.82   26.53   2
   2   5 -18  398.98   24.88   5
   2   5 -18  407.42   28.68   6
   2   5 -18  444.56   19.23   8
   2   5 -17   89.04   12.05   2
   2   5 -17   81.44   11.21   5
   2   5 -17   75.44    8.18   8
   2   5 -17   84.55   13.33   6
   2   5 -16   92.47   12.32   2
   2   5 -16   88.47    9.10   8
   2   5 -16   83.73   12.88   6
   2   5 -16   92.19   11.22   5
   2   5 -15   65.32    9.38   5
   2   5 -15   50.48    9.08   2
   2   5 -15   43.12    9.66   6
   2   5 -15   57.21    7.69   8
   2   5 -14   11.25    4.86   2
   2   5 -14    9.77    3.47   8
   2   5 -14    8.11    5.94   6
   2   5 -14    4.45    3.62   5
   2   5 -13  105.38   13.41   6
   2   5 -13   90.39   10.67   2
   2   5 -13   85.11    9.18   8
   2   5 -13   87.63    9.68   5
   2   5 -12  755.93   25.71   8
   2   5 -12  747.93   26.74   5
   2   5 -12  798.25   35.91   6
   2   5 -11   65.38    8.09   8
   2   5 -11   84.53    9.01   5
   2   5 -10  476.90   19.78   5
   2   5 -10  478.20   20.62   8
   2   5  -9 2457.00   42.05   5
   2   5  -9 2464.25   46.76   8
   2   5  -8 2859.19   43.07   5
   2   5  -8 2946.28   51.23   8
   2   5  -7  779.07   21.65   5
   2   5  -7  763.96   25.84   8
   2   5  -6 1538.06   36.38   8
   2   5  -5  239.55   14.45   8
  -2  -5   4   83.64    5.67   5
   2   5  -4   76.21    8.44   8
   2   5  -3 2049.68   42.65   8
  -2  -5   3 2052.38   24.88   5
  -2  -5   2 2363.34   23.78   5
   2   5  -2 2282.70   45.87   8
  -2  -5   2 2511.68   28.56   1
   2   5  -1  192.66   13.57   8
  -2  -5   1  160.14    5.35   5
   2   5   0  993.81   30.33   8
  -2  -5   0  993.42   16.77   3
  -2  -5  -1   26.75    2.90   3
   2   5   1   30.96    6.51   8
  -2  -5  -2  455.63    8.93   5
   2   5   2  560.82   23.23   8
   2   5   3 3450.86   58.78   8
  -2  -5  -3 3434.54   28.25   5
  -2  -5  -4   77.93    4.07   1
   2   5   4   88.86   10.00   8
   2   5   5   90.42    9.64   8
   2   5   5   80.12    6.16   3
  -2  -5  -5   84.45    5.69   5
  -2  -5  -5   82.31    4.32   1
   2   5   6  253.28   16.28   8
   2   5   6  253.96   11.64   3
  -2  -5  -6  262.22   10.93   5
  -2  -5  -6  250.98    8.52   1
   2   5   7   38.90    5.60   3
  -2  -5  -7   98.25    8.39   5
  -2  -5  -7   71.54    5.73   1
   2   5   7   27.43    7.59   8
   2   5   8 1242.37   28.48   3
  -2  -5  -8 1261.60   27.93   5
  -2  -5  -8 1313.21   23.72   1
   2   5   8 1295.44   37.08   8
   2   5   9  788.69   29.61   8
  -2  -5  -9  837.54   20.69   1
   2   5  10  227.48   16.47   8
  -2  -5 -10  320.35   16.50   5
   2   5  11  676.06   27.68   8
  -2  -5 -11  677.01   24.53   5
   2   5  12  545.84   25.01   8
  -2  -5 -12  569.45   23.46   5
  -2  -5 -13  183.34   14.50   5
   2   5  13  161.26   13.98   8
   2   5  14  147.31   13.31   8
  -2  -5 -14  159.65   13.76   5
  -2  -5 -15  181.08   14.95   5
   2   5  15  187.91   15.21   8
   2   5  16  286.48   18.53   8
  -2  -5 -16  301.37   20.07   5
   2   5  17  151.59   13.89   8
  -2  -5 -17  164.72   15.32   5
   2   5  18   12.25    4.64   8
  -2  -5 -18   11.48    4.99   5
  -2  -5 -19  110.11   13.80   5
   2   5  19   87.75   10.63   8
   2   5  20  358.23   21.56   8
  -2  -5 -20  362.66   28.52   4
  -2  -5 -20  392.65   26.19   5
  -2  -5 -21  238.05   23.98   4
   2   5  21  208.96   16.54   8
  -2  -5 -21  274.46   22.96   5
   2   5  22   20.64    6.74   8
  -2  -5 -22   37.77   10.67   4
  -2  -5 -23  127.70   18.65   4
  -2  -5 -23  135.35   17.43   5
   2   5  23  112.69   12.24   8
  -2  -5 -24  369.02   31.83   4
  -2  -5 -24  368.74   28.82   5
   2   5  24  349.35   21.30   8
  -2  -5 -25  112.63   16.97   5
   2   5  25  101.22   11.94   8
  -2  -5 -25  128.89   19.85   4
  -2  -5 -26  276.23   26.43   5
  -2  -5 -26  294.78   30.23   4
  -2  -5 -27   22.66    8.73   4
  -2  -5 -27   33.13   11.00   5
  -2  -5 -28   61.37   13.50   5
  -2  -5 -28   39.64   12.23   4
  -2  -5 -29  153.53   21.41   5
  -2  -5 -29  159.76   23.68   4
  -2  -5 -30  142.37   22.63   4
  -2  -5 -30  141.60   21.56   5
  -2  -5 -31   -7.77    8.48   5
  -2  -5 -31   11.44    8.44   4
  -2  -5 -32  101.92   20.00   4
  -2  -5 -32  100.46   19.18   5
  -2  -5 -33   25.22   12.09   4
  -2  -5 -33   44.74   14.76   5
  -2  -5 -34   32.98   12.06   5
  -2  -5 -35   44.67   13.27   5
  -2  -5 -36   70.07   17.70   5
  -2  -5 -37   18.51   10.81   5
   2   6 -35   -0.50    7.46   6
   2   6 -34    1.35    6.65   6
   2   6 -33   23.54   12.63   6
   2   6 -33   22.28   10.13   5
   2   6 -32   71.08   18.04   6
   2   6 -32   82.73   17.30   5
   2   6 -31    6.84    9.07   5
   2   6 -31   30.89   13.44   6
   2   6 -30   15.30    9.04   5
   2   6 -30   -1.65    5.81   6
   2   6 -29   41.43   13.04   5
   2   6 -29   33.69   13.31   6
   2   6 -28   28.60   10.39   5
   2   6 -28   39.13   12.22   6
   2   6 -27   26.47    9.80   5
   2   6 -27   28.69   10.50   6
   2   6 -26   14.02    8.94   6
   2   6 -26    4.79    7.25   5
   2   6 -25   14.12    8.31   2
   2   6 -25   -0.10    6.15   6
   2   6 -25   10.84    7.26   5
   2   6 -24  208.10   22.91   2
   2   6 -24  223.91   26.17   6
   2   6 -24  193.20   21.13   5
   2   6 -23   38.29   10.64   2
   2   6 -23   39.54   10.27   5
   2   6 -23   39.16   13.46   6
   2   6 -22  868.29   42.03   5
   2   6 -22  824.62   42.94   2
   2   6 -22  900.72   49.28   6
   2   6 -21   46.35   10.86   5
   2   6 -21   48.38   13.76   6
   2   6 -21   56.23   13.53   2
   2   6 -20  263.95   25.82   6
   2   6 -20  275.01   23.41   2
   2   6 -20  259.09   21.88   5
   2   6 -19  240.58   24.32   6
   2   6 -19  211.86   20.05   2
   2   6 -19  233.81   14.44   8
   2   6 -19  203.23   19.09   5
   2   6 -18  854.68   37.09   5
   2   6 -18  900.69   29.19   8
   2   6 -18  867.96   38.67   2
   2   6 -18  837.10   43.34   6
   2   6 -17   15.72    6.21   2
   2   6 -17    6.03    6.73   6
   2   6 -17   11.34    5.26   5
   2   6 -17    6.97    3.21   8
   2   6 -16  727.09   26.90   8
   2   6 -16  725.02   31.46   5
   2   6 -16  716.69   38.11   6
   2   6 -16  698.99   33.00   2
   2   6 -15    8.89    3.54   8
   2   6 -15   12.59    4.73   2
   2   6 -15    3.75    3.58   5
   2   6 -15    6.88    6.15   6
   2   6 -14  111.85   12.84   2
   2   6 -14  127.21   16.70   6
   2   6 -14  100.59   11.55   5
   2   6 -14  106.81   10.74   8
   2   6 -13  279.70   17.53   5
   2   6 -13  281.88   16.66   8
   2   6 -13  277.19   18.91   2
   2   6 -13  278.23   22.82   6
   2   6 -12  183.43   13.73   8
   2   6 -12  174.29   13.84   5
   2   6 -12  184.52   19.18   6
   2   6 -11   60.00    8.02   5
   2   6 -11   75.44    9.03   8
   2   6 -10    0.85    2.14   8
   2   6  -9   40.18    6.80   8
   2   6  -8 1864.60   43.29   8
   2   6  -7   22.26    5.61   8
   2   6  -6   20.35    5.31   8
   2   6  -5  348.68   19.42   8
   2   6  -4   46.54    8.05   8
   2   6  -3  147.82   12.96   8
  -2  -6   3  234.16    9.57   5
   2   6  -2  990.43   32.60   8
  -2  -6   2  971.51   17.38   5
  -2  -6   2  931.47   16.74   1
  -2  -6   1   50.22    3.46   1
  -2  -6   1   21.29    2.33   3
   2   6  -1   19.80    6.58   8
  -2  -6   1   60.77    4.55   5
   2   6   0    6.02    3.97   8
  -2  -6   0   13.38    2.08   5
   2   6   1  311.82   18.91   8
   2   6   2 1168.25   36.43   8
  -2  -6  -2 1186.90   17.92   5
  -2  -6  -3   48.79    4.45   5
   2   6   3   19.48    6.74   8
  -2  -6  -4  988.37   19.20   5
   2   6   4 1003.59   34.04   8
  -2  -6  -5 1447.53   25.13   5
   2   6   5 1473.06   41.61   8
   2   6   6 2029.65   31.37   3
   2   6   6 1850.31   47.26   8
  -2  -6  -6 1875.19   31.11   5
   2   6   7  229.77   11.29   3
  -2  -6  -7  216.85   11.47   5
   2   6   7  220.30   16.77   8
   2   6   8  766.77   21.76   3
   2   6   8  778.83   31.14   8
  -2  -6  -8  768.70   22.71   5
   2   6   9 1104.90   27.86   3
  -2  -6  -9 1228.38   30.76   5
   2   6   9 1143.14   38.34   8
   2   6  10    9.30    4.59   8
  -2  -6 -10    8.34    3.27   5
   2   6  11  162.55   14.70   8
  -2  -6 -11  179.32   12.74   5
   2   6  12  115.57   12.64   8
  -2  -6 -12  113.95   10.80   5
  -2  -6 -13  988.77   33.19   5
   2   6  13  972.93   36.40   8
  -2  -6 -14   74.40   10.38   5
   2   6  14   44.52    8.45   8
   2   6  15  626.92   29.63   8
  -2  -6 -15  570.85   27.19   5
   2   6  16    3.44    2.82   8
  -2  -6 -16   11.23    5.58   5
  -2  -6 -17   70.83   11.68   5
   2   6  17   42.74    8.86   8
   2   6  18  155.69   15.14   8
  -2  -6 -18  164.60   16.66   5
   2   6  19  560.49   28.92   8
  -2  -6 -19  604.52   32.56   5
   2   6  20  559.38   29.13   8
  -2  -6 -20  614.71   33.47   5
   2   6  21  306.37   21.72   8
  -2  -6 -21  330.63   25.55   5
   2   6  22  800.09   34.82   8
  -2  -6 -22  792.84   44.86   4
  -2  -6 -22  809.50   40.72   5
  -2  -6 -23  356.45   28.21   5
  -2  -6 -23  315.25   29.58   4
   2   6  23  273.73   20.57   8
  -2  -6 -24   39.50   10.93   5
  -2  -6 -24   29.67   10.30   4
   2   6  24   35.23    7.89   8
   2   6  25   14.33    6.12   8
  -2  -6 -25   17.70    7.57   5
  -2  -6 -25    7.30    6.70   4
  -2  -6 -26  121.93   17.85   5
  -2  -6 -26  100.54   17.92   4
  -2  -6 -27  344.51   33.37   4
  -2  -6 -27  353.35   30.95   5
  -2  -6 -28   88.83   17.36   5
  -2  -6 -28   64.85   16.40   4
  -2  -6 -29   84.18   18.24   4
  -2  -6 -29   74.81   16.70   5
  -2  -6 -30  958.87   54.13   5
  -2  -6 -30  998.53   60.28   4
  -2  -6 -31  102.51   21.73   4
  -2  -6 -31  133.11   21.55   5
  -2  -6 -32  239.31   28.49   5
  -2  -6 -32  238.54   30.25   4
  -2  -6 -33   92.38   21.42   4
  -2  -6 -33   81.28   18.15   5
  -2  -6 -34  380.75   40.34   4
  -2  -6 -34  426.53   39.40   5
  -2  -6 -35    8.54    8.77   5
  -2  -6 -36  110.39   21.04   5
  -2  -6 -37  156.09   25.78   5
   2   7 -34   31.19   13.52   6
   2   7 -33  -12.69    9.47   6
   2   7 -32   13.47    9.42   6
   2   7 -31   39.19   13.87   6
   2   7 -30  172.82   27.54   6
   2   7 -29   81.86   19.73   6
   2   7 -28   37.51   13.24   6
   2   7 -27  173.08   25.72   6
   2   7 -26  151.95   23.59   6
   2   7 -26  108.24   17.67   5
   2   7 -25   75.11   16.75   6
   2   7 -25   74.56   14.25   5
   2   7 -24   14.28    6.49   5
   2   7 -24   17.86    9.88   6
   2   7 -24   -4.38    5.61   2
   2   7 -23  186.47   21.11   5
   2   7 -23  207.42   22.41   2
   2   7 -23  199.89   24.88   6
   2   7 -22  232.57   22.43   5
   2   7 -22  242.70   23.66   2
   2   7 -22  250.23   27.08   6
   2   7 -21   60.75   12.13   5
   2   7 -21   84.38   14.27   2
   2   7 -21   78.41   16.85   6
   2   7 -20  613.03   40.10   6
   2   7 -20  617.35   35.20   2
   2   7 -20  569.37   32.58   5
   2   7 -19    8.90    8.58   6
   2   7 -19    1.86    4.64   2
   2   7 -19   12.27    6.77   5
   2   7 -18 1062.89   33.60   8
   2   7 -18  958.70   41.05   2
   2   7 -18  917.74   47.35   6
   2   7 -18  894.41   38.09   5
   2   7 -17  144.75   12.85   8
   2   7 -17  154.44   16.54   2
   2   7 -17  167.98   21.28   6
   2   7 -16  626.26   31.53   2
   2   7 -16  658.34   38.36   6
   2   7 -16  683.45   27.35   8
   2   7 -15  969.95   32.49   8
   2   7 -15 1036.75   47.12   6
   2   7 -15  958.38   38.03   2
   2   7 -14 2231.29   49.20   8
   2   7 -14 2266.95   56.63   2
   2   7 -14 2358.66   70.40   6
   2   7 -13 1106.14   35.03   8
   2   7 -13 1124.51   38.80   2
   2   7 -13 1128.70   48.30   6
   2   7 -12   41.61    7.22   8
   2   7 -12   63.14   11.71   6
   2   7 -11  282.93   18.11   8
   2   7 -10 1205.93   37.00   8
   2   7  -9 1013.19   33.96   8
   2   7  -8  763.14   29.55   8
   2   7  -7  394.53   21.61   8
   2   7  -6 1630.58   43.94   8
   2   7  -5  167.78   14.43   8
   2   7  -4   12.08    4.78   8
   2   7  -3   38.75    7.19   8
   2   7  -2   20.95    5.59   8
  -2  -7   2   10.90    1.87   1
   2   7  -1  110.88   12.03   8
  -2  -7   1  110.83    6.49   5
   2   7   0  153.28   14.04   8
  -2  -7   0  130.17    6.90   5
   2   7   1  461.15   24.69   8
   2   7   2    3.58    3.60   8
  -2  -7  -2    2.44    1.44   5
   2   7   3   15.18    4.97   8
  -2  -7  -3   19.85    2.89   5
  -2  -7  -4  404.38   13.44   5
   2   7   4  390.27   23.01   8
   2   7   5  566.74   28.06   8
  -2  -7  -5  567.27   16.90   5
   2   7   6 2733.24   61.90   8
  -2  -7  -6 2606.79   38.93   5
   2   7   7  168.25    9.20   3
  -2  -7  -7  186.43   12.27   5
   2   7   7  173.72   15.61   8
   2   7   8  675.20   19.77   3
  -2  -7  -8  667.44   22.28   5
   2   7   8  634.02   30.41   8
   2   7   9  137.35   14.37   8
   2   7   9  126.01    9.26   3
  -2  -7  -9  159.40   11.82   5
   2   7  10  491.75   19.12   3
   2   7  10  498.78   27.27   8
  -2  -7 -10  525.14   21.74   5
  -2  -7 -11 1284.48   35.48   5
   2   7  11 1258.03   43.46   8
   2   7  12   87.41   11.70   8
  -2  -7 -12   85.83   10.06   5
   2   7  13   24.27    6.71   8
  -2  -7 -13   15.35    5.13   5
  -2  -7 -14  589.00   27.68   5
   2   7  14  556.69   29.94   8
   2   7  15   67.96   11.21   8
  -2  -7 -15  145.00   16.32   5
   2   7  16  761.20   35.33   8
  -2  -7 -16  850.53   35.24   5
  -2  -7 -17   49.31   10.09   5
   2   7  17   33.04    8.33   8
   2   7  18  855.47   38.10   8
  -2  -7 -18  839.93   37.60   5
  -2  -7 -19  508.70   30.22   5
   2   7  19  477.33   28.67   8
   2   7  20  540.83   30.80   8
  -2  -7 -20  537.95   31.96   5
  -2  -7 -21  383.52   27.62   5
   2   7  21  329.45   24.26   8
   2   7  22  768.90   36.71   8
  -2  -7 -22  758.35   39.81   5
   2   7  23   73.17   11.88   8
  -2  -7 -23   64.53   13.05   5
  -2  -7 -23   69.47   15.12   4
  -2  -7 -24  432.19   35.72   4
   2   7  24  454.78   28.34   8
  -2  -7 -24  471.36   33.10   5
  -2  -7 -25   35.59   11.10   5
   2   7  25   23.52    7.30   8
  -2  -7 -25   20.24    9.53   4
   2   7  26  475.56   28.78   8
  -2  -7 -26  468.68   38.40   4
  -2  -7 -26  489.43   35.37   5
  -2  -7 -27   14.13    9.88   5
  -2  -7 -27   11.24   10.45   4
  -2  -7 -28  213.63   24.94   5
  -2  -7 -28  204.82   27.51   4
  -2  -7 -29   -2.00    6.81   5
  -2  -7 -29    0.36    5.85   4
  -2  -7 -30  274.79   29.41   5
  -2  -7 -30  231.18   29.65   4
  -2  -7 -31   63.84   15.59   5
  -2  -7 -31   65.70   17.19   4
  -2  -7 -32  276.77   30.95   5
  -2  -7 -32  252.38   31.66   4
  -2  -7 -33   32.91   12.29   4
  -2  -7 -33   22.45    9.80   5
  -2  -7 -34   18.19   11.28   4
  -2  -7 -34   40.30   13.36   5
  -2  -7 -35    4.39    7.05   5
  -2  -7 -35   11.08    7.90   4
  -2  -7 -36   30.01   12.59   4
  -2  -7 -36   10.21    9.70   5
   2   8 -33    3.31    6.40   6
   2   8 -32   69.25   19.75   6
   2   8 -31    2.59    7.79   6
   2   8 -30  122.96   23.46   6
   2   8 -29  109.59   22.42   6
   2   8 -28    6.42    6.82   6
   2   8 -27    3.95    8.66   6
   2   8 -26   70.79   14.61   6
   2   8 -25   13.02    9.56   6
   2   8 -24   35.61   11.62   2
   2   8 -24   95.44   18.66   6
   2   8 -23  136.36   20.89   6
   2   8 -23  130.22   19.04   2
   2   8 -22   38.22   10.20   2
   2   8 -22   60.25   14.21   6
   2   8 -21    0.91    4.83   6
   2   8 -21   -0.27    4.48   2
   2   8 -20  233.39   22.09   2
   2   8 -20  208.40   24.72   6
   2   8 -19  112.33   18.28   6
   2   8 -19   87.53   13.13   2
   2   8 -18    6.24    4.63   6
   2   8 -18   22.15    7.18   2
   2   8 -18   13.09    4.19   8
   2   8 -17   19.06    5.44   8
   2   8 -17   26.22    7.57   2
   2   8 -17    8.94    4.23   6
   2   8 -16 1183.95   37.82   8
   2   8 -16 1120.60   52.66   6
   2   8 -16 1086.82   41.91   2
   2   8 -15    3.23    9.17   6
   2   8 -15   14.50    6.67   2
   2   8 -15    1.27    2.47   8
   2   8 -14 1113.70   37.15   8
   2   8 -14 1137.84   51.35   6
   2   8 -14 1058.84   39.39   2
   2   8 -13  563.54   27.85   2
   2   8 -13  613.23   28.16   8
   2   8 -13  613.95   37.55   6
   2   8 -12  112.49   16.90   6
   2   8 -12  108.51   12.84   2
   2   8 -12   86.61   10.74   8
   2   8 -11   99.63   11.72   8
   2   8 -10 2168.94   52.99   8
   2   8  -9 2221.13   53.58   8
   2   8  -8    8.80    5.23   8
   2   8  -7   47.23    8.03   8
   2   8  -6  229.68   17.94   8
   2   8  -5 2060.03   53.38   8
   2   8  -4   93.98   12.46   8
   2   8  -3  237.76   18.68   8
   2   8  -2   52.46    8.78   8
   2   8  -1   23.02    6.42   8
   2   8   0   79.20   11.16   8
   2   8   1  305.66   21.54   8
   2   8   2  131.23   14.13   8
  -2  -8  -2  157.84    9.10   5
   2   8   3   22.52    6.11   8
  -2  -8  -3   26.20    3.67   5
   2   8   4 1795.47   52.74   8
  -2  -8  -4 1813.18   30.94   5
   2   8   5  106.83   13.33   8
  -2  -8  -5  115.35    8.24   5
  -2  -8  -6 2083.78   36.71   5
   2   8   6 2034.28   57.14   8
   2   8   7   35.12    9.68   8
  -2  -8  -7   24.56    4.69   5
   2   8   8  301.77   22.43   8
  -2  -8  -8  310.31   15.84   5
   2   8   8  292.56   12.45   3
   2   8   9 1663.37   52.48   8
   2   8   9 1705.17   32.00   3
  -2  -8  -9 1653.56   38.26   5
   2   8  10 1469.95   49.60   8
   2   8  10 1508.82   32.15   3
  -2  -8 -10 1511.94   38.46   5
   2   8  11  137.90   16.55   8
   2   8  11  141.20   10.53   3
  -2  -8 -11  162.48   14.07   5
   2   8  12 1083.28   43.47   8
  -2  -8 -12 1028.67   34.03   5
   2   8  12 1038.36   30.11   3
   2   8  13 2553.73   67.17   8
  -2  -8 -13 2584.24   55.58   5
   2   8  14 1035.18   43.16   8
  -2  -8 -14 1095.38   38.02   5
  -2  -8 -15  356.12   22.51   5
   2   8  15  325.95   25.02   8
   2   8  16 1593.13   54.33   8
  -2  -8 -16 1619.15   49.20   5
   2   8  17  272.17   23.16   8
  -2  -8 -17  290.01   21.86   5
  -2  -8 -18  464.97   28.42   5
   2   8  18  478.47   30.49   8
   2   8  19   11.23    6.61   8
  -2  -8 -19   19.38    6.97   5
   2   8  20  748.47   38.54   8
  -2  -8 -20  776.51   38.75   5
  -2  -8 -21   30.29    8.53   5
   2   8  21   18.23    6.81   8
   2   8  22  161.40   18.28   8
  -2  -8 -22  154.03   18.43   5
   2   8  23   19.62    7.05   8
  -2  -8 -23    7.90    4.71   5
   2   8  24    4.70    3.74   8
  -2  -8 -24    4.03    4.78   5
  -2  -8 -25   -2.66    5.10   5
   2   8  25    4.47    4.84   8
  -2  -8 -25   -5.83    7.26   4
  -2  -8 -26    7.09    6.62   5
   2   8  26   19.11    6.00   8
  -2  -8 -26    5.87    5.62   4
  -2  -8 -27    8.91    7.33   5
  -2  -8 -27   -1.41    8.38   4
  -2  -8 -28  154.04   21.02   5
  -2  -8 -28  145.79   22.60   4
  -2  -8 -29   93.79   17.49   5
  -2  -8 -29   82.63   17.63   4
  -2  -8 -30   14.86    8.13   5
  -2  -8 -30   19.82    8.94   4
  -2  -8 -31   33.54   11.16   5
  -2  -8 -31   44.85   14.61   4
  -2  -8 -32  117.19   22.92   4
  -2  -8 -32  101.27   19.40   5
  -2  -8 -33    2.27    5.39   4
  -2  -8 -33    3.72    7.42   5
  -2  -8 -34   21.82   10.20   5
  -2  -8 -34    1.39    7.12   4
  -2  -8 -35   12.82    7.01   4
  -2  -8 -35   21.18   10.45   5
  -2  -8 -36   76.87   18.65   5
   2   9 -32   91.76   21.70   6
   2   9 -31   55.77   17.12   6
   2   9 -30   53.12   17.05   6
   2   9 -29   27.13   13.56   6
   2   9 -28  129.63   23.44   6
   2   9 -27   66.98   16.52   6
   2   9 -26  179.13   26.63   6
   2   9 -25  326.70   35.85   6
   2   9 -24  344.01   35.84   6
   2   9 -23    1.80    5.76   2
   2   9 -23    3.61    6.64   6
   2   9 -22   23.18   10.79   6
   2   9 -22   10.41    4.32   2
   2   9 -21   34.03    9.12   2
   2   9 -21   33.74   11.34   6
[truncated: 871,929 more chars]
