# Supplementary material for: Bis(3,5-dimeth­oxy-2-{[2-(pyridin-2-yl)ethyl­imino-κN]­meth­yl}phenolato-κO)bis­(dimethyl sulfoxide)­manganese(III) perchlorate methanol 0.774-solvate
Source: Acta Crystallogr E Crystallogr Commun. 2017 Sep 15;73(Pt 10):1479–82. doi: 10.1107/S205698901701204X (PMC5730299; doi:10.1107/S205698901701204X)
Supplement: Supplementary file 2 [file e-73-01479-Isup2.hkl]

data_I                                                                          
_shelx_title ' re-166'                                                          
_shelx_refln_list_code          4                                               
_shelx_F_calc_maximum      299.03                                               
_exptl_crystal_F_000       947.89                                               
_reflns_d_resolution_high  0.5814                                               
                                                                                
loop_                                                                           
 _space_group_symop_operation_xyz                                               
 'x, y, z'                                                                      
 '-x, -y, -z'                                                                   
                                                                                
_cell_length_a     8.0730                                                       
_cell_length_b    11.0143                                                       
_cell_length_c    23.0453                                                       
_cell_angle_alpha  87.540                                                       
_cell_angle_beta   89.175                                                       
_cell_angle_gamma  87.729                                                       
                                                                                
_shelx_F_squared_multiplier     1.000                                           
                                                                                
loop_                                                                           
 _refln_index_h                                                                 
 _refln_index_k                                                                 
 _refln_index_l                                                                 
 _refln_F_squared_calc                                                          
 _refln_F_squared_meas                                                          
 _refln_F_squared_sigma                                                         
 _refln_observed_status                                                         
   2   0   0        320.12        326.50        12.55 o                         
   3   0   0        139.38        149.56         6.05 o                         
   4   0   0       7271.34       7284.06        52.02 o                         
   5   0   0        135.73        162.36         8.27 o                         
   6   0   0       2549.52       2288.50        33.48 o                         
   7   0   0          1.20          3.24         4.06 o                         
   8   0   0        177.56        180.96        20.11 o                         
   9   0   0         28.56        151.87        22.12 o                         
  10   0   0        217.87        261.62        26.96 o                         
  11   0   0          0.17          2.97         6.06 o                         
  12   0   0        312.80        329.58        34.53 o                         
  13   0   0          0.02          6.17         7.96 o                         
 -13   1   0          0.59          6.48         5.35 o                         
 -12   1   0        618.11        605.80        46.06 o                         
 -11   1   0         65.30         98.88        19.24 o                         
 -10   1   0          2.78          5.98         5.48 o                         
  -9   1   0         65.19         76.37        13.83 o                         
  -8   1   0        538.63        504.19        33.55 o                         
  -7   1   0        192.89        178.13        18.56 o                         
  -6   1   0       2978.43       3143.52        68.99 o                         
  -5   1   0         12.81         18.87         6.27 o                         
  -4   1   0        137.47        112.24        10.63 o                         
  -3   1   0         83.72        135.50        10.86 o                         
  -2   1   0      30621.54      34364.13        75.08 o                         
   2   1   0      17694.97      17871.91        91.35 o                         
   3   1   0        629.53        613.88        21.42 o                         
   4   1   0        421.84        331.44        18.39 o                         
   5   1   0         20.07         24.41         5.57 o                         
   6   1   0       2444.00       2505.24        36.80 o                         
   7   1   0         81.47        138.94        61.57 o                         
   8   1   0        479.49        508.46        18.64 o                         
   9   1   0         14.74         25.00         8.18 o                         
  10   1   0        232.77        212.25        25.27 o                         
  11   1   0         26.48         12.17         9.32 o                         
  12   1   0         66.88         43.91        13.69 o                         
  13   1   0         24.66         37.61        13.66 o                         
 -13   2   0          3.75         19.96        10.58 o                         
 -12   2   0        189.48        202.50        26.63 o                         
 -11   2   0          0.04          5.64         8.08 o                         
 -10   2   0         32.36         23.72         8.24 o                         
  -9   2   0         15.05         24.36         9.33 o                         
  -8   2   0       2139.79       2086.62        66.37 o                         
  -7   2   0          3.66          4.30         4.25 o                         
  -6   2   0       4369.63       4666.82        84.65 o                         
  -5   2   0       1230.90       1373.22        41.53 o                         
  -4   2   0       9584.37      11476.37       105.38 o                         
  -3   2   0       1022.37       1131.53        13.49 o                         
  -2   2   0       8218.53       9383.86        98.38 o                         
  -1   2   0        381.78        350.98        20.13 o                         
   0   2   0        263.26        240.41         8.44 o                         
   1   2   0       2849.75       2576.72        30.47 o                         
   2   2   0       3533.72       3671.97        45.08 o                         
   3   2   0        684.54        714.07        23.28 o                         
   4   2   0       3098.26       3140.81        56.75 o                         
   5   2   0        502.38        612.86        29.40 o                         
   6   2   0        169.20        174.83        17.27 o                         
   7   2   0         50.37        135.59        16.60 o                         
   8   2   0         27.76         29.57         5.11 o                         
   9   2   0          2.15          5.15         5.88 o                         
  10   2   0        359.43        361.01        32.54 o                         
  11   2   0          6.36          5.63         5.48 o                         
  12   2   0         11.11         23.13        10.66 o                         
  13   2   0          2.25          6.29         8.17 o                         
 -13   3   0         15.21         11.05        21.01 o                         
 -12   3   0          3.34          8.14         9.11 o                         
 -11   3   0          2.80         24.44        10.61 o                         
 -10   3   0        288.45        282.82        28.12 o                         
  -9   3   0          2.35          1.79         4.91 o                         
  -8   3   0        660.72        662.55        37.51 o                         
  -7   3   0         12.91         43.65        10.95 o                         
  -6   3   0       1777.21       2003.14        55.12 o                         
  -5   3   0        149.20        193.33        15.68 o                         
  -4   3   0       1865.81       1960.32        43.66 o                         
  -3   3   0          7.30          8.01         2.05 o                         
  -2   3   0       5156.39       4436.22        68.01 o                         
  -1   3   0       1142.72       1156.69        24.56 o                         
   0   3   0       6450.19       5976.54        53.08 o                         
   1   3   0         89.21        142.47         8.92 o                         
   2   3   0       5904.67       5919.53        62.23 o                         
   3   3   0        408.81        431.25        19.59 o                         
   4   3   0       3583.36       3529.32        61.01 o                         
   5   3   0         42.82         70.10         9.88 o                         
   6   3   0       3138.92       3304.72        73.14 o                         
   7   3   0         15.50         38.79        10.99 o                         
   8   3   0       1184.39       1137.38        51.29 o                         
   9   3   0          0.08         -3.61         7.55 o                         
  10   3   0         69.00         66.76        13.45 o                         
  11   3   0         20.68         42.82        14.82 o                         
  12   3   0         60.68         68.90        16.13 o                         
  13   3   0          4.16          8.20        11.89 o                         
 -13   4   0         25.82         38.57        13.96 o                         
 -12   4   0          0.27          0.21         5.99 o                         
 -11   4   0          2.52          1.51         9.64 o                         
 -10   4   0        909.50       1020.11        52.74 o                         
  -9   4   0         14.37         40.35        11.46 o                         
  -8   4   0         23.04         15.33         7.57 o                         
  -7   4   0         25.01         52.56        11.83 o                         
  -6   4   0        967.29       1011.72        39.03 o                         
  -5   4   0        509.07        486.31        17.66 o                         
  -4   4   0       5712.20       5328.77        75.61 o                         
  -3   4   0        409.11        424.70        11.49 o                         
  -2   4   0         32.93         42.38         3.71 o                         
  -1   4   0          6.15         10.92         1.86 o                         
   0   4   0       4658.84       4921.24        27.03 o                         
   1   4   0         48.99         33.71         4.71 o                         
   2   4   0       4062.26       3964.66        56.10 o                         
   3   4   0          8.58         29.20         6.13 o                         
   4   4   0        532.71        574.81        26.93 o                         
   5   4   0        396.90        473.57        18.56 o                         
   6   4   0        295.30        280.71        22.17 o                         
   7   4   0         19.36         20.73         8.28 o                         
   8   4   0        961.63        870.14        45.55 o                         
   9   4   0         17.71         22.14         7.57 o                         
  10   4   0         90.71         85.71        16.52 o                         
  11   4   0         19.92         26.02         9.91 o                         
  12   4   0        257.29        277.00        32.16 o                         
  13   4   0         12.33          9.69         7.46 o                         
 -12   5   0         54.43         57.69        15.75 o                         
 -11   5   0          0.03          4.51         7.66 o                         
 -10   5   0       1333.80       1341.62        62.03 o                         
  -9   5   0          0.04          0.33         5.87 o                         
  -8   5   0         10.95         17.81         9.74 o                         
  -7   5   0        221.13        219.88        20.95 o                         
  -6   5   0          5.49         12.44         6.44 o                         
  -5   5   0        137.86        147.37        14.91 o                         
  -4   5   0       7436.48       6806.75       160.82 o                         
  -3   5   0        448.70        410.77        18.02 o                         
  -2   5   0        884.42        872.40        17.29 o                         
  -1   5   0         37.64         24.00         2.73 o                         
   0   5   0       1866.90       1678.84        17.58 o                         
   1   5   0        119.00        213.46         9.76 o                         
   2   5   0       1225.66       1016.29        15.01 o                         
   3   5   0        196.88        224.40        15.88 o                         
   4   5   0        457.23        530.28        26.63 o                         
   5   5   0          2.39         20.62         9.56 o                         
   6   5   0        369.75        300.64        25.72 o                         
   7   5   0          0.80          1.36         6.69 o                         
   8   5   0       1449.11       1465.33        59.98 o                         
   9   5   0         15.40         17.53         9.34 o                         
  10   5   0          2.09         10.61         6.87 o                         
  11   5   0          0.00          4.48         9.40 o                         
  12   5   0        628.33        695.74        52.02 o                         
  13   5   0          0.69         22.37         9.84 o                         
 -12   6   0        208.24        235.62        29.95 o                         
 -11   6   0         18.12         44.80        13.89 o                         
 -10   6   0        953.56        932.71        52.73 o                         
  -9   6   0          1.82          6.38         7.93 o                         
  -8   6   0        178.94        207.55        22.12 o                         
  -7   6   0         78.96         67.33        12.50 o                         
  -6   6   0       3620.24       3443.55        78.11 o                         
  -5   6   0         18.14         23.34         6.37 o                         
  -4   6   0       1250.74       1207.32        63.63 o                         
  -3   6   0          9.70        127.66        54.44 o                         
  -2   6   0       3229.59       3213.98        36.77 o                         
  -1   6   0        768.41        894.06        18.29 o                         
   0   6   0       5242.43       4476.45        39.12 o                         
   1   6   0          8.82         47.63        17.03 o                         
   2   6   0          8.65         12.21         3.76 o                         
   3   6   0         85.31        106.70        13.96 o                         
   4   6   0        773.30        729.13        32.61 o                         
   5   6   0          0.02          3.43         3.10 o                         
   6   6   0       1210.04       1103.38        45.88 o                         
   7   6   0         82.72         78.98        14.30 o                         
   8   6   0       1229.94       1192.27        56.24 o                         
   9   6   0          0.01         29.65        14.62 o                         
  10   6   0        188.19        171.65        24.31 o                         
  11   6   0         12.60          1.46         6.31 o                         
  12   6   0        549.54        542.01        47.28 o                         
 -12   7   0        159.10        195.80        27.66 o                         
 -11   7   0          5.60         -0.61         6.32 o                         
 -10   7   0        262.09        315.03        31.14 o                         
  -9   7   0          0.29         11.14         9.49 o                         
  -8   7   0        353.82        318.35        28.44 o                         
  -7   7   0         55.44         54.99        11.13 o                         
  -6   7   0       1902.15       1688.28        56.10 o                         
  -5   7   0         72.68         55.60        10.28 o                         
  -4   7   0        294.24        302.19        12.48 o                         
  -3   7   0         26.77        219.25        27.96 o                         
  -2   7   0       2766.30       2713.85        37.05 o                         
  -1   7   0        611.70        556.68        25.69 o                         
   0   7   0       3332.31       3153.74       126.96 o                         
   1   7   0        194.82        318.33        35.95 o                         
   2   7   0        157.19        138.39        11.82 o                         
   3   7   0         40.18         37.89         3.31 o                         
   4   7   0       1433.22       1411.30        47.63 o                         
   5   7   0         10.79         20.57         7.79 o                         
   6   7   0       1567.75       1513.64        56.27 o                         
   7   7   0        126.12        136.86        18.47 o                         
   8   7   0        242.29        207.81        24.36 o                         
   9   7   0          6.85         18.94         9.95 o                         
  10   7   0        713.43        722.22        50.51 o                         
  11   7   0         18.91         15.98        10.55 o                         
  12   7   0        163.22        177.60        27.89 o                         
 -11   8   0         45.62         77.71        18.60 o                         
 -10   8   0          7.57         30.02        10.78 o                         
  -9   8   0         12.25         27.72        10.05 o                         
  -8   8   0        909.97        864.29        47.24 o                         
  -7   8   0          8.67          3.27         4.60 o                         
  -6   8   0        237.70        190.17        20.08 o                         
  -5   8   0         49.66         71.03         7.25 o                         
  -4   8   0        350.69        331.27        13.92 o                         
  -3   8   0         82.67        110.19         8.32 o                         
  -2   8   0       2313.41       2260.58        38.23 o                         
  -1   8   0        890.09        906.21        18.90 o                         
   0   8   0        896.79        847.95        24.77 o                         
   1   8   0         20.74         50.97        11.11 o                         
   2   8   0         86.24         81.02        11.42 o                         
   3   8   0          9.52         24.11         7.35 o                         
   4   8   0       3457.98       3441.26        78.52 o                         
   5   8   0        112.54        140.00        17.57 o                         
   6   8   0         11.44         21.84         7.75 o                         
   7   8   0         25.25         44.42        11.89 o                         
   8   8   0        142.59        147.05        20.85 o                         
   9   8   0         24.24         19.90        10.56 o                         
  10   8   0        549.78        532.90        44.90 o                         
  11   8   0         27.64         23.98         9.82 o                         
  12   8   0         79.66         68.54        18.27 o                         
 -11   9   0          5.01         12.17        11.26 o                         
 -10   9   0         65.00         72.96        17.74 o                         
  -9   9   0          1.70         -0.87         6.95 o                         
  -8   9   0        559.32        546.61        39.06 o                         
  -7   9   0         10.55          9.36         6.74 o                         
  -6   9   0         16.10          8.56         6.71 o                         
  -5   9   0         11.09         59.87        12.48 o                         
  -4   9   0         46.68         46.95         5.79 o                         
  -3   9   0          0.29          8.52         2.81 o                         
  -2   9   0       1722.73       1624.02        39.96 o                         
  -1   9   0          7.30          9.94         2.41 o                         
   0   9   0        398.81        360.19        18.14 o                         
   1   9   0        513.41        470.48        19.85 o                         
   2   9   0       1050.91       1110.75        43.73 o                         
   3   9   0         19.06         22.12         7.62 o                         
   4   9   0       2561.90       2406.31        69.01 o                         
   5   9   0         13.64         31.68        10.32 o                         
   6   9   0         20.28         19.94         8.53 o                         
   7   9   0        155.08        165.41        22.17 o                         
   8   9   0        642.23        598.22        43.84 o                         
   9   9   0          0.13          4.16         9.80 o                         
  10   9   0        172.71        181.63        28.84 o                         
  11   9   0          2.41         14.25        10.10 o                         
 -11  10   0         98.39        108.99        21.43 o                         
 -10  10   0        152.11        160.11        24.64 o                         
  -9  10   0         62.18         78.66        16.60 o                         
  -8  10   0         96.29         88.54        17.40 o                         
  -7  10   0          2.47         77.27        15.98 o                         
  -6  10   0        209.04        171.70        20.70 o                         
  -5  10   0         33.23         38.74         9.44 o                         
  -4  10   0        725.40        697.78        22.53 o                         
  -3  10   0          5.02          8.11         3.41 o                         
  -2  10   0        233.54        252.20        10.43 o                         
  -1  10   0         81.19         95.78        13.74 o                         
   0  10   0        147.94        132.67        11.45 o                         
   1  10   0         48.59         57.86         7.73 o                         
   2  10   0        700.30        710.86        38.14 o                         
   3  10   0        252.71        235.06        22.03 o                         
   4  10   0       1251.64       1112.58        49.77 o                         
   5  10   0         98.19         98.83        16.53 o                         
   6  10   0        101.52         77.01        13.80 o                         
   7  10   0         80.08         58.30        14.23 o                         
   8  10   0        350.87        322.05        32.56 o                         
   9  10   0          3.93         16.45        10.43 o                         
  10  10   0         24.57         34.11        12.93 o                         
  11  10   0          1.98          7.56         8.62 o                         
 -10  11   0        374.48        409.99        39.60 o                         
  -9  11   0          0.23          6.62         7.41 o                         
  -8  11   0          3.40         -3.52         7.38 o                         
  -7  11   0          2.01         30.68        10.73 o                         
  -6  11   0         98.00         96.10        16.83 o                         
  -5  11   0         25.92         26.44         8.68 o                         
  -4  11   0        740.03        716.49        40.46 o                         
  -3  11   0        120.44        126.94         8.11 o                         
  -2  11   0        225.65        228.39        10.24 o                         
  -1  11   0          6.97         11.37         7.04 o                         
   0  11   0       1785.10       1783.73        42.37 o                         
   1  11   0        633.31        588.80        24.69 o                         
   2  11   0        851.24        871.99        43.42 o                         
   3  11   0        276.91        278.97        25.67 o                         
   4  11   0          2.29         -5.88         6.18 o                         
   5  11   0         53.89         71.53        15.32 o                         
   6  11   0        150.37        112.91        19.02 o                         
   7  11   0          6.15         16.66         7.97 o                         
   8  11   0        432.41        435.75        39.58 o                         
   9  11   0         15.16         26.59        13.29 o                         
  10  11   0          2.76         12.37         8.10 o                         
  11  11   0          0.15          5.04         8.36 o                         
  -9  12   0         15.00         31.31        13.76 o                         
  -8  12   0         11.98          0.89         7.10 o                         
  -7  12   0        111.37        118.59        19.76 o                         
  -6  12   0         80.43         82.79        15.57 o                         
  -5  12   0         54.50         38.84        11.88 o                         
  -4  12   0         10.81          8.90         6.16 o                         
  -3  12   0        113.07        139.99        13.67 o                         
  -2  12   0       2505.53       2364.66        47.93 o                         
  -1  12   0        202.71        203.81        15.56 o                         
   0  12   0        567.16        598.84        26.17 o                         
   1  12   0         68.60         58.19         9.22 o                         
   2  12   0       1270.44       1243.37        54.56 o                         
   3  12   0        129.93        116.90        18.44 o                         
   4  12   0        114.44        124.88        18.41 o                         
   5  12   0         55.92         77.11        16.23 o                         
   6  12   0       1521.02       1637.76        72.45 o                         
   7  12   0        168.85        182.42        25.84 o                         
   8  12   0        126.26        188.21        27.05 o                         
   9  12   0          7.39         26.03        15.31 o                         
  10  12   0         33.73         32.55        14.37 o                         
  -9  13   0          2.38          0.10         5.97 o                         
  -8  13   0         18.37          7.96         6.77 o                         
  -7  13   0         62.81         55.49        14.77 o                         
  -6  13   0        733.21        684.68        46.19 o                         
  -5  13   0        229.17        238.81        27.45 o                         
  -4  13   0        260.03        220.78        25.47 o                         
  -3  13   0        126.53        176.26        22.46 o                         
  -2  13   0        303.88        319.67        32.95 o                         
  -1  13   0          4.23          9.72         3.06 o                         
   0  13   0       1701.95       1711.35        46.38 o                         
   1  13   0         45.31         38.07        11.42 o                         
   2  13   0         11.65         28.72        10.11 o                         
   3  13   0         21.14         29.43        11.12 o                         
   4  13   0       1574.54       1540.10        67.33 o                         
   5  13   0          4.02         -6.05         8.72 o                         
   6  13   0        815.33        901.85        56.65 o                         
   7  13   0          6.12          1.59         6.83 o                         
   8  13   0        156.14        148.36        24.92 o                         
   9  13   0        142.40        180.63        29.61 o                         
  -8  14   0        246.53        279.06        33.40 o                         
  -7  14   0        122.14        138.41        23.07 o                         
  -6  14   0       1340.06       1349.04        66.93 o                         
  -5  14   0        182.82        213.10        26.60 o                         
  -4  14   0         41.82         43.91        12.89 o                         
  -3  14   0          2.83         11.28         8.46 o                         
  -2  14   0        850.19        873.45        34.72 o                         
  -1  14   0         16.98          8.95         5.36 o                         
   0  14   0        108.57        137.47        16.69 o                         
   1  14   0         18.30         24.37        10.43 o                         
   2  14   0        376.71        384.47        34.06 o                         
   3  14   0         49.10         42.31        11.49 o                         
   4  14   0        732.37        822.39        51.25 o                         
   5  14   0         26.64         26.16        11.14 o                         
   6  14   0        308.21        327.92        35.41 o                         
   7  14   0          3.33         29.80        14.24 o                         
   8  14   0          1.20         -4.96         9.80 o                         
   9  14   0         39.50         40.90        14.80 o                         
  -7  15   0          0.18        -12.06        12.06 o                         
  -6  15   0         20.47         30.05        11.84 o                         
  -5  15   0         40.51         53.09        14.30 o                         
  -4  15   0        176.43        188.11        24.86 o                         
  -3  15   0        255.86        217.95        18.50 o                         
  -2  15   0        251.36        251.51        20.00 o                         
  -1  15   0        372.55        375.09        32.75 o                         
   0  15   0        505.65        516.81        30.77 o                         
   1  15   0        201.92        203.14        25.90 o                         
   2  15   0        349.56        409.87        36.27 o                         
   3  15   0         91.88        115.21        20.31 o                         
   4  15   0         55.97         42.34        13.03 o                         
   5  15   0         34.87         42.25        13.37 o                         
   6  15   0          2.07          5.54         9.49 o                         
   7  15   0          1.88          1.23         9.27 o                         
   8  15   0        105.90         94.89        21.10 o                         
  -6  16   0         21.26         12.47         8.11 o                         
  -5  16   0          8.41          3.97         8.27 o                         
  -4  16   0         95.39         84.91        12.75 o                         
  -3  16   0          0.16          5.76         5.33 o                         
  -2  16   0        690.36        681.56        33.85 o                         
  -1  16   0         57.90         82.54        12.46 o                         
   0  16   0         48.74         42.96        12.15 o                         
   1  16   0        101.15        132.00        22.16 o                         
   2  16   0        556.31        596.62        45.89 o                         
   3  16   0         28.68         26.83        11.75 o                         
   4  16   0          1.48         19.55        11.42 o                         
   5  16   0         18.19         25.35        12.53 o                         
   6  16   0          0.57         -3.09        12.08 o                         
   7  16   0         33.01         50.34        14.70 o                         
  -5  17   0          0.77          6.28         7.01 o                         
  -4  17   0        231.34        222.34        20.43 o                         
  -3  17   0          1.38         -0.67         4.25 o                         
  -2  17   0          1.78          5.77         9.56 o                         
  -1  17   0        151.15        172.14        18.14 o                         
   0  17   0          1.11         -3.85         9.38 o                         
   1  17   0         38.94         39.28        13.43 o                         
   2  17   0        165.52        187.50        27.22 o                         
   3  17   0          3.22         27.53        11.71 o                         
   4  17   0          1.97         -5.17         8.59 o                         
   5  17   0         19.40         14.61         8.80 o                         
  -3  18   0         44.69         29.07        10.66 o                         
  -2  18   0          4.74         -4.23         8.97 o                         
  -1  18   0         62.53         77.05        18.23 o                         
   0  18   0         84.11         84.57        18.18 o                         
   1  18   0         66.59         75.38        18.85 o                         
   2  18   0         76.00         76.60        18.15 o                         
   3  18   0         43.07         44.09        14.46 o                         
  -3 -18   1         49.49         30.83        11.23 o                         
  -2 -18   1         36.91         53.57        17.60 o                         
  -1 -18   1          0.83         -9.94        10.51 o                         
   0 -18   1         14.09         13.11         6.57 o                         
   1 -18   1         37.57         24.86        10.59 o                         
   2 -18   1          0.15         -9.88         9.88 o                         
   3 -18   1        322.35        341.61        36.62 o                         
  -5 -17   1        181.39        150.05        25.75 o                         
  -4 -17   1          9.70          7.02         6.52 o                         
  -3 -17   1         24.37         51.76        16.06 o                         
  -2 -17   1         18.63         27.14        11.11 o                         
  -1 -17   1         21.38         12.05         4.89 o                         
   0 -17   1          0.01         20.07        10.34 o                         
   1 -17   1        161.67        173.47        18.23 o                         
   2 -17   1          3.76         13.39         6.38 o                         
   3 -17   1        106.74         98.61        13.89 o                         
   4 -17   1          8.68         18.39         6.49 o                         
   5 -17   1        207.31        170.94        25.53 o                         
  -7 -16   1         18.75         14.32        11.35 o                         
  -6 -16   1         20.04         17.07         9.34 o                         
  -5 -16   1        164.70        133.35        24.45 o                         
  -4 -16   1         71.51        106.18        20.66 o                         
  -3 -16   1        175.38        136.82        22.59 o                         
  -2 -16   1         13.93         16.49        11.56 o                         
  -1 -16   1         34.65         41.35        13.64 o                         
   0 -16   1         12.00         11.28         5.21 o                         
   1 -16   1        927.39        961.26        40.05 o                         
   2 -16   1         45.82         56.99        11.01 o                         
   3 -16   1          0.41         -4.05         5.41 o                         
   4 -16   1         37.12         41.45         9.16 o                         
   5 -16   1        233.01        200.16        27.34 o                         
   6 -16   1          5.48          7.85         7.71 o                         
  -8 -15   1          3.99         10.28         8.40 o                         
  -7 -15   1         73.20         93.25        20.92 o                         
  -6 -15   1          1.50         14.02        10.87 o                         
  -5 -15   1         38.45         42.94        14.32 o                         
  -4 -15   1         14.63         22.89        11.67 o                         
  -3 -15   1         96.35        104.29        18.84 o                         
  -2 -15   1         36.10         36.64        12.42 o                         
  -1 -15   1       1887.84       2019.78        78.92 o                         
   0 -15   1         26.14         27.06         6.03 o                         
   1 -15   1         74.17         79.90         9.22 o                         
   2 -15   1          2.35         10.79         5.57 o                         
   3 -15   1          2.12          8.35         6.00 o                         
   4 -15   1         50.71         66.64        15.13 o                         
   5 -15   1        142.15        159.96        24.06 o                         
   6 -15   1          5.51         14.88         9.60 o                         
   7 -15   1         57.88         60.03        16.26 o                         
  -9 -14   1        131.54        137.35        26.30 o                         
  -8 -14   1          1.87         17.38        11.97 o                         
  -7 -14   1        371.92        426.52        41.56 o                         
  -6 -14   1         30.45         39.24        14.86 o                         
  -5 -14   1          1.60         -2.07         8.53 o                         
  -4 -14   1          1.96          6.49         7.38 o                         
  -3 -14   1        371.39        401.43        34.68 o                         
  -2 -14   1         38.97         65.71        15.80 o                         
  -1 -14   1       1061.37       1138.61        56.75 o                         
   0 -14   1         91.10         92.95        12.03 o                         
   1 -14   1         79.85         79.04         8.56 o                         
   2 -14   1         23.54         50.76        22.24 o                         
   3 -14   1        137.25        164.20        22.15 o                         
   4 -14   1         10.98         33.22        11.81 o                         
   5 -14   1        632.49        634.68        44.65 o                         
   6 -14   1         25.52        101.29        20.25 o                         
   7 -14   1        338.43        315.40        33.70 o                         
   8 -14   1         84.30         86.66        19.53 o                         
  -9 -13   1        256.79        238.81        32.56 o                         
  -8 -13   1          0.01         -3.57         6.64 o                         
  -7 -13   1        397.17        411.12        39.79 o                         
  -6 -13   1         28.51         59.70        15.96 o                         
  -5 -13   1       1191.99       1237.89        62.87 o                         
  -4 -13   1          0.46         12.26         8.58 o                         
  -3 -13   1        160.33        163.18        22.12 o                         
  -2 -13   1         53.61         39.84        10.29 o                         
  -1 -13   1        940.92        920.58        48.43 o                         
   0 -13   1        197.24        214.67        16.76 o                         
   1 -13   1        211.81        220.28        16.96 o                         
   2 -13   1         38.48         43.28         8.76 o                         
   3 -13   1       1163.06       1129.33        54.81 o                         
   4 -13   1        116.54        126.08        19.52 o                         
   5 -13   1       1709.10       1667.46        69.45 o                         
   6 -13   1        140.64        143.69        22.82 o                         
   7 -13   1          6.49         -8.37         9.33 o                         
   8 -13   1          6.82          3.37         7.02 o                         
   9 -13   1        272.19        268.61        32.71 o                         
 -10 -12   1         12.23         21.63        12.86 o                         
  -9 -12   1        601.66        635.77        51.41 o                         
  -8 -12   1          2.24          0.31         8.54 o                         
  -7 -12   1        130.71        133.81        22.52 o                         
  -6 -12   1         18.51         33.99        12.57 o                         
  -5 -12   1        276.89        269.10        28.03 o                         
  -4 -12   1         57.02         76.77        15.05 o                         
  -3 -12   1       1545.49       1578.76        63.36 o                         
  -2 -12   1         37.77         39.06        10.97 o                         
  -1 -12   1        193.34        231.58        16.77 o                         
   0 -12   1         28.43         38.75         8.41 o                         
   1 -12   1       2372.53       2169.26        49.04 o                         
   2 -12   1        124.65        128.61        11.70 o                         
   3 -12   1       3897.73       3843.64        61.13 o                         
   4 -12   1        137.80        137.77        11.66 o                         
   5 -12   1        334.41        278.43        27.41 o                         
   6 -12   1        136.39        121.35        19.02 o                         
   7 -12   1        364.38        383.58        34.45 o                         
   8 -12   1         46.48         48.05        13.86 o                         
   9 -12   1        118.67        125.30        23.32 o                         
 -11 -11   1        234.77        271.43        36.14 o                         
 -10 -11   1          2.27          8.99         9.74 o                         
  -9 -11   1        184.05        239.44        31.49 o                         
  -8 -11   1          9.87         21.46        10.77 o                         
  -7 -11   1          1.72         -0.69         6.40 o                         
  -6 -11   1          4.95          2.37         7.47 o                         
  -5 -11   1       1018.93       1050.92        53.82 o                         
  -4 -11   1         13.49         14.33         8.28 o                         
  -3 -11   1        482.70        526.78        34.81 o                         
  -2 -11   1        164.88        179.35        19.88 o                         
  -1 -11   1        524.26        511.22        29.73 o                         
   0 -11   1        629.20        592.38        24.29 o                         
   1 -11   1       2589.13       2486.77        70.92 o                         
   2 -11   1          5.28         15.50         3.82 o                         
   3 -11   1          2.67          6.87         2.57 o                         
   4 -11   1        352.11        324.90        27.62 o                         
   5 -11   1          1.25          1.70         4.37 o                         
   6 -11   1         75.89         73.46        15.14 o                         
   7 -11   1        424.25        456.42        36.60 o                         
   8 -11   1        110.49         77.54        15.19 o                         
   9 -11   1         93.78        115.12        20.88 o                         
  10 -11   1          5.03         27.06        12.73 o                         
 -11 -10   1        400.50        482.92        46.61 o                         
 -10 -10   1          1.60        -14.20        14.20 o                         
  -9 -10   1         86.42         88.03        19.14 o                         
  -8 -10   1          0.96          6.24         9.34 o                         
  -7 -10   1         10.91         16.64         8.99 o                         
  -6 -10   1         16.81         17.51         7.82 o                         
  -5 -10   1       3547.44       3445.59        91.53 o                         
  -4 -10   1          0.80         -0.17         4.54 o                         
  -3 -10   1         21.90         32.94         8.53 o                         
  -2 -10   1         32.07         35.28         9.54 o                         
  -1 -10   1        339.54        366.30        18.50 o                         
   0 -10   1         12.26         26.27         9.11 o                         
   1 -10   1          2.30          4.52         5.09 o                         
   2 -10   1         23.73         29.54         4.16 o                         
   3 -10   1         73.79         64.83         7.26 o                         
   4 -10   1         38.86         43.23         6.97 o                         
   5 -10   1         11.57          7.20         5.32 o                         
   6 -10   1          5.20         -1.40         5.77 o                         
   7 -10   1        530.01        545.82        38.42 o                         
   8 -10   1          3.11         -1.19         5.45 o                         
   9 -10   1          3.20         -0.71         6.96 o                         
  10 -10   1          0.31         10.59         8.96 o                         
 -11  -9   1        322.19        362.96        39.82 o                         
 -10  -9   1          7.63         13.33         9.90 o                         
  -9  -9   1          2.44         -3.98         8.03 o                         
  -8  -9   1          8.86         21.37         9.05 o                         
  -7  -9   1        254.29        264.72        26.98 o                         
  -6  -9   1         97.86         78.84        14.33 o                         
  -5  -9   1       2871.78       2691.50        77.65 o                         
  -4  -9   1         63.50         71.54        12.52 o                         
  -3  -9   1        267.16        251.05        21.89 o                         
  -2  -9   1          0.04         18.83        10.35 o                         
  -1  -9   1       1211.14       1114.34        30.12 o                         
   0  -9   1        182.46        151.73        15.92 o                         
   1  -9   1        207.65        251.24        10.62 o                         
   2  -9   1         48.74         50.73         9.17 o                         
   3  -9   1         66.23         80.50         7.89 o                         
   4  -9   1         83.98        106.53         9.29 o                         
   5  -9   1        654.18        658.66        21.20 o                         
   6  -9   1         90.91        108.11        16.72 o                         
   7  -9   1        139.10        125.85        19.16 o                         
   8  -9   1          0.17         12.26         6.60 o                         
   9  -9   1         14.37         23.10        10.91 o                         
  10  -9   1          0.04          5.78         7.58 o                         
  11  -9   1        302.01        351.91        37.03 o                         
 -12  -8   1          0.17          1.18         6.61 o                         
 -11  -8   1         46.98         44.93        14.43 o                         
 -10  -8   1         22.13         21.99        11.88 o                         
  -9  -8   1        154.91        145.46        22.18 o                         
  -8  -8   1         31.55         41.82        11.59 o                         
  -7  -8   1        531.43        516.45        36.19 o                         
  -6  -8   1         43.16         32.10         8.92 o                         
  -5  -8   1          6.18         12.85         5.90 o                         
  -4  -8   1         26.66         46.25        12.94 o                         
  -3  -8   1       1221.02        722.76       229.19 o                         
  -2  -8   1          8.20         23.55         6.57 o                         
  -1  -8   1       2399.59       2392.88        41.36 o                         
   0  -8   1        235.65        226.05         7.24 o                         
   1  -8   1          1.96          5.45         3.00 o                         
   2  -8   1        102.61        227.44        12.76 o                         
   3  -8   1       1141.38       1118.70        32.14 o                         
   4  -8   1          0.54          2.17         2.31 o                         
   5  -8   1        734.48        709.89        21.25 o                         
   6  -8   1          2.38          7.98         7.68 o                         
   7  -8   1         49.05         48.12        10.61 o                         
   8  -8   1         13.86         34.14        11.58 o                         
   9  -8   1        299.14        308.39        30.09 o                         
  10  -8   1          8.46         10.53        11.02 o                         
  11  -8   1        203.76        227.57        29.09 o                         
 -12  -7   1          9.85         21.50        12.68 o                         
 -11  -7   1         35.83         26.83         9.35 o                         
 -10  -7   1         15.80         14.26        10.72 o                         
  -9  -7   1        889.25        871.80        52.16 o                         
  -8  -7   1         30.12         23.31         9.41 o                         
  -7  -7   1       1356.29       1296.12        55.71 o                         
  -6  -7   1         72.08         72.98        13.57 o                         
  -5  -7   1        276.73        273.78        22.73 o                         
  -4  -7   1         41.66         25.79         7.68 o                         
  -3  -7   1        266.68        196.37         9.46 o                         
  -2  -7   1         80.56        113.38         5.84 o                         
  -1  -7   1       7895.43       8100.70        70.40 o                         
   0  -7   1         88.36        159.07        50.56 o                         
   1  -7   1        704.79        653.47        15.83 o                         
   2  -7   1         22.48         22.54         3.78 o                         
   3  -7   1       5797.36       5376.96        53.92 o                         
   4  -7   1        293.15        295.92        13.10 o                         
   5  -7   1        281.14        262.07        14.40 o                         
   6  -7   1          0.18         24.67        10.37 o                         
   7  -7   1        124.48        128.59        17.07 o                         
   8  -7   1          3.49         20.11         9.53 o                         
   9  -7   1        955.16        910.26        50.63 o                         
  10  -7   1        166.89        162.54        23.63 o                         
  11  -7   1        143.56        163.89        24.74 o                         
  12  -7   1          5.89          7.40        10.68 o                         
 -12  -6   1          0.22          0.58        10.56 o                         
 -11  -6   1         72.50         78.24        17.75 o                         
 -10  -6   1          3.36          3.88         7.30 o                         
  -9  -6   1       2585.34       2541.39        87.31 o                         
  -8  -6   1         12.62         15.66         9.08 o                         
  -7  -6   1        712.34        636.13        37.88 o                         
  -6  -6   1        238.27        225.22        21.28 o                         
  -5  -6   1        145.21        185.88        18.22 o                         
  -4  -6   1         10.25         15.15         5.90 o                         
  -3  -6   1       6138.68       6142.74        87.02 o                         
  -2  -6   1          3.50         42.80        10.32 o                         
  -1  -6   1        282.83        392.02        14.40 o                         
   0  -6   1        864.91       1142.82        18.81 o                         
   1  -6   1       1640.08       1452.68        38.97 o                         
   2  -6   1        206.18        255.50        12.08 o                         
   3  -6   1       4453.17       4565.22        78.83 o                         
   4  -6   1          9.08         17.06         3.70 o                         
   5  -6   1         10.97         14.25         5.38 o                         
   6  -6   1          1.71         26.86        11.03 o                         
   7  -6   1        553.76        550.28        33.87 o                         
   8  -6   1        153.51        157.15        20.02 o                         
   9  -6   1        840.51        796.90        46.05 o                         
  10  -6   1         83.36        113.22        19.94 o                         
  11  -6   1         88.36         83.00        16.99 o                         
  12  -6   1         13.59         45.12        14.48 o                         
 -13  -5   1         10.58          2.11         6.91 o                         
 -12  -5   1          0.22         13.88        12.05 o                         
 -11  -5   1        450.54        388.69        37.27 o                         
 -10  -5   1          5.33         26.02        10.45 o                         
  -9  -5   1        901.63        856.24        49.43 o                         
  -8  -5   1         22.40         11.02         7.88 o                         
  -7  -5   1         70.32         65.58        12.08 o                         
  -6  -5   1        130.06        124.49        17.54 o                         
  -5  -5   1       1807.41       1702.98        51.04 o                         
  -4  -5   1        341.27        367.96        22.12 o                         
  -3  -5   1       1084.86       1046.30        33.54 o                         
  -2  -5   1         98.79        169.05        16.63 o                         
  -1  -5   1        122.34        228.10        19.10 o                         
   0  -5   1        520.75        688.28        40.97 o                         
   1  -5   1        664.10        642.91        20.25 o                         
   2  -5   1        136.06        119.13        15.72 o                         
   3  -5   1       5860.38       6007.68       211.03 o                         
   4  -5   1          0.50          7.84         5.03 o                         
   5  -5   1          1.98          1.39         3.37 o                         
   6  -5   1          1.44         27.98         9.99 o                         
   7  -5   1       2016.03       1977.59        61.54 o                         
   8  -5   1        396.31        396.99        30.15 o                         
   9  -5   1        224.71        236.58        24.58 o                         
  10  -5   1         17.06         30.06        11.91 o                         
  11  -5   1         98.54         72.31        16.13 o                         
  12  -5   1         18.65          4.55         8.31 o                         
 -13  -4   1         82.37         78.33        18.99 o                         
 -12  -4   1         74.71         87.84        19.51 o                         
 -11  -4   1        410.39        404.72        37.58 o                         
 -10  -4   1        109.71        125.93        20.13 o                         
  -9  -4   1         51.18         43.29        10.90 o                         
  -8  -4   1         27.98         43.39         6.68 o                         
  -7  -4   1          1.05          7.67         3.99 o                         
  -6  -4   1         39.65         30.58         3.78 o                         
  -5  -4   1       1049.19        887.19        32.98 o                         
  -4  -4   1       1529.92       1395.25       123.64 o                         
  -3  -4   1         46.67        234.67        17.49 o                         
  -2  -4   1        238.60        249.37        14.26 o                         
  -1  -4   1       1809.97       2022.27        29.43 o                         
   0  -4   1       3484.30       3527.04        28.45 o                         
   1  -4   1       1577.74       1646.02        51.68 o                         
   2  -4   1       3756.06       3622.28        85.15 o                         
   3  -4   1       4342.65       4304.85       177.89 o                         
   4  -4   1       1786.99       1759.26        43.80 o                         
   5  -4   1          2.31         18.43         4.42 o                         
   6  -4   1         23.51         33.23         8.06 o                         
   7  -4   1       3073.27       2747.68        69.02 o                         
   8  -4   1         18.30         16.29         6.39 o                         
   9  -4   1        140.54        150.85        19.26 o                         
  10  -4   1         81.10         86.50        16.90 o                         
  11  -4   1        349.98        333.12        23.06 o                         
  12  -4   1         18.42         13.62         6.85 o                         
  13  -4   1        154.21        214.61        28.75 o                         
 -13  -3   1         12.28          1.73         7.40 o                         
 -12  -3   1          0.92         -5.39         7.40 o                         
 -11  -3   1        207.86        225.72        27.42 o                         
 -10  -3   1          7.76          2.25         5.95 o                         
  -9  -3   1         83.00         85.61        15.79 o                         
  -8  -3   1          3.61         34.22        11.50 o                         
  -7  -3   1        398.83        332.27        25.30 o                         
  -6  -3   1          2.09         17.39         7.53 o                         
  -5  -3   1        372.91        338.07        21.69 o                         
  -4  -3   1        460.74        609.93        25.66 o                         
  -3  -3   1         11.68         62.29        14.98 o                         
  -2  -3   1        804.45        868.53        23.61 o                         
  -1  -3   1      20241.78      19240.86       329.53 o                         
   0  -3   1        243.07        200.07         5.38 o                         
   1  -3   1       5585.45       5911.44       177.54 o                         
   2  -3   1       4179.38       4334.98        62.88 o                         
   3  -3   1       1733.66       1683.13        38.47 o                         
   4  -3   1       1296.51       1616.99        39.03 o                         
   5  -3   1       4360.18       4256.59        71.42 o                         
   6  -3   1        954.27       1144.23        41.13 o                         
   7  -3   1       1233.91       1355.02        49.16 o                         
   8  -3   1        133.83        141.58        18.13 o                         
   9  -3   1          0.61          7.52         8.17 o                         
  10  -3   1          1.15          5.03         6.98 o                         
  11  -3   1        623.22        622.72        43.64 o                         
  12  -3   1          0.20         17.38         8.97 o                         
  13  -3   1          3.42          9.91         7.58 o                         
 -13  -2   1         89.69         64.23        17.40 o                         
 -12  -2   1          0.83         -2.69         6.62 o                         
 -11  -2   1        168.21        166.86        23.97 o                         
 -10  -2   1          2.23         12.70         9.33 o                         
  -9  -2   1          1.00          7.13         4.50 o                         
  -8  -2   1        257.46        251.01        13.44 o                         
  -7  -2   1       1490.67       1429.82        51.94 o                         
  -6  -2   1          0.73          1.89         4.48 o                         
  -5  -2   1       2249.05       2344.05        55.34 o                         
  -4  -2   1        230.48        435.08        24.37 o                         
  -3  -2   1        369.46        364.47        16.79 o                         
  -2  -2   1        932.85        904.46        10.43 o                         
  -1  -2   1      20600.30      19288.58        83.37 o                         
   0  -2   1       2143.99       2263.31        29.97 o                         
   1  -2   1        106.87        194.91         8.39 o                         
   2  -2   1       4421.46       4975.25        31.93 o                         
   3  -2   1       5421.63       5627.00        62.40 o                         
   4  -2   1       2913.30       3163.50        54.60 o                         
   5  -2   1       7057.31       7686.84        97.80 o                         
   6  -2   1          6.29         14.39         6.07 o                         
   7  -2   1        171.64        176.13        17.81 o                         
   8  -2   1         69.67        116.30        17.09 o                         
   9  -2   1         27.34         34.46         9.67 o                         
  10  -2   1         24.13         14.55         7.51 o                         
  11  -2   1        321.20        367.52        33.73 o                         
  12  -2   1         11.62         15.72         9.86 o                         
  13  -2   1         31.30         35.26        13.47 o                         
 -13  -1   1        240.96        311.49        35.24 o                         
 -12  -1   1         12.47         20.03        10.51 o                         
 -11  -1   1          3.05          6.75         6.71 o                         
 -10  -1   1          7.50         36.83        12.53 o                         
  -9  -1   1        302.63        302.99        27.42 o                         
  -8  -1   1         35.58         41.87         6.26 o                         
  -7  -1   1       7452.87       7577.22       238.59 o                         
  -6  -1   1         42.71         53.77         5.49 o                         
  -5  -1   1        692.85        798.82        32.03 o                         
  -4  -1   1        121.55        144.87        12.49 o                         
  -3  -1   1       8782.49       9212.12        83.32 o                         
  -2  -1   1        122.74        144.52         8.58 o                         
  -1  -1   1         79.16        115.41         5.38 o                         
   1  -1   1       1732.78       1960.11        22.46 o                         
   2  -1   1      32630.91      35240.93        81.75 o                         
   3  -1   1      31793.32      32988.95       443.72 o                         
   4  -1   1       3351.23       3313.60        56.23 o                         
   5  -1   1        343.75        328.06        20.23 o                         
   6  -1   1          4.12          9.26         6.46 o                         
   7  -1   1        224.97        210.01        19.64 o                         
   8  -1   1         58.64         66.44        13.37 o                         
   9  -1   1         40.57         43.09        10.59 o                         
  10  -1   1          0.07         -4.23         5.32 o                         
  11  -1   1        544.49        573.58        42.87 o                         
  12  -1   1          3.11         25.36        11.62 o                         
  13  -1   1          1.16          3.87         6.48 o                         
 -13   0   1         31.01         34.25        11.97 o                         
 -12   0   1          1.55         28.92        14.66 o                         
 -11   0   1        108.70        136.17        20.99 o                         
 -10   0   1         42.65         37.93        12.12 o                         
  -9   0   1       1019.84        987.25        50.08 o                         
  -8   0   1         68.67         67.46        14.33 o                         
  -7   0   1        553.32        501.83        30.05 o                         
  -6   0   1          3.87          5.22         2.19 o                         
  -5   0   1         86.40         86.60         5.79 o                         
  -4   0   1       1281.79       1423.04        28.80 o                         
  -3   0   1       1055.08       1068.93        28.44 o                         
  -2   0   1       3694.22       4574.61        47.19 o                         
   2   0   1       2794.68       3422.98        24.95 o                         
   3   0   1       4242.41       4061.45        33.37 o                         
   4   0   1       2531.36       2874.27        52.17 o                         
   5   0   1        135.41        144.85        12.11 o                         
   6   0   1        198.44        228.11        11.21 o                         
   7   0   1          8.79         15.00         2.84 o                         
   8   0   1        308.64        262.99        23.95 o                         
   9   0   1       2379.84       2410.32        77.16 o                         
  10   0   1          1.89         20.55        12.07 o                         
  11   0   1         50.25         41.75        12.76 o                         
  12   0   1          2.85         10.39         7.57 o                         
  13   0   1         48.91         21.65        11.07 o                         
 -13   1   1          1.34          8.76         6.40 o                         
 -12   1   1          1.82         53.71        17.12 o                         
 -11   1   1        320.39        307.25        31.48 o                         
 -10   1   1         52.30         49.80        11.85 o                         
  -9   1   1        126.49        128.30        18.51 o                         
  -8   1   1        592.21        623.10        36.72 o                         
  -7   1   1         16.24         -2.62         4.63 o                         
  -6   1   1         12.94         36.47         9.92 o                         
  -5   1   1        417.22        402.74        22.76 o                         
  -4   1   1       1891.77       1984.20        44.74 o                         
  -3   1   1      17779.72      20203.15       122.19 o                         
  -2   1   1      38683.86      41860.91       165.23 o                         
  -1   1   1       5894.82       5360.41        35.48 o                         
   1   1   1       2199.64       1849.29        62.59 o                         
   2   1   1         51.69         62.32         5.57 o                         
   3   1   1       3755.20       3737.93        52.01 o                         
   4   1   1          2.68          1.69         2.29 o                         
   5   1   1         16.81         12.86         3.61 o                         
   6   1   1        141.62        126.23        12.23 o                         
   7   1   1       4323.09       4463.81       120.30 o                         
   8   1   1          0.73          9.85         8.69 o                         
   9   1   1        106.30        105.65        16.40 o                         
  10   1   1         78.01         87.69        16.58 o                         
  11   1   1         14.75         20.50         9.47 o                         
  12   1   1         15.20         19.42         9.65 o                         
  13   1   1        185.37        160.23        25.11 o                         
 -13   2   1          3.40          3.67         9.02 o                         
 -12   2   1         38.28         33.41        10.31 o                         
 -11   2   1        183.59        181.91        24.35 o                         
 -10   2   1         55.10         54.06        12.38 o                         
  -9   2   1         25.12         23.31         8.77 o                         
  -8   2   1         81.30         99.37        15.77 o                         
  -7   2   1         38.52         35.24         8.54 o                         
  -6   2   1          6.30          9.96         5.80 o                         
  -5   2   1       9077.79       9789.57       110.99 o                         
  -4   2   1       1772.21       1972.19        54.55 o                         
  -3   2   1       5236.67       5580.52        83.33 o                         
  -2   2   1       7479.53       8170.40       123.14 o                         
  -1   2   1       6243.23       6891.62       338.10 o                         
   0   2   1       2153.16       2335.16        25.79 o                         
   1   2   1      36824.22      37201.34        91.47 o                         
   2   2   1        911.39        903.22        22.22 o                         
   3   2   1        149.22        117.06         9.64 o                         
   4   2   1          7.29         19.75        10.62 o                         
   5   2   1       3118.61       3238.38        64.67 o                         
   6   2   1         78.48        105.73        13.17 o                         
   7   2   1       2012.54       1937.16        36.85 o                         
   8   2   1          2.74          5.03         2.49 o                         
   9   2   1         58.83         64.30        13.40 o                         
  10   2   1         70.07         59.09        13.68 o                         
  11   2   1         52.80         57.55        14.44 o                         
  12   2   1          9.48          6.72         5.79 o                         
  13   2   1         92.76        103.96        21.25 o                         
 -13   3   1          4.17          9.37         5.96 o                         
 -12   3   1          0.72         10.75         9.24 o                         
 -11   3   1        515.31        543.94        40.99 o                         
 -10   3   1         51.08         55.36        14.07 o                         
  -9   3   1         47.72         29.99         9.42 o                         
  -8   3   1        147.44        151.96        18.53 o                         
  -7   3   1       3279.85       3355.90        78.65 o                         
  -6   3   1       1022.24       1155.17        42.62 o                         
  -5   3   1        912.35       1056.06        36.85 o                         
  -4   3   1       2821.04       3161.97        56.07 o                         
  -3   3   1        428.65        368.06        12.87 o                         
  -2   3   1       2924.44       3177.64        59.28 o                         
  -1   3   1       6034.34       5996.64        54.97 o                         
   0   3   1         68.58         83.35         6.44 o                         
   1   3   1       2236.27       2607.57        37.51 o                         
   2   3   1       1434.91       1590.44        44.31 o                         
   3   3   1        633.16        728.79        20.69 o                         
   4   3   1        349.91        496.70        22.90 o                         
   5   3   1         11.63          6.77         4.06 o                         
   6   3   1         26.96        109.84        16.71 o                         
   7   3   1        976.47        925.74        42.62 o                         
   8   3   1          0.46         20.68        11.28 o                         
   9   3   1        164.69        157.18        12.15 o                         
  10   3   1         12.92         21.34        10.45 o                         
  11   3   1        220.79        192.78        25.33 o                         
  12   3   1         23.90         29.76        12.95 o                         
  13   3   1          0.84          4.89        10.41 o                         
 -13   4   1        133.72        147.52        23.98 o                         
 -12   4   1         44.25         29.83        10.59 o                         
 -11   4   1        437.19        456.45        26.82 o                         
 -10   4   1          1.10         31.09        11.62 o                         
  -9   4   1          2.15         16.39         8.96 o                         
  -8   4   1         40.48         55.28        11.81 o                         
  -7   4   1       1387.73       1408.90        50.94 o                         
  -6   4   1         22.89         16.82         6.77 o                         
  -5   4   1        245.38        247.87        12.73 o                         
  -4   4   1       2412.71       2270.03        25.58 o                         
  -3   4   1        124.09        234.13        41.36 o                         
  -2   4   1       8047.18       7653.06       149.48 o                         
  -1   4   1       8760.28       8017.16        72.66 o                         
   0   4   1       4574.99       4649.36        53.93 o                         
   1   4   1        997.48        773.09        16.38 o                         
   2   4   1        436.30        503.82        35.03 o                         
   3   4   1        434.02        570.57        23.45 o                         
   4   4   1       3238.47       3628.08        65.95 o                         
   5   4   1        605.93        640.35        45.64 o                         
   6   4   1         58.68         57.66        10.08 o                         
   7   4   1          8.02          9.07         6.13 o                         
   8   4   1         16.28         15.53         8.96 o                         
   9   4   1          0.95         -0.11         3.17 o                         
  10   4   1          3.07          6.80         7.07 o                         
  11   4   1        413.10        438.92        38.83 o                         
  12   4   1         72.88         96.67        19.34 o                         
  13   4   1         37.43         42.65        14.69 o                         
 -12   5   1        215.00        219.26        27.78 o                         
 -11   5   1        133.70        125.82        20.21 o                         
 -10   5   1         80.36         77.65        15.94 o                         
  -9   5   1        184.12        192.43        22.24 o                         
  -8   5   1       1235.40       1206.56        50.91 o                         
  -7   5   1       1624.87       1578.33        54.85 o                         
  -6   5   1        388.30        382.55        25.07 o                         
  -5   5   1          2.18          7.59         4.42 o                         
  -4   5   1        448.02        377.18        21.30 o                         
  -3   5   1       2228.60       2295.51        35.34 o                         
  -2   5   1         60.44         62.82         4.76 o                         
  -1   5   1       1106.45        987.36        28.45 o                         
   0   5   1         24.45         56.14         8.08 o                         
   1   5   1        764.58        683.83        17.34 o                         
   2   5   1          0.16         28.17         2.71 o                         
   3   5   1        136.56        129.23        11.96 o                         
   4   5   1        620.50        632.36        28.95 o                         
   5   5   1       2119.79       2063.02        56.64 o                         
   6   5   1          5.34         14.01         7.81 o                         
   7   5   1        184.19        192.64        20.47 o                         
   8   5   1          0.99          6.43         6.76 o                         
   9   5   1        465.95        463.38        36.41 o                         
  10   5   1          3.43          6.33         6.21 o                         
  11   5   1       1063.09       1052.74        61.29 o                         
  12   5   1         32.66         35.34        14.75 o                         
  13   5   1          8.96         23.24        12.56 o                         
 -12   6   1         79.25         61.30        16.64 o                         
 -11   6   1         18.24         24.44        10.94 o                         
 -10   6   1         17.47         27.63        10.72 o                         
  -9   6   1        629.23        644.96        40.83 o                         
  -8   6   1        186.96        199.86        21.81 o                         
  -7   6   1       1145.53       1120.48        47.06 o                         
  -6   6   1         44.78         48.63        11.36 o                         
  -5   6   1         10.49          6.21         4.05 o                         
  -4   6   1        362.41        336.16        11.40 o                         
  -3   6   1       6027.10       6070.70       100.72 o                         
  -2   6   1        110.06        244.01        39.22 o                         
  -1   6   1          6.41         24.87         9.05 o                         
   0   6   1       1181.82       1386.34        67.40 o                         
   1   6   1        787.06       1079.44        23.81 o                         
   2   6   1        299.38        318.97        19.34 o                         
   3   6   1       6325.21       6163.85        88.88 o                         
   4   6   1          9.60         20.13         6.71 o                         
   5   6   1        143.67        144.94        16.10 o                         
   6   6   1        244.87        264.78        22.95 o                         
   7   6   1        311.05        291.21        25.77 o                         
   8   6   1          4.48         11.90         6.13 o                         
   9   6   1       1585.42       1585.10        68.88 o                         
  10   6   1          3.16          1.23         6.20 o                         
  11   6   1         61.44         67.05        16.83 o                         
  12   6   1         26.82         45.75        16.74 o                         
 -12   7   1         17.99         29.50        12.45 o                         
 -11   7   1        155.92        172.84        25.34 o                         
 -10   7   1         34.01         43.34        13.99 o                         
  -9   7   1        434.50        456.55        36.22 o                         
  -8   7   1        181.44        162.27        20.53 o                         
  -7   7   1         41.35         32.61         9.45 o                         
  -6   7   1        126.20        170.46        18.84 o                         
  -5   7   1        491.23        490.79        28.47 o                         
  -4   7   1        123.03        148.12         8.34 o                         
  -3   7   1       3807.28       3544.11        73.99 o                         
  -2   7   1        276.90        411.54        14.61 o                         
  -1   7   1        266.86        250.82         8.48 o                         
   0   7   1        288.74        337.57        76.35 o                         
   1   7   1       3635.93       3634.94        47.50 o                         
   2   7   1        340.56        471.72        25.26 o                         
   3   7   1       1199.27        946.03       177.43 o                         
   4   7   1          2.21          4.73         6.08 o                         
   5   7   1       1195.23       1121.69        46.00 o                         
   6   7   1          0.82          1.13         5.23 o                         
   7   7   1       1058.95        905.35        46.60 o                         
   8   7   1          8.45          5.29         7.54 o                         
   9   7   1        439.57        456.44        38.28 o                         
  10   7   1         33.05         32.69        13.88 o                         
  11   7   1          1.59         -6.30         9.54 o                         
  12   7   1         71.00         80.90        19.84 o                         
 -11   8   1        204.13        185.67        26.09 o                         
 -10   8   1         39.23         35.21        12.33 o                         
  -9   8   1        196.58        189.31        23.73 o                         
  -8   8   1         12.80         14.69         8.13 o                         
  -7   8   1         33.49         32.84         8.91 o                         
  -6   8   1        130.52        134.56        17.61 o                         
  -5   8   1        815.56        739.94        37.50 o                         
  -4   8   1         60.69         59.02         6.14 o                         
  -3   8   1        679.87        628.36        18.44 o                         
  -2   8   1        533.62        695.51        33.53 o                         
  -1   8   1        165.32        203.63        17.19 o                         
   0   8   1        186.87        166.63        23.49 o                         
   1   8   1       2263.00       2032.50        38.15 o                         
   2   8   1        257.86        312.67        22.03 o                         
   3   8   1         12.20         22.62         6.35 o                         
   4   8   1          3.46         10.42         4.95 o                         
   5   8   1        161.70        125.37        16.72 o                         
   6   8   1        244.71        251.88        24.56 o                         
   7   8   1       1321.30       1284.94        56.94 o                         
   8   8   1         27.22         32.24        10.24 o                         
   9   8   1        130.74        127.70        21.49 o                         
  10   8   1        101.86        118.40        22.96 o                         
  11   8   1          2.46          7.07        10.22 o                         
  12   8   1         20.33         24.98        13.93 o                         
 -11   9   1        198.41        216.08        28.91 o                         
 -10   9   1         47.96         38.30        12.51 o                         
  -9   9   1         52.49         65.14        15.18 o                         
  -8   9   1         17.67         25.10         9.68 o                         
  -7   9   1          2.05          4.75         6.68 o                         
  -6   9   1        179.38        204.78        21.77 o                         
  -5   9   1        681.44        668.63        36.68 o                         
  -4   9   1          5.06          9.40         2.96 o                         
  -3   9   1        173.34        168.17        11.53 o                         
  -2   9   1         16.62         60.81         8.94 o                         
  -1   9   1         12.73         12.68         2.62 o                         
   0   9   1         26.35         28.70         5.30 o                         
   1   9   1       2018.21       1984.23        40.41 o                         
   2   9   1       1208.18       1067.13        43.14 o                         
   3   9   1        584.25        566.81        32.63 o                         
   4   9   1        104.28        106.91        15.12 o                         
   5   9   1        105.67        120.73        16.67 o                         
   6   9   1        200.61        184.24        21.88 o                         
   7   9   1        834.18        862.33        48.60 o                         
   8   9   1          0.87         22.70         9.74 o                         
   9   9   1          6.05         -2.60         7.49 o                         
  10   9   1          3.21         -2.13         8.80 o                         
  11   9   1        168.70        185.75        28.05 o                         
 -11  10   1         45.58         43.46        12.61 o                         
 -10  10   1         43.08         64.36        17.09 o                         
  -9  10   1         82.32         78.77        17.54 o                         
  -8  10   1         75.56         93.77        17.15 o                         
  -7  10   1        700.03        672.78        42.66 o                         
  -6  10   1         24.48         27.61        10.15 o                         
  -5  10   1          1.00          5.26         7.37 o                         
  -4  10   1         82.22         92.10        14.77 o                         
  -3  10   1          6.07          6.24         2.71 o                         
  -2  10   1       1146.38       1101.69        29.21 o                         
  -1  10   1        232.95        213.83         9.30 o                         
   0  10   1       1440.19       1384.88        35.11 o                         
   1  10   1         33.06         25.08         5.69 o                         
   2  10   1          0.38          2.56         6.11 o                         
   3  10   1        248.47        240.63        22.41 o                         
   4  10   1        119.76        117.13        16.52 o                         
   5  10   1        785.64        891.70        46.52 o                         
   6  10   1          0.04          8.80         8.39 o                         
   7  10   1          1.97          1.40         5.56 o                         
   8  10   1         22.64         46.19        12.17 o                         
   9  10   1         92.68         80.57        17.41 o                         
  10  10   1         14.12         23.61        12.80 o                         
  11  10   1         63.99         50.18        15.19 o                         
 -10  11   1         41.10         62.46        16.03 o                         
  -9  11   1         60.49         47.39        13.45 o                         
  -8  11   1         57.03         63.02        14.46 o                         
  -7  11   1        279.85        252.87        27.40 o                         
  -6  11   1         86.97        106.63        17.67 o                         
  -5  11   1          1.55          4.22         4.40 o                         
  -4  11   1         28.77         39.59        12.49 o                         
  -3  11   1         11.75         13.63         4.29 o                         
  -2  11   1        574.67        574.56        15.47 o                         
  -1  11   1        396.20        402.57        28.27 o                         
   0  11   1        970.44        948.23        30.93 o                         
   1  11   1       1002.55        989.18        31.94 o                         
   2  11   1        243.38        286.45        25.31 o                         
   3  11   1        417.88        417.09        31.03 o                         
   4  11   1        150.96        134.29        18.29 o                         
   5  11   1       1651.56       1673.90        67.36 o                         
   6  11   1         94.45         99.07        18.12 o                         
   7  11   1         79.83         83.48        16.25 o                         
   8  11   1         76.54         69.57        16.15 o                         
   9  11   1        573.49        584.20        48.42 o                         
  10  11   1          1.39          4.44         7.02 o                         
  11  11   1        133.18        166.99        28.99 o                         
  -9  12   1        230.89        233.72        29.49 o                         
  -8  12   1          4.07         14.28         9.90 o                         
  -7  12   1         97.05         82.15        17.97 o                         
  -6  12   1         39.19         35.07        12.05 o                         
  -5  12   1         23.18         25.54        10.22 o                         
  -4  12   1         32.60         22.37         8.30 o                         
  -3  12   1       1587.77       1646.88        62.12 o                         
  -2  12   1         13.81         34.21        11.98 o                         
  -1  12   1        822.09        829.65        30.59 o                         
   0  12   1          0.00          7.62         3.61 o                         
   1  12   1        328.69        367.43        20.92 o                         
   2  12   1        702.66        698.20        41.04 o                         
   3  12   1        765.17        715.51        43.26 o                         
   4  12   1        171.96        182.67        22.87 o                         
   5  12   1        220.48        223.17        25.70 o                         
   6  12   1         95.23         98.69        18.48 o                         
   7  12   1         55.56         57.05        14.46 o                         
   8  12   1        183.81        239.47        30.53 o                         
   9  12   1        753.25        765.92        56.71 o                         
  10  12   1          0.34         15.28        12.08 o                         
  -9  13   1        173.86        212.14        28.83 o                         
  -8  13   1         17.76         23.44        10.31 o                         
  -7  13   1          2.84         -2.05         5.96 o                         
  -6  13   1         63.58         89.64        17.69 o                         
  -5  13   1        502.48        533.14        39.46 o                         
  -4  13   1         73.59        103.01        17.50 o                         
  -3  13   1       2442.70       2460.75        79.29 o                         
  -2  13   1        343.44        359.67        19.43 o                         
  -1  13   1          0.88         -2.78         2.90 o                         
   0  13   1         34.46         39.59         8.09 o                         
   1  13   1        294.60        308.01        28.63 o                         
   2  13   1        124.78        109.89        18.16 o                         
   3  13   1        596.30        672.91        43.67 o                         
   4  13   1         88.13        103.40        18.51 o                         
   5  13   1        159.68        167.72        24.03 o                         
   6  13   1        142.03        154.41        24.46 o                         
   7  13   1         56.42         74.05        17.85 o                         
   8  13   1        181.11        212.42        29.96 o                         
   9  13   1        207.12        204.84        30.38 o                         
  -8  14   1        380.74        446.05        41.35 o                         
  -7  14   1        184.67        174.08        25.64 o                         
  -6  14   1        181.33        211.01        27.23 o                         
  -5  14   1        464.19        490.07        39.17 o                         
  -4  14   1          4.66         11.03         7.44 o                         
  -3  14   1        100.88        115.73        19.20 o                         
  -2  14   1         33.54         33.65         8.10 o                         
  -1  14   1         50.35         34.79         5.40 o                         
   0  14   1         47.38         29.14         6.21 o                         
   1  14   1        134.84        151.20        21.47 o                         
   2  14   1         45.56         55.53        15.20 o                         
   3  14   1        924.50        999.07        55.49 o                         
   4  14   1         43.68         67.39        16.13 o                         
   5  14   1        117.28        123.10        21.05 o                         
   6  14   1          3.58         -3.39         6.12 o                         
   7  14   1         90.62        101.69        21.61 o                         
   8  14   1         49.29         39.30        13.50 o                         
   9  14   1         53.04         53.00        17.43 o                         
  -7  15   1          4.33        -12.51        12.51 o                         
  -6  15   1         46.33         65.13        16.26 o                         
  -5  15   1        136.80        153.58        22.74 o                         
  -4  15   1         27.09         48.09        13.49 o                         
  -3  15   1         11.87          1.82         4.11 o                         
  -2  15   1          2.60          2.25         4.06 o                         
  -1  15   1         88.82         93.69        12.37 o                         
   0  15   1         30.89         27.01         7.37 o                         
   1  15   1        562.06        563.43        42.08 o                         
   2  15   1          0.23          5.73         5.65 o                         
   3  15   1         44.84         48.89        14.66 o                         
   4  15   1         54.21         72.35        16.92 o                         
   5  15   1        362.53        381.25        38.05 o                         
   6  15   1         45.03         58.20        16.05 o                         
   7  15   1        168.68        198.17        30.51 o                         
   8  15   1         18.40         36.14        14.47 o                         
  -6  16   1         37.66         18.82         9.45 o                         
  -5  16   1          3.70         13.28         9.52 o                         
  -4  16   1          1.07         -1.46         9.06 o                         
  -3  16   1         48.60         64.38        10.88 o                         
  -2  16   1          2.08          8.92         6.90 o                         
  -1  16   1        261.13        244.83        20.67 o                         
   0  16   1         11.13         14.15         8.46 o                         
   1  16   1         51.55         70.01        16.67 o                         
   2  16   1         24.00         37.19        13.36 o                         
   3  16   1        197.54        218.10        29.06 o                         
   4  16   1        250.67        254.35        31.26 o                         
   5  16   1        236.82        240.89        31.39 o                         
   6  16   1          5.38          2.39         7.58 o                         
   7  16   1          2.09         -7.18         8.39 o                         
  -5  17   1         48.30         45.34        14.78 o                         
  -4  17   1          3.22          8.27         4.93 o                         
  -3  17   1         58.82         38.77         8.91 o                         
  -2  17   1        379.84        379.49        26.51 o                         
  -1  17   1        278.16        327.57        24.87 o                         
   0  17   1         68.58         76.24        16.76 o                         
   1  17   1          8.37         -0.92         6.30 o                         
   2  17   1        105.68        121.17        22.48 o                         
   3  17   1         53.77         64.22        16.99 o                         
   4  17   1         44.65         34.79        13.10 o                         
   5  17   1          7.90         11.50         9.77 o                         
  -3  18   1          6.20          0.98         8.88 o                         
  -2  18   1         84.01        113.77        15.40 o                         
  -1  18   1        221.97        249.30        31.30 o                         
   0  18   1          4.34          8.54         9.42 o                         
   1  18   1         39.45         51.17        15.59 o                         
   2  18   1         39.96         62.16        18.69 o                         
   3  18   1         87.87         99.57        21.01 o                         
  -3 -18   2         10.81          9.85         6.71 o                         
  -2 -18   2         99.50        107.72        19.47 o                         
  -1 -18   2          9.77         17.24         9.99 o                         
   0 -18   2        170.21        180.59        27.26 o                         
   1 -18   2         16.17         32.92        12.95 o                         
   2 -18   2          0.87          0.68         7.95 o                         
   3 -18   2         10.72          7.76         8.47 o                         
  -5 -17   2          0.17          6.26         8.73 o                         
  -4 -17   2         86.92         96.43        19.67 o                         
  -3 -17   2         12.35         18.29         9.35 o                         
  -2 -17   2        515.56        576.63        46.32 o                         
  -1 -17   2         93.18        100.51        14.06 o                         
   0 -17   2          2.44          6.82         7.22 o                         
   1 -17   2         42.48         69.33        12.06 o                         
   2 -17   2          9.70         24.31         7.88 o                         
   3 -17   2          6.81          6.35         4.13 o                         
   4 -17   2        425.89        406.02        27.40 o                         
   5 -17   2          2.32          6.12         6.01 o                         
  -7 -16   2          6.32          0.48         7.07 o                         
  -6 -16   2          2.17          7.85         8.04 o                         
  -5 -16   2          7.51         19.23        12.25 o                         
  -4 -16   2          9.02         12.40         9.41 o                         
  -3 -16   2        104.72        122.10        20.79 o                         
  -2 -16   2        104.20        104.46        20.12 o                         
  -1 -16   2          1.53         10.72        11.07 o                         
   0 -16   2         16.81         27.00         7.66 o                         
   1 -16   2         78.50         92.06        12.90 o                         
   2 -16   2        395.09        417.08        26.46 o                         
   3 -16   2         78.10         58.74        10.13 o                         
   4 -16   2        166.92        161.39        16.90 o                         
   5 -16   2         40.07         33.27        12.48 o                         
   6 -16   2         31.62         43.36        13.44 o                         
  -8 -15   2        128.15        127.08        24.65 o                         
  -7 -15   2         12.28         11.76         9.57 o                         
  -6 -15   2         16.62         23.34        11.88 o                         
  -5 -15   2         30.50         54.93        16.23 o                         
  -4 -15   2        296.45        277.09        30.85 o                         
  -3 -15   2         37.17         34.87        12.63 o                         
  -2 -15   2        164.64        196.37        24.95 o                         
  -1 -15   2          0.70          3.73         7.26 o                         
   0 -15   2        172.53        142.68        12.00 o                         
   1 -15   2         38.49         32.09         6.62 o                         
   2 -15   2        781.58        787.41        34.62 o                         
   3 -15   2          1.62          9.52         4.31 o                         
   4 -15   2         16.79         12.77         8.72 o                         
   5 -15   2         49.57         60.28        15.58 o                         
   6 -15   2         10.88          9.76         9.02 o                         
   7 -15   2         42.72         34.51        11.71 o                         
  -9 -14   2          0.00         -9.51         9.51 o                         
  -8 -14   2          7.29         22.90        11.21 o                         
  -7 -14   2          3.63         40.73        14.48 o                         
  -6 -14   2        358.19        385.89        38.93 o                         
  -5 -14   2         34.00         28.15        11.86 o                         
  -4 -14   2        644.03        706.24        47.77 o                         
  -3 -14   2         17.04         12.54         8.96 o                         
  -2 -14   2       1174.47       1199.51        59.04 o                         
  -1 -14   2         64.32         72.65        14.62 o                         
   0 -14   2         13.72         18.66         5.59 o                         
   1 -14   2         33.78         24.88         6.25 o                         
   2 -14   2       1883.20       1881.98        39.77 o                         
   3 -14   2          4.13          8.79         7.50 o                         
   4 -14   2         66.54         68.46        15.05 o                         
   5 -14   2          2.55         24.12        11.17 o                         
   6 -14   2       1205.70       1259.11        64.83 o                         
   7 -14   2          0.13         15.90        11.45 o                         
   8 -14   2        253.13        238.23        30.20 o                         
  -9 -13   2         94.30        105.33        21.96 o                         
  -8 -13   2         25.34         29.32        11.93 o                         
  -7 -13   2          0.56          8.32         9.20 o                         
  -6 -13   2        996.86       1124.16        63.21 o                         
  -5 -13   2         21.04         29.72        11.46 o                         
  -4 -13   2       1403.18       1449.10        64.72 o                         
  -3 -13   2         81.95         88.70        16.75 o                         
  -2 -13   2         14.22         25.22        10.79 o                         
  -1 -13   2        123.03        116.89        17.43 o                         
   0 -13   2       1404.79       1470.00        42.91 o                         
   1 -13   2        106.09         91.74         8.72 o                         
   2 -13   2        268.92        291.90        15.27 o                         
   3 -13   2        354.85        366.35        31.51 o                         
   4 -13   2        975.92        966.36        51.67 o                         
   5 -13   2         84.70        108.53        19.71 o                         
   6 -13   2        522.14        485.91        39.30 o                         
   7 -13   2         20.30         30.89        11.91 o                         
   8 -13   2          3.85          6.17         6.66 o                         
   9 -13   2         29.28         54.87        16.09 o                         
 -10 -12   2         82.46        115.75        24.12 o                         
  -9 -12   2         15.88         22.85        12.56 o                         
  -8 -12   2         54.21         65.05        17.50 o                         
  -7 -12   2        417.75        458.93        39.98 o                         
  -6 -12   2       1481.10       1503.63        69.61 o                         
  -5 -12   2         21.95         32.61        11.41 o                         
  -4 -12   2          4.72         -9.04         9.04 o                         
  -3 -12   2         82.01         88.53        15.59 o                         
  -2 -12   2        204.29        200.80        22.19 o                         
  -1 -12   2        375.79        347.26        20.12 o                         
   0 -12   2       1432.03       1438.34        40.21 o                         
   1 -12   2        104.92        106.81         9.26 o                         
   2 -12   2        569.55        559.32        24.10 o                         
   3 -12   2        152.16        181.57        14.21 o                         
   4 -12   2         59.94         68.61         8.48 o                         
   5 -12   2         33.97         42.35         7.40 o                         
   6 -12   2        437.90        388.41        33.77 o                         
   7 -12   2         15.18         21.31        10.08 o                         
   8 -12   2         81.88         81.92        18.50 o                         
   9 -12   2          5.67          8.31         8.79 o                         
 -11 -11   2         30.52         27.32        12.21 o                         
 -10 -11   2          2.65          6.77         9.21 o                         
  -9 -11   2         10.10         20.90        13.22 o                         
  -8 -11   2        557.08        526.10        43.24 o                         
  -7 -11   2          0.03          1.87         4.90 o                         
  -6 -11   2         12.51         13.13        10.09 o                         
  -5 -11   2         38.63         58.42        14.59 o                         
  -4 -11   2        204.94        193.21        21.83 o                         
  -3 -11   2         98.20        132.66        18.25 o                         
  -2 -11   2       1566.23       1513.62        56.96 o                         
  -1 -11   2        113.74        123.21        11.92 o                         
   0 -11   2        724.40        747.97        27.40 o                         
   1 -11   2        386.05        392.61        19.76 o                         
   2 -11   2         10.53         11.83         2.74 o                         
   3 -11   2        205.08        210.23        10.65 o                         
   4 -11   2          3.70          9.21         3.30 o                         
   5 -11   2          0.93         -1.01         4.37 o                         
   6 -11   2        295.01        300.28        28.85 o                         
   7 -11   2         33.45         27.76        10.84 o                         
   8 -11   2          0.63         12.66         8.69 o                         
   9 -11   2          1.96         -7.14         7.14 o                         
  10 -11   2        459.17        453.82        41.94 o                         
 -11 -10   2         14.07         12.88         9.65 o                         
 -10 -10   2          9.64         -3.58        10.45 o                         
  -9 -10   2          8.99         16.99         9.53 o                         
  -8 -10   2        514.71        512.22        41.43 o                         
  -7 -10   2         43.79         59.07        14.14 o                         
  -6 -10   2         13.33         21.67        10.31 o                         
  -5 -10   2         71.57         69.48        14.42 o                         
  -4 -10   2         39.05         52.92        11.93 o                         
  -3 -10   2        124.98        103.88        14.77 o                         
  -2 -10   2       3980.79       3924.19        86.17 o                         
  -1 -10   2         48.36         56.04         7.39 o                         
   0 -10   2        300.76        286.73        16.08 o                         
   1 -10   2        447.38        408.74        14.17 o                         
   2 -10   2         46.03         43.63         4.72 o                         
   3 -10   2          0.41         -0.37         1.97 o                         
   4 -10   2        683.29        689.22        23.99 o                         
   5 -10   2          0.00         22.91         8.52 o                         
   6 -10   2         64.18         48.71        11.39 o                         
   7 -10   2          0.35         24.30        11.95 o                         
   8 -10   2        149.43        142.97        21.82 o                         
   9 -10   2          0.12        -11.78        11.78 o                         
  10 -10   2        207.49        281.78        33.00 o                         
 -11  -9   2          7.60         33.38        13.33 o                         
 -10  -9   2        142.34        144.02        24.15 o                         
  -9  -9   2          1.67         -3.05         5.96 o                         
  -8  -9   2        672.53        644.31        44.99 o                         
  -7  -9   2         88.40         79.46        15.94 o                         
  -6  -9   2          1.58         -0.65         5.16 o                         
  -5  -9   2         83.73         70.68        14.22 o                         
  -4  -9   2        833.23        851.85        41.61 o                         
  -3  -9   2         52.57         61.95        11.25 o                         
  -2  -9   2        457.80        422.13        26.90 o                         
  -1  -9   2       1555.49       1439.49        34.08 o                         
   0  -9   2         98.19         83.53         7.75 o                         
   1  -9   2        112.55        117.16         7.56 o                         
   2  -9   2       2408.53       2259.13        30.32 o                         
   3  -9   2        201.68        190.39        12.00 o                         
   4  -9   2        116.31        147.45        15.46 o                         
   5  -9   2         12.63         49.95         7.37 o                         
   6  -9   2          5.29          8.06         4.77 o                         
   7  -9   2         25.99         20.71         8.92 o                         
   8  -9   2         75.30         65.06        13.67 o                         
   9  -9   2         61.43         62.50        15.60 o                         
  10  -9   2        162.51        155.81        23.43 o                         
  11  -9   2          0.27         17.75        11.58 o                         
 -12  -8   2         54.03         69.22        17.92 o                         
 -11  -8   2          0.01          2.98         9.18 o                         
 -10  -8   2        391.01        408.41        39.02 o                         
  -9  -8   2          0.89         -3.55         5.18 o                         
  -8  -8   2        428.74        402.89        34.76 o                         
  -7  -8   2          9.53         15.96         9.43 o                         
  -6  -8   2          7.09         15.87         6.95 o                         
  -5  -8   2        190.62        309.85        25.48 o                         
  -4  -8   2       3692.77       3511.45        78.47 o                         
  -3  -8   2        235.21        180.73         5.47 o                         
  -2  -8   2         99.75         53.66         8.98 o                         
  -1  -8   2        325.68        401.81        64.00 o                         
   0  -8   2        723.13        655.67        13.06 o                         
   1  -8   2        868.72        843.07        19.54 o                         
   2  -8   2       2096.44       2081.28        36.63 o                         
   3  -8   2        136.49        218.17        12.41 o                         
   4  -8   2         45.36         57.66         6.65 o                         
   5  -8   2         67.95         74.20         7.59 o                         
   6  -8   2        396.40        370.62        28.14 o                         
   7  -8   2          2.89          3.61         5.39 o                         
   8  -8   2        379.49        363.90        31.18 o                         
   9  -8   2         21.43         28.06        10.97 o                         
  10  -8   2         85.72         53.13        14.79 o                         
  11  -8   2          1.58         10.36         8.97 o                         
 -12  -7   2        190.12        221.68        31.57 o                         
 -11  -7   2         89.49         97.36        19.53 o                         
 -10  -7   2        240.69        232.81        29.51 o                         
  -9  -7   2         17.97         25.31        10.15 o                         
  -8  -7   2        118.25        111.45        19.07 o                         
  -7  -7   2        484.21        457.43        33.25 o                         
  -6  -7   2       1112.65       1001.29        45.52 o                         
  -5  -7   2          4.13          7.85         5.53 o                         
  -4  -7   2       2407.91       2345.97        61.11 o                         
  -3  -7   2          2.38          7.54         4.93 o                         
  -2  -7   2         38.55         12.97         5.14 o                         
  -1  -7   2        131.42        280.66        78.62 o                         
   0  -7   2       1637.38       1500.64        20.46 o                         
   1  -7   2       1473.97       1351.93        24.91 o                         
   2  -7   2        572.39        665.55        19.28 o                         
   3  -7   2         54.40         92.78         8.22 o                         
   4  -7   2         27.75         47.33        11.27 o                         
   5  -7   2         11.46         20.85         4.37 o                         
   6  -7   2       2013.79       1889.55        59.99 o                         
   7  -7   2        132.12        136.50        17.55 o                         
   8  -7   2        509.67        536.26        36.69 o                         
   9  -7   2          0.00         15.83         9.37 o                         
  10  -7   2         32.27         42.32        12.56 o                         
  11  -7   2          2.38          7.04         8.47 o                         
  12  -7   2        525.70        586.95        47.24 o                         
 -12  -6   2        501.46        562.89        47.69 o                         
 -11  -6   2         49.38         51.52        13.70 o                         
 -10  -6   2         53.24         49.22        14.10 o                         
  -9  -6   2          0.78         49.40        15.27 o                         
  -8  -6   2        448.28        410.28        33.03 o                         
  -7  -6   2         95.20         91.38        15.10 o                         
  -6  -6   2       1927.81       1912.87        60.76 o                         
  -5  -6   2          0.66          1.78         3.76 o                         
  -4  -6   2        577.15        559.45        28.52 o                         
  -3  -6   2        324.61        349.05        20.95 o                         
  -2  -6   2        966.38        977.98        17.94 o                         
  -1  -6   2        226.63        294.32        31.92 o                         
   0  -6   2       7079.28       6571.89        42.60 o                         
   1  -6   2       1183.31       1298.51        21.74 o                         
   2  -6   2         14.56         29.13         5.10 o                         
   3  -6   2        464.63        504.59        16.36 o                         
   4  -6   2        885.60        800.78        50.20 o                         
   5  -6   2          5.78          3.78         3.40 o                         
   6  -6   2       3328.52       2893.98        72.49 o                         
   7  -6   2         30.08         47.42        11.95 o                         
   8  -6   2         41.57         30.55         9.55 o                         
   9  -6   2         31.18         32.50        11.04 o                         
  10  -6   2        232.27        293.36        30.26 o                         
  11  -6   2          1.21         20.55         9.99 o                         
  12  -6   2        363.83        361.14        37.12 o                         
 -13  -5   2          1.80         39.72        15.41 o                         
 -12  -5   2        428.37        467.03        43.09 o                         
 -11  -5   2         14.16         29.53        12.06 o                         
 -10  -5   2         84.73         81.48        16.42 o                         
  -9  -5   2          7.78         18.97         9.58 o                         
  -8  -5   2        335.02        335.33        29.32 o                         
  -7  -5   2          6.57          8.13         6.36 o                         
  -6  -5   2        735.72        656.87        42.95 o                         
  -5  -5   2        609.94        598.70        30.69 o                         
  -4  -5   2        358.13        368.52        22.16 o                         
  -3  -5   2        325.27        382.76        20.60 o                         
  -2  -5   2       2566.55       2462.80        65.88 o                         
  -1  -5   2       1316.67       1615.79        36.75 o                         
   0  -5   2       6177.01       6246.25        39.29 o                         
   1  -5   2          7.29         15.79         6.59 o                         
   2  -5   2       1265.38        973.57        49.75 o                         
   3  -5   2        416.84        378.76        12.86 o                         
   4  -5   2       2812.93       2739.28        36.52 o                         
   5  -5   2        168.96        208.56        17.89 o                         
   6  -5   2       2130.40       2165.50        60.44 o                         
   7  -5   2        128.28        128.13        17.12 o                         
   8  -5   2         70.13         80.55        14.11 o                         
   9  -5   2          2.87          8.29         5.90 o                         
  10  -5   2        527.85        526.67        39.39 o                         
  11  -5   2         99.24        104.89        19.20 o                         
  12  -5   2          8.47         13.47        10.80 o                         
 -13  -4   2          0.20          5.06         6.83 o                         
 -12  -4   2        350.48        381.46        38.04 o                         
 -11  -4   2          0.36          1.30         7.78 o                         
 -10  -4   2         81.55         61.52        14.91 o                         
  -9  -4   2         14.39         21.90         8.44 o                         
  -8  -4   2       1993.42       1976.86        39.70 o                         
  -7  -4   2        403.13        401.03        14.71 o                         
  -6  -4   2        162.84        206.75         9.59 o                         
  -5  -4   2        112.12        224.50        18.58 o                         
  -4  -4   2         22.18         48.84         3.32 o                         
  -3  -4   2       2721.41       3198.67        55.38 o                         
  -2  -4   2       1171.34       1098.76        32.04 o                         
  -1  -4   2          3.12         16.72         1.40 o                         
   0  -4   2        244.62        304.49         5.70 o                         
   1  -4   2         86.45         91.26         5.82 o                         
   2  -4   2        168.79         94.84         5.80 o                         
   3  -4   2        562.42        630.69        15.63 o                         
   4  -4   2       1110.26       1070.69        22.13 o                         
   5  -4   2        974.13        944.85        24.48 o                         
   6  -4   2          4.62         25.24         7.24 o                         
   7  -4   2        105.10        122.77        15.49 o                         
   8  -4   2        629.64        671.73        36.98 o                         
   9  -4   2         26.07         41.01        11.27 o                         
  10  -4   2        555.03        558.22        38.55 o                         
  11  -4   2        116.93        111.17        13.67 o                         
  12  -4   2         14.43         36.32        13.00 o                         
 -13  -3   2          0.28          0.56         6.94 o                         
 -12  -3   2         13.93          3.65         5.46 o                         
 -11  -3   2         28.79         48.29        14.94 o                         
 -10  -3   2         98.14         73.44        15.35 o                         
  -9  -3   2         17.51         14.81         7.48 o                         
  -8  -3   2       1341.15       1241.30        53.25 o                         
  -7  -3   2          1.85          1.03         5.92 o                         
  -6  -3   2        154.73        159.74        16.78 o                         
  -5  -3   2        779.80        930.18        36.05 o                         
  -4  -3   2        249.03        203.56         7.79 o                         
  -3  -3   2         29.26         31.39         2.66 o                         
  -2  -3   2        764.97        633.93        44.43 o                         
  -1  -3   2        826.88        797.03        18.02 o                         
   0  -3   2       1816.39       1679.12        16.99 o                         
   1  -3   2          0.02          7.13         3.09 o                         
   2  -3   2        338.88        365.33        10.25 o                         
   3  -3   2       1180.60       1358.63        17.78 o                         
   4  -3   2        726.41        966.53        30.03 o                         
   5  -3   2         11.11         17.64         5.76 o                         
   6  -3   2        408.48        380.13        23.63 o                         
   7  -3   2        197.99        213.80        21.40 o                         
   8  -3   2       1976.21       1976.56        63.63 o                         
   9  -3   2         22.43         21.63         8.41 o                         
  10  -3   2        257.06        208.71        24.07 o                         
  11  -3   2          1.32         19.35        10.45 o                         
  12  -3   2        130.89        124.72        21.13 o                         
  13  -3   2          5.90          3.58         5.42 o                         
 -13  -2   2         14.52         18.28         8.94 o                         
 -12  -2   2          0.50         -1.26        10.39 o                         
 -11  -2   2         52.87         69.69        17.53 o                         
 -10  -2   2        240.76        263.09        28.24 o                         
  -9  -2   2         52.06         52.49        12.28 o                         
  -8  -2   2         11.73         18.30         4.14 o                         
  -7  -2   2         57.94         54.11        12.81 o                         
  -6  -2   2         11.52          6.93         3.91 o                         
  -5  -2   2       2941.85       3087.07        64.05 o                         
  -4  -2   2      13458.08      13334.49       118.45 o                         
  -3  -2   2       1850.20       1912.58        38.56 o                         
  -2  -2   2       7776.11       7839.55        43.34 o                         
  -1  -2   2       3674.86       3249.14        23.28 o                         
   0  -2   2      18341.46      17432.63       196.08 o                         
   1  -2   2        273.77        214.21         3.85 o                         
   2  -2   2        286.23        394.66        20.16 o                         
   3  -2   2       1327.24       1387.20        30.40 o                         
   4  -2   2       4921.30       5239.33        69.57 o                         
   5  -2   2       2255.34       2236.57        51.94 o                         
   6  -2   2         52.70         43.73         8.12 o                         
   7  -2   2         20.61         19.65         7.69 o                         
   8  -2   2       1668.69       1630.69        57.76 o                         
   9  -2   2          0.65          9.01         7.23 o                         
  10  -2   2          4.95          5.95         6.36 o                         
  11  -2   2          0.61          7.78         7.78 o                         
  12  -2   2          2.92         -2.00         6.72 o                         
  13  -2   2         15.61         18.30         9.66 o                         
 -13  -1   2          9.85         18.99         9.99 o                         
 -12  -1   2         31.84         26.38        12.51 o                         
 -11  -1   2          0.82         -1.18         5.83 o                         
 -10  -1   2        142.16        195.75        24.68 o                         
  -9  -1   2         72.48         81.04        15.15 o                         
  -8  -1   2         42.72         44.32         5.17 o                         
  -7  -1   2          0.73         60.99        57.75 o                         
  -6  -1   2        479.49        528.28        23.81 o                         
  -5  -1   2        459.69        480.86        25.26 o                         
  -4  -1   2       3377.35       3276.38        58.49 o                         
  -3  -1   2         95.26        107.95         9.46 o                         
  -2  -1   2       6698.08       6768.60        59.24 o                         
   1  -1   2       2754.80       3135.83        45.04 o                         
   2  -1   2      89419.59      94465.65       142.96 o                         
   3  -1   2          2.13         38.82         6.86 o                         
   4  -1   2       2216.10       2603.10        49.51 o                         
   5  -1   2         93.09         96.70        10.99 o                         
   6  -1   2       3769.83       3584.97        72.76 o                         
   7  -1   2        512.10        556.09        31.76 o                         
   8  -1   2        280.54        276.98        24.20 o                         
   9  -1   2         23.56         19.45         8.33 o                         
  10  -1   2         23.67         25.53         8.30 o                         
  11  -1   2         96.07        120.28        20.06 o                         
  12  -1   2        401.98        423.97        38.39 o                         
  13  -1   2          6.32         12.71         8.86 o                         
 -13   0   2         58.81         43.71        13.48 o                         
 -12   0   2        281.49        316.50        34.31 o                         
 -11   0   2          2.93         -0.85         6.03 o                         
 -10   0   2        346.55        326.52        30.84 o                         
  -9   0   2         92.83        172.28        22.28 o                         
  -8   0   2        143.40        137.29        17.81 o                         
  -7   0   2        318.12        296.01        23.40 o                         
  -6   0   2        629.25        585.43        15.09 o                         
  -5   0   2        703.93        711.06        15.14 o                         
  -4   0   2       4435.33       4755.89        34.36 o                         
  -3   0   2        117.09        129.57        10.01 o                         
  -2   0   2         50.43         47.35         6.41 o                         
  -1   0   2        985.95        846.45        13.83 o                         
   2   0   2       1257.69       1245.80        28.39 o                         
   3   0   2        137.61        182.23         7.39 o                         
   4   0   2       4229.11       4683.75        85.64 o                         
   5   0   2         59.94         75.44         6.32 o                         
   6   0   2        743.11        667.82        19.77 o                         
   7   0   2         43.30         31.92        10.19 o                         
   8   0   2        225.11        170.76        18.99 o                         
   9   0   2          3.01         77.00        15.97 o                         
  10   0   2        308.59        273.67        28.07 o                         
  11   0   2          0.75         -2.68         7.53 o                         
  12   0   2        403.45        394.81        37.39 o                         
  13   0   2          1.49          0.59         6.35 o                         
 -13   1   2          0.14         -5.98         7.08 o                         
 -12   1   2        479.25        487.58        41.59 o                         
 -11   1   2         24.54         26.16        10.79 o                         
 -10   1   2         52.70         59.18        13.72 o                         
  -9   1   2         22.18         24.81         9.76 o                         
  -8   1   2        338.39        280.70        24.93 o                         
  -7   1   2         69.21         53.87        10.33 o                         
  -6   1   2       3385.67       3239.81        71.92 o                         
  -5   1   2        178.20        151.48        14.17 o                         
  -4   1   2       2742.79       3344.54        58.39 o                         
  -3   1   2        846.47        900.62        26.35 o                         
  -2   1   2      80033.12      84873.71       207.85 o                         
   2   1   2       8414.18       8911.14        63.72 o                         
   3   1   2       2854.17       2798.96        44.30 o                         
   4   1   2       4608.38       4925.37        69.18 o                         
   5   1   2         20.10         24.60         7.45 o                         
   6   1   2        390.22        378.40        16.88 o                         
   7   1   2         47.13        165.07       118.18 o                         
   8   1   2          1.16          6.48         4.13 o                         
   9   1   2         58.50         68.92        13.81 o                         
  10   1   2        300.38        321.87        29.92 o                         
  11   1   2         38.82         42.50        12.42 o                         
  12   1   2        103.55         78.58        18.08 o                         
  13   1   2          0.21          5.86         8.83 o                         
 -13   2   2         77.01         88.11        18.76 o                         
 -12   2   2          9.29         16.82        10.13 o                         
 -11   2   2         14.52         27.75        11.44 o                         
 -10   2   2          9.56          4.36         5.22 o                         
  -9   2   2          0.21          4.64         5.56 o                         
  -8   2   2       1169.50       1130.04        49.28 o                         
  -7   2   2        877.34        807.79        38.50 o                         
  -6   2   2          5.90         10.97         5.21 o                         
  -5   2   2        850.76       1031.36        36.74 o                         
  -4   2   2       4505.49       4815.33       185.39 o                         
  -3   2   2         37.36        125.45         5.38 o                         
  -2   2   2       1832.91       1808.40        31.11 o                         
  -1   2   2         52.35         58.24         4.50 o                         
   0   2   2      12402.20      12245.89        58.25 o                         
   1   2   2        539.66        419.31         5.66 o                         
   2   2   2       5597.72       6093.68       213.64 o                         
   3   2   2        225.56        222.40        13.08 o                         
   4   2   2      11101.75      10780.92       103.45 o                         
   5   2   2        531.03        464.09        24.69 o                         
   6   2   2         80.72        112.64        13.86 o                         
   7   2   2         79.31         98.73        11.18 o                         
   8   2   2         74.83         67.07         9.18 o                         
   9   2   2        127.38        121.74        15.06 o                         
  10   2   2        457.56        478.40        37.15 o                         
  11   2   2          0.01          0.33         5.56 o                         
  12   2   2          0.52          5.62         6.97 o                         
  13   2   2         17.62         26.47        11.50 o                         
 -13   3   2         68.44         81.60        13.08 o                         
 -12   3   2          4.35         13.27         9.46 o                         
 -11   3   2         31.78         56.61        14.88 o                         
 -10   3   2        134.67        126.60        19.29 o                         
  -9   3   2          4.11          3.30         5.78 o                         
  -8   3   2       1670.76       1706.89        60.69 o                         
  -7   3   2       2191.50       2284.92        64.68 o                         
  -6   3   2        344.31        308.47        22.21 o                         
  -5   3   2          9.55          4.50         3.01 o                         
  -4   3   2       2201.96       2512.18        25.51 o                         
  -3   3   2       2533.87       2359.61        19.24 o                         
  -2   3   2         82.45         58.96         6.65 o                         
  -1   3   2       7375.96       7393.38       100.47 o                         
   0   3   2        796.36        747.44        18.49 o                         
   1   3   2       1789.42       2234.62        70.15 o                         
   2   3   2         79.16         40.59         3.46 o                         
   3   3   2       2563.45       2328.29        36.98 o                         
   4   3   2       1892.95       1885.93       137.16 o                         
   5   3   2          0.45         10.88         5.50 o                         
   6   3   2        461.72        391.36        25.23 o                         
   7   3   2         16.58         27.96         8.44 o                         
   8   3   2        724.66        673.29        24.24 o                         
   9   3   2         56.00         56.12         7.65 o                         
  10   3   2         33.84         38.65        10.78 o                         
  11   3   2         27.53         46.35        14.38 o                         
  12   3   2         46.43         39.51        13.37 o                         
  13   3   2         16.59         20.70        11.75 o                         
 -13   4   2        114.75        109.40        21.48 o                         
 -12   4   2          8.63          4.34         5.75 o                         
 -11   4   2          2.47         14.28         6.32 o                         
 -10   4   2        351.68        335.90        31.39 o                         
  -9   4   2        265.03        231.22        24.26 o                         
  -8   4   2        706.60        735.29        39.79 o                         
  -7   4   2         41.77         62.22        11.66 o                         
  -6   4   2        131.23        123.43        14.09 o                         
  -5   4   2       1195.67       1131.28        27.18 o                         
  -4   4   2       1215.08       1095.60        41.72 o                         
  -3   4   2         33.12         61.59         8.09 o                         
  -2   4   2          4.07          7.07         1.97 o                         
  -1   4   2       1119.12       1221.50        28.06 o                         
   0   4   2        307.51        328.28        14.42 o                         
   1   4   2        693.43        582.56        14.25 o                         
   2   4   2        525.38        512.69        10.98 o                         
   3   4   2       6421.50       6990.74        81.99 o                         
   4   4   2         20.41        100.57         6.21 o                         
   5   4   2        242.64        296.86        12.35 o                         
   6   4   2         53.06         58.42        10.89 o                         
   7   4   2        405.56        405.11        28.76 o                         
   8   4   2       1520.14       1468.59        59.09 o                         
   9   4   2        161.91        161.42        13.09 o                         
  10   4   2         70.57         52.61        13.02 o                         
  11   4   2         16.68         13.92         9.46 o                         
  12   4   2         49.57         53.00        16.83 o                         
  13   4   2          1.11          5.02         8.67 o                         
 -12   5   2          0.63          3.22         7.77 o                         
 -11   5   2          0.39         20.08        10.14 o                         
 -10   5   2        175.47        252.36        27.13 o                         
  -9   5   2          2.11          4.52         4.78 o                         
  -8   5   2        122.26        142.57        17.83 o                         
  -7   5   2        444.60        468.18        30.37 o                         
  -6   5   2       3059.91       3103.00        70.38 o                         
  -5   5   2        394.73        360.18        22.35 o                         
  -4   5   2        920.25        869.02        32.23 o                         
  -3   5   2         74.86         59.48         4.95 o                         
  -2   5   2       2414.59       2288.50        25.50 o                         
  -1   5   2       1320.49       1222.53        31.43 o                         
   0   5   2       5009.30       4969.44        61.96 o                         
   1   5   2       3175.11       3182.05        48.63 o                         
   2   5   2        719.81        482.64        53.80 o                         
   3   5   2        220.50        283.45        18.17 o                         
   4   5   2        121.95        141.27        14.10 o                         
   5   5   2       1992.14       2111.50        57.76 o                         
   6   5   2        527.06        437.05        20.33 o                         
   7   5   2          4.42          1.53         4.92 o                         
   8   5   2        492.10        510.75        35.99 o                         
   9   5   2          0.02         19.47         8.94 o                         
  10   5   2         26.83         27.28        11.05 o                         
  11   5   2          0.55         27.28        14.37 o                         
  12   5   2        547.35        567.85        47.60 o                         
  13   5   2          0.11          0.61         7.14 o                         
 -12   6   2         47.69         59.48        16.50 o                         
 -11   6   2          6.45          4.06         6.63 o                         
 -10   6   2         58.81         98.57        18.12 o                         
  -9   6   2         30.14         46.01        12.86 o                         
  -8   6   2         31.44         46.63        11.65 o                         
  -7   6   2        210.73        203.77        20.34 o                         
  -6   6   2       1244.74       1198.01        45.50 o                         
  -5   6   2          0.20         -3.69         3.69 o                         
  -4   6   2       1796.38       1709.45        23.39 o                         
  -3   6   2        125.63        124.87        14.81 o                         
  -2   6   2        207.51        253.44         9.87 o                         
  -1   6   2       2269.55       2259.71        47.30 o                         
   0   6   2       5581.82       5473.98        71.95 o                         
   1   6   2        523.99        588.68        17.68 o                         
   2   6   2       1236.15       1210.44        16.45 o                         
   3   6   2         34.81         35.27         9.29 o                         
   4   6   2        133.56        136.06        14.70 o                         
   5   6   2         54.53         44.23         9.19 o                         
   6   6   2       1172.14       1173.01        47.48 o                         
   7   6   2          0.06         -0.81         5.73 o                         
   8   6   2        187.01        203.62        24.33 o                         
   9   6   2        198.41        203.20        26.03 o                         
  10   6   2         59.48         60.34        14.78 o                         
  11   6   2         28.73         35.93        13.26 o                         
  12   6   2        565.57        653.27        50.95 o                         
 -12   7   2        411.77        473.93        42.62 o                         
 -11   7   2          6.82          8.55         7.42 o                         
 -10   7   2         77.91         64.83        14.39 o                         
  -9   7   2          0.05          6.78         8.06 o                         
  -8   7   2         50.39         77.29        15.04 o                         
  -7   7   2        364.58        328.05        26.45 o                         
  -6   7   2       2283.69       2117.50        62.81 o                         
  -5   7   2        188.68        168.20        16.84 o                         
  -4   7   2         41.50         38.15         3.98 o                         
  -3   7   2       1237.75       1515.33        25.49 o                         
  -2   7   2         79.77         73.49         8.07 o                         
  -1   7   2        148.19        170.25         9.15 o                         
   0   7   2       2984.71       2417.24       166.65 o                         
   1   7   2        730.29        880.76       141.12 o                         
   2   7   2          1.72          2.83         1.37 o                         
   3   7   2        135.04         92.46        12.25 o                         
   4   7   2       2145.45       2099.26        58.21 o                         
   5   7   2        449.90        406.71        27.52 o                         
   6   7   2        845.05        830.31        42.20 o                         
   7   7   2        856.14        796.69        43.77 o                         
   8   7   2          5.30          5.92         5.34 o                         
   9   7   2         63.34         55.60        15.14 o                         
  10   7   2         58.29         72.98        16.50 o                         
  11   7   2          4.17         15.78        10.30 o                         
  12   7   2        345.53        321.78        37.01 o                         
 -11   8   2         39.41         33.37        12.60 o                         
 -10   8   2         33.00         32.24        11.36 o                         
  -9   8   2         75.46         57.41        13.58 o                         
  -8   8   2        125.81        118.65        17.83 o                         
  -7   8   2         21.92         11.91         5.53 o                         
  -6   8   2        431.11        380.66        28.03 o                         
  -5   8   2        459.73        441.68        29.15 o                         
  -4   8   2         31.96         25.23         3.47 o                         
  -3   8   2        498.50        574.51        25.77 o                         
  -2   8   2       2160.20       2226.44        62.85 o                         
  -1   8   2        234.66        167.55        17.54 o                         
   0   8   2         55.20         31.21         7.41 o                         
   1   8   2          7.70         39.01         6.59 o                         
   2   8   2        102.71        154.48        13.61 o                         
   3   8   2        269.30        208.28        18.88 o                         
   4   8   2       1895.03       1311.99       264.51 o                         
   5   8   2        712.88        582.12        34.48 o                         
   6   8   2        225.77        211.52        22.33 o                         
   7   8   2         10.83         35.91        11.01 o                         
   8   8   2        165.35        145.30        20.74 o                         
   9   8   2        225.78        203.40        26.13 o                         
  10   8   2        276.10        285.94        33.78 o                         
  11   8   2          3.71         -1.11         7.27 o                         
  12   8   2         52.70         64.55        18.42 o                         
 -11   9   2          5.12         12.14         9.39 o                         
 -10   9   2        100.35         97.15        19.03 o                         
  -9   9   2         36.67         34.52        12.16 o                         
  -8   9   2          1.41          4.38         5.76 o                         
  -7   9   2        337.91        347.99        29.82 o                         
  -6   9   2         13.32         33.32         9.20 o                         
  -5   9   2         49.53        106.51        16.23 o                         
  -4   9   2        665.25        630.68        29.29 o                         
  -3   9   2        313.40        307.90        13.49 o                         
  -2   9   2        441.28        442.17        42.85 o                         
  -1   9   2         81.13         80.20         5.65 o                         
   0   9   2        777.29        753.67        24.48 o                         
   1   9   2        687.70        657.84        23.36 o                         
   2   9   2        193.58        185.14        24.36 o                         
   3   9   2        254.19        254.46        22.26 o                         
   4   9   2        427.64        523.97        32.41 o                         
   5   9   2         12.17         27.82         8.61 o                         
   6   9   2          3.31         -2.04         6.12 o                         
   7   9   2         71.53         90.41        16.30 o                         
   8   9   2        552.83        518.93        39.99 o                         
   9   9   2         36.92         46.76        14.08 o                         
  10   9   2         70.36         89.20        19.45 o                         
  11   9   2          6.22         -5.43         9.10 o                         
 -11  10   2         30.80         22.43        11.63 o                         
 -10  10   2        115.61        112.45        20.97 o                         
  -9  10   2         17.57          2.94         6.89 o                         
  -8  10   2         37.69         36.39        11.85 o                         
  -7  10   2          0.83         24.63        10.75 o                         
  -6  10   2         19.89         29.80         9.06 o                         
  -5  10   2         14.11         28.42         9.76 o                         
  -4  10   2        319.28        310.41        25.05 o                         
  -3  10   2          1.46          2.22         2.95 o                         
  -2  10   2       1131.52       1091.16        37.04 o                         
  -1  10   2       2281.30       2143.33        28.45 o                         
   0  10   2        918.72        910.80        28.55 o                         
   1  10   2        211.68        223.42        16.39 o                         
   2  10   2       3271.94       3200.62        41.24 o                         
   3  10   2        243.66        178.81        19.75 o                         
   4  10   2         70.99         81.91        15.03 o                         
   5  10   2         14.70         27.01         9.54 o                         
   6  10   2          1.31          3.28         5.77 o                         
   7  10   2        450.35        471.44        37.98 o                         
   8  10   2        457.92        483.51        39.82 o                         
   9  10   2        193.16        162.28        25.32 o                         
  10  10   2         18.48         40.30        14.41 o                         
  11  10   2         72.01         64.31        16.99 o                         
 -10  11   2        283.18        321.11        34.69 o                         
  -9  11   2         96.02        121.19        21.25 o                         
  -8  11   2         99.68         95.29        18.12 o                         
  -7  11   2        158.46        177.20        23.19 o                         
  -6  11   2        211.32        215.14        23.85 o                         
  -5  11   2         78.29         85.81        15.27 o                         
  -4  11   2        195.88        186.91        21.18 o                         
  -3  11   2        729.22        699.02        23.23 o                         
  -2  11   2        135.49        131.92         7.41 o                         
  -1  11   2        234.38        212.37        20.56 o                         
   0  11   2        698.35        788.35        28.34 o                         
   1  11   2        111.47        121.30        11.44 o                         
   2  11   2       1105.24       1068.07        24.80 o                         
   3  11   2         11.23         21.87         8.35 o                         
   4  11   2        235.88        234.24        24.37 o                         
   5  11   2        521.02        535.78        38.30 o                         
   6  11   2          8.49          4.66         6.79 o                         
   7  11   2         34.35         41.18        12.14 o                         
   8  11   2        459.74        446.78        39.89 o                         
   9  11   2         21.72         48.06        17.00 o                         
  10  11   2         31.25         33.77        12.50 o                         
  11  11   2        219.50        223.91        32.99 o                         
  -9  12   2         41.71         50.91        15.16 o                         
  -8  12   2          6.57         27.85        10.72 o                         
  -7  12   2         98.28         97.79        17.97 o                         
  -6  12   2        420.66        328.58        30.70 o                         
  -5  12   2         52.79         36.75        10.77 o                         
  -4  12   2          2.55         19.50         9.95 o                         
  -3  12   2         11.38         27.03        10.35 o                         
  -2  12   2         86.03        152.51        21.62 o                         
  -1  12   2        579.93        562.68        25.24 o                         
   0  12   2        396.53        403.74        21.66 o                         
   1  12   2         28.26         34.35         9.51 o                         
   2  12   2        319.50        353.56        29.71 o                         
   3  12   2         48.51         50.04        12.42 o                         
   4  12   2          1.61          8.72         6.64 o                         
   5  12   2        109.89        105.09        18.89 o                         
   6  12   2        455.04        466.36        39.47 o                         
   7  12   2          9.71         -6.51         7.51 o                         
   8  12   2        285.02        274.86        32.85 o                         
   9  12   2          6.49         42.59        14.53 o                         
  10  12   2         40.61         36.91        12.24 o                         
  -9  13   2          0.04          0.29         7.17 o                         
  -8  13   2          5.25         -5.70         8.02 o                         
  -7  13   2         16.14          1.00         7.04 o                         
  -6  13   2        145.74        157.33        22.60 o                         
  -5  13   2        233.84        253.80        27.08 o                         
  -4  13   2        479.19        483.65        36.33 o                         
  -3  13   2        171.74        188.79        22.90 o                         
  -2  13   2         89.04        119.28        17.44 o                         
  -1  13   2         25.12         37.67         7.34 o                         
   0  13   2        272.31        348.61        36.87 o                         
   1  13   2          0.01         -0.09         5.76 o                         
   2  13   2         11.28          9.67         7.83 o                         
   3  13   2        124.55        136.77        20.27 o                         
   4  13   2         58.86         74.20        15.56 o                         
   5  13   2        479.60        474.44        39.69 o                         
   6  13   2        411.78        410.95        38.49 o                         
   7  13   2         25.59         13.11         9.67 o                         
   8  13   2         17.48         13.49         9.61 o                         
   9  13   2          2.37         10.10        12.19 o                         
  -8  14   2         52.24         36.23        13.64 o                         
  -7  14   2         20.71         33.04        11.72 o                         
  -6  14   2        250.49        250.62        29.42 o                         
  -5  14   2        124.84        156.04        22.18 o                         
  -4  14   2          6.68          4.29         6.50 o                         
  -3  14   2        118.74        127.68        18.99 o                         
  -2  14   2        634.13        649.42        30.21 o                         
  -1  14   2         38.07         43.12         6.39 o                         
   0  14   2          1.15          3.06         4.67 o                         
   1  14   2         42.89         41.89        13.62 o                         
   2  14   2        615.79        586.81        41.94 o                         
   3  14   2        189.75        202.53        26.27 o                         
   4  14   2        482.25        512.49        40.58 o                         
   5  14   2          8.15          6.88         7.83 o                         
   6  14   2          8.32          3.04         7.39 o                         
   7  14   2        174.61        177.97        27.47 o                         
   8  14   2         28.49          8.86         6.66 o                         
   9  14   2         58.80         65.50        18.55 o                         
  -7  15   2          7.08         11.07         8.66 o                         
  -6  15   2          3.90          9.79         8.33 o                         
  -5  15   2          4.12         -2.25         6.39 o                         
  -4  15   2          5.46         18.60         9.57 o                         
  -3  15   2          0.69          5.69        11.28 o                         
  -2  15   2        392.83        405.04        25.06 o                         
  -1  15   2         79.78         73.41        10.92 o                         
   0  15   2          7.03          5.54         4.69 o                         
   1  15   2          0.09          7.29         8.85 o                         
   2  15   2         92.18        103.11        20.20 o                         
   3  15   2         27.04         53.70        13.81 o                         
   4  15   2        634.43        645.90        47.82 o                         
   5  15   2         35.77         63.68        16.88 o                         
   6  15   2          1.30         -6.23         7.12 o                         
   7  15   2         71.68         66.91        17.31 o                         
   8  15   2         43.68         27.94        11.98 o                         
  -6  16   2          0.45          4.23         7.40 o                         
  -5  16   2         78.10         86.89        17.57 o                         
  -4  16   2         48.15         38.12        11.12 o                         
  -3  16   2         25.39         27.06         8.16 o                         
  -2  16   2        246.70        261.70        21.41 o                         
  -1  16   2         72.34         82.66        12.43 o                         
   0  16   2         50.23         46.79        13.06 o                         
   1  16   2        703.97        782.57        52.31 o                         
   2  16   2         20.49         22.89        11.22 o                         
   3  16   2         42.06         43.38        14.20 o                         
   4  16   2         16.81         16.33        10.72 o                         
   5  16   2          5.14          5.76         8.58 o                         
   6  16   2         93.36         87.96        18.64 o                         
   7  16   2          1.38         -0.12         8.50 o                         
  -5  17   2          0.76         16.17        10.76 o                         
  -4  17   2        139.04        122.31        17.98 o                         
  -3  17   2          0.60          5.26         8.00 o                         
  -2  17   2         38.93         53.30        11.81 o                         
  -1  17   2         29.65         39.63        10.35 o                         
   0  17   2         14.33         24.51        11.76 o                         
   1  17   2        309.66        358.41        36.80 o                         
   2  17   2         37.60         54.40        16.59 o                         
   3  17   2          0.29          4.08         9.09 o                         
   4  17   2          0.59          8.13         7.60 o                         
   5  17   2          5.88         13.25         8.97 o                         
  -2  18   2         94.94         94.64        14.43 o                         
  -1  18   2          7.58         25.72        12.34 o                         
   0  18   2         62.25         64.64        17.15 o                         
   1  18   2          3.18          2.29         9.10 o                         
   2  18   2        289.82        340.85        37.66 o                         
   3  18   2          1.55         -4.28         7.90 o                         
  -3 -18   3        130.31        129.84        34.85 o                         
  -2 -18   3          1.94          5.12         5.43 o                         
  -1 -18   3          5.93         16.22         8.28 o                         
   0 -18   3          3.27         20.43        10.03 o                         
   1 -18   3        290.03        293.15        33.56 o                         
   2 -18   3         25.06         18.19         8.35 o                         
   3 -18   3         38.00         42.57        13.41 o                         
  -5 -17   3         25.20         14.58        10.42 o                         
  -4 -17   3          0.26         10.32        10.62 o                         
  -3 -17   3         33.30          9.03         7.11 o                         
  -2 -17   3         54.48         59.55        11.48 o                         
  -1 -17   3         16.17          9.72         6.55 o                         
   0 -17   3         13.53         14.20         8.82 o                         
   1 -17   3        202.55        197.47        19.10 o                         
   2 -17   3          4.07          8.58         5.60 o                         
   3 -17   3        323.85        311.32        23.93 o                         
   4 -17   3          3.88          0.70         4.81 o                         
   5 -17   3         22.46         27.45        10.78 o                         
  -7 -16   3          0.83          7.13        11.51 o                         
  -6 -16   3         23.23         19.63         9.44 o                         
  -5 -16   3        296.83        328.50        36.57 o                         
  -4 -16   3        229.89        244.44        30.53 o                         
  -3 -16   3         53.05         71.96        17.28 o                         
  -2 -16   3         37.39         64.86        17.11 o                         
  -1 -16   3         12.57         11.29         7.19 o                         
   0 -16   3         23.35         20.83         7.15 o                         
   1 -16   3        557.54        547.71        30.14 o                         
   2 -16   3          2.14          6.41         5.28 o                         
   3 -16   3          0.78          6.40         4.34 o                         
   4 -16   3          1.90          5.78        14.24 o                         
   5 -16   3         70.36         74.69        21.43 o                         
  -8 -15   3          1.82         25.44        13.80 o                         
  -7 -15   3        153.87        162.87        27.06 o                         
  -6 -15   3         10.15         20.86        10.67 o                         
  -5 -15   3        474.25        480.91        42.19 o                         
  -4 -15   3         10.75         10.82        10.77 o                         
  -3 -15   3         55.07         49.10        12.93 o                         
  -2 -15   3        179.20        191.97        24.94 o                         
  -1 -15   3        894.60        920.50        52.73 o                         
   0 -15   3         14.93         16.51         4.26 o                         
   1 -15   3        118.16        121.55        11.19 o                         
   2 -15   3          6.28         14.80         6.09 o                         
   3 -15   3         45.02         52.11         9.71 o                         
   4 -15   3          0.62         -3.11         5.43 o                         
   5 -15   3        156.69        188.73        25.91 o                         
   6 -15   3         25.63         27.34        12.16 o                         
   7 -15   3          1.96         -3.25         6.34 o                         
  -9 -14   3         44.56         38.44        13.86 o                         
  -8 -14   3         25.21         34.60        15.24 o                         
  -7 -14   3        121.56        131.70        23.76 o                         
  -6 -14   3         37.81         42.68        15.15 o                         
  -5 -14   3         44.69         42.63        13.63 o                         
  -4 -14   3         54.47         76.22        16.97 o                         
  -3 -14   3        519.84        563.38        40.99 o                         
  -2 -14   3          2.95         10.79         9.65 o                         
  -1 -14   3        582.16        612.43        41.12 o                         
   0 -14   3        110.39        100.17         9.88 o                         
   1 -14   3          2.11          6.53         3.62 o                         
   2 -14   3         89.13        119.12        10.76 o                         
   3 -14   3         91.43         83.48        11.62 o                         
   4 -14   3         43.69         63.33        14.72 o                         
   5 -14   3        556.94        536.59        41.86 o                         
   6 -14   3        144.40        192.41        26.44 o                         
   7 -14   3        157.79        144.91        23.27 o                         
   8 -14   3         16.97         22.39        11.70 o                         
  -9 -13   3        246.66        249.83        33.91 o                         
  -8 -13   3         70.70         98.23        20.35 o                         
  -7 -13   3         65.57         63.65        16.22 o                         
  -6 -13   3        125.59        166.33        25.02 o                         
  -5 -13   3         24.21         21.70         8.01 o                         
  -4 -13   3          7.15         22.19        10.23 o                         
  -3 -13   3        623.58        646.16        42.30 o                         
  -2 -13   3        117.08        137.90        19.57 o                         
  -1 -13   3        133.08        148.19        19.06 o                         
   0 -13   3        217.79        212.87        16.79 o                         
   1 -13   3          0.59          9.18         6.37 o                         
   2 -13   3         88.47        105.75         9.55 o                         
   3 -13   3       1679.46       1650.18        66.09 o                         
   4 -13   3         17.61         28.82         9.49 o                         
   5 -13   3        811.55        798.08        48.54 o                         
   6 -13   3         27.37         50.23        14.45 o                         
   7 -13   3          0.83          4.59         6.38 o                         
   8 -13   3        108.05         66.27        16.09 o                         
   9 -13   3        228.34        251.81        31.38 o                         
 -10 -12   3          0.12         13.75        11.25 o                         
  -9 -12   3        518.95        528.35        47.16 o                         
  -8 -12   3         60.16         51.95        14.76 o                         
  -7 -12   3        129.05        121.24        21.54 o                         
  -6 -12   3        159.41        181.49        24.58 o                         
  -5 -12   3        298.07        285.34        29.25 o                         
  -4 -12   3         22.43         29.24        10.25 o                         
  -3 -12   3        345.27        317.85        28.18 o                         
  -2 -12   3         59.63         65.38        13.22 o                         
  -1 -12   3        837.47        886.11        31.95 o                         
   0 -12   3        104.13        100.28        11.34 o                         
   1 -12   3         81.92        105.13         8.95 o                         
   2 -12   3        117.88        130.66        12.03 o                         
   3 -12   3       2820.27       2738.54        53.65 o                         
   4 -12   3         17.61         29.46         6.21 o                         
   5 -12   3         48.40         47.35        16.72 o                         
   6 -12   3         74.62         86.55        15.72 o                         
   7 -12   3         27.41         32.17        12.15 o                         
   8 -12   3         19.16         10.97         8.35 o                         
   9 -12   3        267.56        284.16        33.02 o                         
 -10 -11   3          8.06         11.29         7.80 o                         
  -9 -11   3        666.81        753.87        54.48 o                         
  -8 -11   3         75.54         86.38        18.60 o                         
  -7 -11   3         61.64         43.39        12.98 o                         
  -6 -11   3         72.30         69.20        14.93 o                         
  -5 -11   3       1232.18       1237.64        57.79 o                         
  -4 -11   3         94.78        112.67        16.88 o                         
  -3 -11   3       1099.49       1116.82        50.13 o                         
  -2 -11   3         64.62         74.78        12.92 o                         
  -1 -11   3        159.14        165.03        13.38 o                         
   0 -11   3          7.84         18.93         5.35 o                         
   1 -11   3       2405.82       2402.37        41.17 o                         
   2 -11   3          6.27          7.69         2.56 o                         
   3 -11   3         39.99         45.31         9.19 o                         
   4 -11   3        114.62        129.44         9.00 o                         
   5 -11   3         54.17         66.57        14.07 o                         
   6 -11   3          1.35         11.76         8.96 o                         
   7 -11   3        268.84        259.83        28.19 o                         
   8 -11   3         24.82         17.63         9.21 o                         
   9 -11   3         53.37         36.37        12.09 o                         
  10 -11   3          6.23         52.97        16.65 o                         
 -11 -10   3        111.86        113.38        22.96 o                         
 -10 -10   3        146.41        133.46        23.77 o                         
  -9 -10   3         20.73         39.55        14.15 o                         
  -8 -10   3        131.97        151.29        23.59 o                         
  -7 -10   3          5.33          8.41         5.82 o                         
  -6 -10   3        187.10        162.60        22.10 o                         
  -5 -10   3       1000.69       1087.31        51.99 o                         
  -4 -10   3         39.47         39.29        10.05 o                         
  -3 -10   3          1.72         11.12         6.68 o                         
  -2 -10   3        168.48        152.49        17.29 o                         
  -1 -10   3        484.20        453.03        20.36 o                         
   0 -10   3        188.83        211.48        14.24 o                         
   1 -10   3         54.41         54.92         4.99 o                         
   2 -10   3        168.71        170.27         9.05 o                         
   3 -10   3          6.82          3.65         2.43 o                         
   4 -10   3         12.64         34.11         6.56 o                         
   5 -10   3          6.79         14.45         6.41 o                         
   6 -10   3         56.34        106.16        17.08 o                         
   7 -10   3        471.59        457.95        35.86 o                         
   8 -10   3        192.44        174.27        23.75 o                         
   9 -10   3         47.33         35.82        10.68 o                         
  10 -10   3          5.38         17.38         9.92 o                         
 -11  -9   3        170.06        158.02        26.63 o                         
 -10  -9   3          1.15         -0.35         8.46 o                         
  -9  -9   3          8.64          9.70         7.85 o                         
  -8  -9   3         39.76         33.35        11.56 o                         
  -7  -9   3        480.89        459.02        35.36 o                         
  -6  -9   3          5.31         10.78         4.88 o                         
  -5  -9   3        291.58        294.48        26.34 o                         
  -4  -9   3        957.53        956.11        43.02 o                         
  -3  -9   3        477.17        431.28        27.96 o                         
  -2  -9   3       1774.62       1838.08        55.16 o                         
  -1  -9   3        386.26        387.45        18.07 o                         
   0  -9   3          0.39          4.70         1.98 o                         
   1  -9   3         11.31         18.06         9.48 o                         
   2  -9   3         12.98         77.82        13.39 o                         
   3  -9   3         61.03         69.54         7.77 o                         
   4  -9   3         44.15         40.69         6.40 o                         
   5  -9   3        474.30        428.03        18.61 o                         
   6  -9   3        219.94        209.50        22.14 o                         
   7  -9   3        109.99        115.92        18.19 o                         
   8  -9   3          0.06         -9.73         9.73 o                         
   9  -9   3         37.54         18.19         8.65 o                         
  10  -9   3          0.06          4.36         6.76 o                         
  11  -9   3        250.89        272.82        32.38 o                         
 -12  -8   3          2.54          9.04        10.83 o                         
 -11  -8   3         51.67         46.23        14.14 o                         
 -10  -8   3        103.11        110.74        21.07 o                         
  -9  -8   3         11.55          1.40         6.16 o                         
  -8  -8   3         18.63         39.67        11.74 o                         
  -7  -8   3        922.67        883.09        47.37 o                         
  -6  -8   3          3.32          7.84         5.40 o                         
  -5  -8   3        603.36        518.31        32.78 o                         
  -4  -8   3        291.41        242.35        22.00 o                         
  -3  -8   3        318.65        270.29        16.49 o                         
  -2  -8   3        302.89        243.21        19.11 o                         
  -1  -8   3       4631.70       4417.78        60.44 o                         
   0  -8   3        320.29        302.22         9.74 o                         
   1  -8   3         19.44         96.62        12.47 o                         
   2  -8   3         78.25        162.28        10.91 o                         
   3  -8   3        328.83        343.59        26.49 o                         
   4  -8   3          2.40         11.08         4.80 o                         
   5  -8   3       1126.01       1095.72        28.62 o                         
   6  -8   3         36.85         29.17         8.41 o                         
   7  -8   3         31.98         27.32         8.67 o                         
   8  -8   3         18.67         25.17         9.13 o                         
   9  -8   3        137.47        133.82        20.88 o                         
  10  -8   3         48.12         55.11        14.33 o                         
  11  -8   3        444.27        459.52        41.04 o                         
 -12  -7   3        159.16        167.99        28.11 o                         
 -11  -7   3          0.41          0.42         6.40 o                         
 -10  -7   3          0.18          0.57         6.58 o                         
  -9  -7   3        159.23        190.11        25.39 o                         
  -8  -7   3         21.99         35.53        11.08 o                         
  -7  -7   3        473.77        435.72        32.67 o                         
  -6  -7   3         66.46         54.89        11.73 o                         
  -5  -7   3        168.47        139.79        16.44 o                         
  -4  -7   3       1039.50        950.64        39.45 o                         
  -3  -7   3       3243.61       2811.83       237.83 o                         
  -2  -7   3         73.65         39.64         7.35 o                         
  -1  -7   3       2614.51       2647.81        40.03 o                         
   0  -7   3          0.86        107.69        35.98 o                         
   1  -7   3         75.53         84.99         5.36 o                         
   2  -7   3         40.86         51.54         5.96 o                         
   3  -7   3       1572.84       1436.65        29.53 o                         
   4  -7   3         54.30         54.05         6.35 o                         
   5  -7   3        291.46        315.13        19.83 o                         
   6  -7   3          1.06         10.14         7.54 o                         
   7  -7   3        122.31        103.12        15.79 o                         
   8  -7   3         39.89         61.55        14.51 o                         
   9  -7   3        381.19        363.46        32.80 o                         
  10  -7   3          0.23         11.00         7.92 o                         
  11  -7   3         93.27         94.41        18.42 o                         
  12  -7   3          0.63         32.98        14.39 o                         
 -12  -6   3          0.94          1.77         8.89 o                         
 -11  -6   3         31.96         17.26         7.45 o                         
 -10  -6   3          0.07         20.59        12.94 o                         
  -9  -6   3        724.79        734.85        46.96 o                         
  -8  -6   3         27.34         23.89        10.00 o                         
  -7  -6   3        268.17        252.42        24.28 o                         
  -6  -6   3          4.25          8.74         7.08 o                         
  -5  -6   3        121.94        137.95        15.63 o                         
  -4  -6   3         24.43         22.47         7.07 o                         
  -3  -6   3       2732.38       2562.98        55.84 o                         
  -2  -6   3        148.07        216.91        44.16 o                         
  -1  -6   3       2978.81       3666.65        43.35 o                         
   0  -6   3        511.01        461.14        10.40 o                         
   1  -6   3        450.35        785.97        30.44 o                         
   2  -6   3         16.18         30.24         9.03 o                         
   3  -6   3       5409.77       5100.61        67.45 o                         
   4  -6   3          0.09         12.97         4.10 o                         
   5  -6   3          0.92          1.10         2.03 o                         
   6  -6   3         56.62         61.81        12.51 o                         
   7  -6   3        740.78        755.13        39.53 o                         
   8  -6   3        132.82        150.16        19.56 o                         
   9  -6   3        332.77        374.16        31.74 o                         
  10  -6   3        240.86        267.30        29.25 o                         
  11  -6   3          3.77          0.33         7.22 o                         
  12  -6   3          3.81          9.83        10.01 o                         
 -13  -5   3          2.87         -9.06         9.06 o                         
 -12  -5   3         14.80         13.58        12.59 o                         
 -11  -5   3        483.86        449.65        40.36 o                         
 -10  -5   3        160.73        175.97        24.35 o                         
  -9  -5   3        805.30        793.48        47.38 o                         
  -8  -5   3        282.66        270.97        26.83 o                         
  -7  -5   3         10.63          7.84         6.60 o                         
  -6  -5   3        111.92        106.84        12.29 o                         
  -5  -5   3       1469.27       1093.43       157.97 o                         
  -4  -5   3        273.67        256.59        38.00 o                         
  -3  -5   3        149.02        142.31        12.90 o                         
  -2  -5   3       1704.29       2098.74        21.98 o                         
  -1  -5   3        346.61        529.47        26.27 o                         
   0  -5   3         20.66         61.36         8.57 o                         
   1  -5   3       2786.78       2741.50        25.71 o                         
   2  -5   3         27.03         43.63         3.15 o                         
   3  -5   3        834.31        809.30        31.57 o                         
   4  -5   3        342.76        434.04        15.28 o                         
   5  -5   3          1.73          1.48         3.84 o                         
   6  -5   3        134.66        142.50        16.56 o                         
   7  -5   3        841.79        832.78        40.77 o                         
   8  -5   3        232.51        278.01        25.35 o                         
   9  -5   3         77.08         84.38        16.06 o                         
  10  -5   3          0.00         18.03        10.51 o                         
  11  -5   3          0.33          4.06         9.20 o                         
  12  -5   3         14.73         17.51         8.53 o                         
 -13  -4   3          0.36          7.63         7.64 o                         
 -12  -4   3        115.20        103.45        21.41 o                         
 -11  -4   3        378.27        403.37        37.67 o                         
 -10  -4   3         34.95         30.58         9.77 o                         
  -9  -4   3          1.05          6.70         7.08 o                         
  -8  -4   3          1.41         11.07         4.86 o                         
  -7  -4   3          5.47         22.47         5.30 o                         
  -6  -4   3        362.16        321.57        11.91 o                         
  -5  -4   3       2049.80       2132.28        83.75 o                         
  -4  -4   3        336.67        372.94        14.75 o                         
  -3  -4   3       1690.78       1860.52       142.79 o                         
  -2  -4   3       2332.41       2465.99        23.58 o                         
  -1  -4   3        392.47        250.54         5.37 o                         
   0  -4   3        348.25        408.32        23.02 o                         
   1  -4   3       2806.47       2553.06        35.79 o                         
   2  -4   3       1649.09       1905.76        70.10 o                         
   3  -4   3        310.59        384.27        18.57 o                         
   4  -4   3        527.93        624.53        17.59 o                         
   5  -4   3        362.62        373.75        15.50 o                         
   6  -4   3       1343.76       1330.03        43.36 o                         
   7  -4   3       1666.03       1599.74        51.85 o                         
   8  -4   3         21.26         47.67        10.99 o                         
   9  -4   3         68.09         94.21        15.62 o                         
  10  -4   3        197.92        193.94        23.30 o                         
  11  -4   3         95.04        106.36        12.45 o                         
  12  -4   3         35.73         40.67        11.25 o                         
 -13  -3   3          1.57        -11.14        11.14 o                         
 -12  -3   3         13.06         29.00        13.85 o                         
 -11  -3   3         90.61         95.71        19.79 o                         
 -10  -3   3         93.94         83.50        16.92 o                         
  -9  -3   3         24.38         24.31         9.61 o                         
  -8  -3   3         72.80         84.75         9.04 o                         
  -7  -3   3         48.28         67.81         9.99 o                         
  -6  -3   3          2.59         17.51         8.04 o                         
  -5  -3   3        445.03        385.35        15.27 o                         
  -4  -3   3        518.99        720.03       101.15 o                         
  -3  -3   3        108.98        136.07         8.05 o                         
  -2  -3   3       3129.34       3384.44        81.33 o                         
  -1  -3   3          2.00         11.98         1.97 o                         
   0  -3   3       9756.70       9365.72       100.70 o                         
   1  -3   3       3424.58       3443.93        38.55 o                         
   2  -3   3       1914.69       1721.36        33.21 o                         
   3  -3   3          1.26         10.66         2.73 o                         
   4  -3   3       3832.77       3583.67        56.30 o                         
   5  -3   3         13.17         11.11         4.99 o                         
   6  -3   3        168.23        160.98        15.38 o                         
   7  -3   3       2763.29       2762.54        68.64 o                         
   8  -3   3         38.59         43.11        10.81 o                         
   9  -3   3        139.72        132.08        18.16 o                         
  10  -3   3        249.64        203.42        23.93 o                         
  11  -3   3        336.24        337.29        32.05 o                         
  12  -3   3          0.02          9.64         8.81 o                         
  13  -3   3          2.50         11.58         5.33 o                         
 -13  -2   3         34.83         46.19        13.20 o                         
 -12  -2   3          8.51         18.09        10.55 o                         
 -11  -2   3        288.92        327.95        32.88 o                         
 -10  -2   3         66.32         84.21        17.28 o                         
  -9  -2   3        233.54        243.90        25.19 o                         
  -8  -2   3        107.10        117.01        11.08 o                         
  -7  -2   3       1619.13       1490.80        53.70 o                         
  -6  -2   3        259.94        250.06        20.31 o                         
  -5  -2   3        361.00        498.46        27.78 o                         
  -4  -2   3          0.04          7.90         6.55 o                         
  -3  -2   3        522.98        583.45        12.61 o                         
  -2  -2   3        142.10         99.76         7.01 o                         
  -1  -2   3       9106.88       9112.12        42.44 o                         
   0  -2   3       2248.80       2379.86        39.19 o                         
   1  -2   3       5181.81       5454.58        59.19 o                         
   2  -2   3       7137.05       6882.85        54.22 o                         
   3  -2   3       1193.65       1228.92        20.18 o                         
   4  -2   3      12947.35      14032.30       112.68 o                         
   5  -2   3       2725.17       2893.23        58.00 o                         
   6  -2   3        280.68        240.19        18.82 o                         
   7  -2   3         29.61         25.82         7.63 o                         
   8  -2   3        253.91        245.90        22.66 o                         
   9  -2   3        172.89        179.95        20.71 o                         
  10  -2   3         38.39         20.59         8.93 o                         
  11  -2   3        195.90        180.29        24.79 o                         
  12  -2   3          2.87         -0.50         6.24 o                         
  13  -2   3          2.20         -9.45         9.45 o                         
 -13  -1   3        140.81        117.80        21.34 o                         
 -12  -1   3         11.82         23.17        10.59 o                         
 -11  -1   3         40.66         43.93        12.83 o                         
 -10  -1   3        131.78        196.92        24.67 o                         
  -9  -1   3        249.39        210.22        23.12 o                         
  -8  -1   3         10.34          6.79         4.28 o                         
  -7  -1   3       1347.94       1409.43        43.23 o                         
  -6  -1   3        509.25        536.09        14.93 o                         
  -5  -1   3         99.66        109.10        12.28 o                         
  -4  -1   3        163.96        140.03        12.31 o                         
  -3  -1   3       2304.61       2394.19        43.63 o                         
  -2  -1   3       4928.79       5066.60        90.43 o                         
  -1  -1   3       1168.44       1014.33        26.17 o                         
   0  -1   3       4129.34       4012.93        96.40 o                         
   1  -1   3        124.28         99.44         2.67 o                         
   2  -1   3        283.00        376.30         7.52 o                         
   3  -1   3       6503.75       7788.25       257.87 o                         
   4  -1   3         44.88         57.44         7.61 o                         
   5  -1   3       1020.45        903.42        32.52 o                         
   6  -1   3        638.95        778.58        33.80 o                         
   7  -1   3         46.93         41.00         9.39 o                         
   8  -1   3          9.56          9.10         7.30 o                         
   9  -1   3        248.19        269.84        26.01 o                         
  10  -1   3         19.76         28.21         9.29 o                         
  11  -1   3        288.50        292.25        30.31 o                         
  12  -1   3          2.74         46.63        15.10 o                         
  13  -1   3         20.76          8.27         5.60 o                         
 -13   0   3         42.91         51.80        16.03 o                         
 -12   0   3         11.10         28.62        13.28 o                         
 -11   0   3         68.42         41.71        12.26 o                         
 -10   0   3         46.17         48.71        11.70 o                         
  -9   0   3       1161.71       1178.18        55.26 o                         
  -8   0   3         32.70         45.10        10.84 o                         
  -7   0   3        141.08        122.25        15.47 o                         
  -6   0   3        455.79        387.59        25.26 o                         
  -5   0   3          3.27          4.50         1.40 o                         
  -4   0   3        570.23        490.83         9.99 o                         
  -3   0   3       3219.18       3172.89        49.70 o                         
  -2   0   3        126.86         81.92         6.72 o                         
  -1   0   3          2.53        315.02        49.67 o                         
   1   0   3       6189.80       6566.25        54.68 o                         
   2   0   3         54.20         62.90         3.02 o                         
   3   0   3       3980.48       3996.04        36.05 o                         
   4   0   3        354.73        384.77        12.83 o                         
   5   0   3          4.95          5.70         2.55 o                         
   6   0   3        248.23        248.63        12.40 o                         
   7   0   3        283.56        271.86        13.75 o                         
   8   0   3         28.56         31.23         8.94 o                         
   9   0   3       1066.37       1078.48        51.08 o                         
  10   0   3         11.11         21.22        10.13 o                         
  11   0   3         31.55         32.20        10.27 o                         
  12   0   3          5.89         35.01        13.36 o                         
  13   0   3          1.31          8.39        10.58 o                         
 -13   1   3          0.41         -8.40         9.62 o                         
 -12   1   3         24.11         26.34        10.95 o                         
 -11   1   3        153.34        182.79        24.87 o                         
 -10   1   3          0.74          7.72         5.71 o                         
  -9   1   3        214.45        206.94        22.91 o                         
  -8   1   3        224.31        259.61        24.42 o                         
  -7   1   3        149.88        136.45        15.91 o                         
  -6   1   3        362.02        428.71        26.65 o                         
  -5   1   3         14.36         34.93         8.40 o                         
  -4   1   3         10.67         12.15         4.59 o                         
  -3   1   3      11620.37      12658.79       100.12 o                         
  -2   1   3        135.23        161.17         9.57 o                         
  -1   1   3          8.47         23.97         2.73 o                         
   0   1   3       3020.78       2773.43        50.59 o                         
   1   1   3        560.08        493.81        12.96 o                         
   2   1   3       4948.38       5022.55        30.02 o                         
   3   1   3       6592.87       6840.52        68.46 o                         
   4   1   3        413.22        413.97        20.12 o                         
   5   1   3        602.12        681.01        19.02 o                         
   6   1   3        406.93        439.70        16.91 o                         
   7   1   3       2779.49       2885.73        46.40 o                         
   8   1   3          6.68          2.67         2.68 o                         
   9   1   3        295.37        241.89        24.47 o                         
  10   1   3        109.19        110.53        18.32 o                         
  11   1   3          5.33          3.51         5.28 o                         
  12   1   3         91.55         95.84        18.90 o                         
  13   1   3        127.58        127.43        22.69 o                         
 -13   2   3         32.52         32.54        13.50 o                         
 -12   2   3         32.19         34.56        13.20 o                         
 -11   2   3        127.74        150.76        22.71 o                         
 -10   2   3        119.87         99.99        17.44 o                         
  -9   2   3         47.56         49.19        11.28 o                         
  -8   2   3        292.02        273.47        25.33 o                         
  -7   2   3          1.43         -3.34         5.83 o                         
  -6   2   3        115.25         75.49        11.49 o                         
  -5   2   3       2139.19       2283.47        54.73 o                         
  -4   2   3      12100.88      13266.28       336.12 o                         
  -3   2   3        488.21        622.76        23.44 o                         
  -2   2   3       2801.40       2748.97        39.32 o                         
  -1   2   3          5.76         33.07         9.84 o                         
   0   2   3       6071.67       6132.72        40.32 o                         
   1   2   3        770.05        666.15         6.14 o                         
   2   2   3        305.42        263.57         9.23 o                         
   3   2   3       1506.81       1510.75        19.12 o                         
   4   2   3        355.13        575.33        26.30 o                         
   5   2   3          6.87        122.03        13.63 o                         
   6   2   3        409.17        358.39        23.59 o                         
   7   2   3        673.78        694.93        27.67 o                         
   8   2   3         29.50         22.27         4.91 o                         
   9   2   3         13.96         10.68         3.85 o                         
  10   2   3         49.20         55.39        13.74 o                         
  11   2   3         64.87         49.07        13.45 o                         
  12   2   3          2.53         15.04         9.50 o                         
  13   2   3         57.75         52.97        16.62 o                         
 -13   3   3          0.40         11.51         8.27 o                         
 -12   3   3         33.06         22.12         9.70 o                         
 -11   3   3        344.96        354.89        33.59 o                         
 -10   3   3        279.56        292.47        28.79 o                         
  -9   3   3          1.39         -1.75         6.09 o                         
  -8   3   3         73.00         81.38        14.13 o                         
  -7   3   3        960.69       1036.08        44.79 o                         
  -6   3   3        119.11        126.08        14.66 o                         
  -5   3   3         48.12         25.85         2.84 o                         
  -4   3   3        486.16        566.11        36.46 o                         
  -3   3   3        108.25         89.58         6.06 o                         
  -2   3   3        715.81        776.65        21.21 o                         
  -1   3   3          2.86         39.82        16.31 o                         
   0   3   3       6512.49       6438.42        53.27 o                         
   1   3   3       6274.69       5456.62        46.84 o                         
   2   3   3       2014.06       2245.54        42.45 o                         
   3   3   3        220.81        190.23         5.89 o                         
   4   3   3         47.77         36.99         3.56 o                         
   5   3   3        931.50       1042.97        37.11 o                         
   6   3   3        532.23        510.17        28.97 o                         
   7   3   3          4.34          4.93         4.15 o                         
   8   3   3         30.28         54.53         8.38 o                         
   9   3   3        212.60        220.56        15.01 o                         
  10   3   3         52.44         44.57        12.54 o                         
  11   3   3        246.83        277.51        30.23 o                         
  12   3   3         81.46         66.75        16.21 o                         
  13   3   3          0.57          5.72         8.93 o                         
 -13   4   3        152.06        200.56        28.40 o                         
 -12   4   3         13.09         14.51         7.76 o                         
 -11   4   3         70.13         74.59        17.37 o                         
 -10   4   3        430.90        451.61        36.07 o                         
  -9   4   3         19.10         16.51         9.91 o                         
  -8   4   3        256.61        254.07        23.95 o                         
  -7   4   3        770.48        831.02        39.41 o                         
  -6   4   3       1139.01       1309.46        45.66 o                         
  -5   4   3         82.88        106.04        11.45 o                         
  -4   4   3        711.59        759.35        28.25 o                         
  -3   4   3        876.12        883.84        27.19 o                         
  -2   4   3       1575.10       1734.63        49.83 o                         
  -1   4   3         82.74         97.79         7.97 o                         
   0   4   3          0.73          7.20         2.64 o                         
   1   4   3        447.35        483.14        20.31 o                         
   2   4   3        200.40        200.61         7.38 o                         
   3   4   3       1459.37       1760.37        41.02 o                         
   4   4   3        405.54        318.48        14.85 o                         
   5   4   3       1633.39       1506.72        21.12 o                         
   6   4   3        606.63        516.11        29.49 o                         
   7   4   3          3.42          0.43         4.64 o                         
   8   4   3          1.68         15.33        10.37 o                         
   9   4   3          0.90          5.44         4.21 o                         
  10   4   3         17.05         22.24        10.01 o                         
  11   4   3        292.90        277.38        31.34 o                         
  12   4   3         60.16         27.82        10.90 o                         
  13   4   3          3.28         28.45        14.73 o                         
 -12   5   3         72.99         51.78        14.30 o                         
 -11   5   3          2.95         16.36         9.79 o                         
 -10   5   3         30.42         35.27        11.96 o                         
  -9   5   3        120.30        108.17        17.08 o                         
  -8   5   3        530.98        514.76        33.64 o                         
  -7   5   3       1097.28       1036.90        43.92 o                         
  -6   5   3        180.86        162.33        17.00 o                         
  -5   5   3         38.89         33.32         6.79 o                         
  -4   5   3        854.90        921.05        32.51 o                         
  -3   5   3       1099.15        941.16        63.83 o                         
  -2   5   3         10.98         24.06         1.83 o                         
  -1   5   3       3014.17       2925.10        48.06 o                         
   0   5   3         54.64        178.62        13.83 o                         
   1   5   3       3105.40       3246.30       105.16 o                         
   2   5   3       2949.90       3516.43        26.05 o                         
   3   5   3        642.98        665.41        27.23 o                         
   4   5   3          0.05          3.44         4.54 o                         
   5   5   3       1386.89       1306.94        45.66 o                         
   6   5   3        682.56        646.69        33.98 o                         
   7   5   3         67.21         76.84        13.15 o                         
   8   5   3         25.00         17.75         7.61 o                         
   9   5   3        325.39        346.53        31.73 o                         
  10   5   3         47.76         49.02        13.17 o                         
  11   5   3        468.49        442.73        40.58 o                         
  12   5   3         78.58        104.49        21.57 o                         
  13   5   3          7.40          2.78         8.47 o                         
 -12   6   3         23.15         26.44        10.44 o                         
 -11   6   3         18.87         26.94        11.28 o                         
 -10   6   3        815.39        752.93        46.69 o                         
  -9   6   3        110.74         91.47        16.19 o                         
  -8   6   3        274.58        261.20        25.18 o                         
  -7   6   3        346.73        331.95        26.12 o                         
  -6   6   3        211.80        209.24        19.53 o                         
  -5   6   3          1.45         -1.80         3.44 o                         
  -4   6   3        653.51        641.50        28.54 o                         
  -3   6   3       1584.61       1522.76        50.70 o                         
  -2   6   3        258.24        293.08        17.42 o                         
  -1   6   3        148.02        127.02        12.62 o                         
   0   6   3        256.37        519.20        22.57 o                         
   1   6   3       1636.98       1574.19        32.64 o                         
   2   6   3         19.20         45.32        14.99 o                         
   3   6   3        783.47        822.56        32.80 o                         
   4   6   3          1.99         11.62         5.64 o                         
   5   6   3       2051.39       2073.07        59.23 o                         
   6   6   3          6.38         30.72        10.15 o                         
   7   6   3         62.22         79.42        13.86 o                         
   8   6   3         13.10         13.45         7.40 o                         
   9   6   3       1149.55       1206.33        60.10 o                         
  10   6   3        231.02        201.65        26.27 o                         
  11   6   3         44.10         53.87        14.33 o                         
  12   6   3         13.93         30.15        13.83 o                         
 -12   7   3         83.02         95.22        20.60 o                         
 -11   7   3         62.66         46.42        12.98 o                         
 -10   7   3         34.17         48.09        13.58 o                         
  -9   7   3        320.12        342.82        30.76 o                         
  -8   7   3        111.32         98.67        16.48 o                         
  -7   7   3        111.20        115.61        16.15 o                         
  -6   7   3          6.05         21.33         9.08 o                         
  -5   7   3        300.81        306.23        22.19 o                         
  -4   7   3       1283.68       1087.62        13.33 o                         
  -3   7   3        733.14        623.21        15.29 o                         
  -2   7   3       2043.60       2007.40        49.52 o                         
  -1   7   3        666.08        689.33        28.27 o                         
   0   7   3         35.94         94.84        10.96 o                         
   1   7   3       3597.81       3949.14        71.60 o                         
   2   7   3          4.22         19.32         2.56 o                         
   3   7   3       4163.54       3926.48        75.99 o                         
   4   7   3        260.09        236.22        19.97 o                         
   5   7   3          1.32          9.61         6.77 o                         
   6   7   3          5.29         17.28         8.92 o                         
   7   7   3        736.63        729.82        41.70 o                         
   8   7   3          1.00          3.30         5.27 o                         
   9   7   3         78.92        115.18        20.14 o                         
  10   7   3         24.67         17.88         8.51 o                         
  11   7   3         56.04         63.32        17.53 o                         
  12   7   3         92.52        119.61        24.23 o                         
 -11   8   3        141.36        175.95        25.53 o                         
 -10   8   3         16.90         11.45         8.84 o                         
  -9   8   3         42.22         35.19        11.73 o                         
  -8   8   3         24.20         19.60         7.33 o                         
  -7   8   3        297.43        314.64        26.72 o                         
  -6   8   3        110.86        105.99        15.31 o                         
  -5   8   3         58.09         58.30        11.35 o                         
  -4   8   3        172.83        163.50         7.71 o                         
  -3   8   3       1991.85       2009.48        33.98 o                         
  -2   8   3         38.50        141.88        16.45 o                         
  -1   8   3         33.39         30.39        20.33 o                         
   0   8   3        105.43         87.48        11.67 o                         
   1   8   3       6107.32       5957.74        65.59 o                         
   2   8   3         30.27         25.91         3.22 o                         
   3   8   3         83.61         47.81        10.72 o                         
   4   8   3       1527.89        932.65       203.25 o                         
   5   8   3         63.78         59.41        12.10 o                         
   6   8   3         58.68         43.65        10.73 o                         
   7   8   3        105.37        117.97        18.14 o                         
   8   8   3          3.77         12.10         8.93 o                         
   9   8   3          9.47         29.82        11.69 o                         
  10   8   3         30.25         33.43        13.07 o                         
  11   8   3         13.48          8.08         8.02 o                         
  12   8   3         18.51         43.24        16.14 o                         
 -11   9   3        196.83        220.76        28.90 o                         
 -10   9   3         52.89         48.40        12.77 o                         
  -9   9   3          0.51         -1.78         7.62 o                         
  -8   9   3          9.51         11.97         7.44 o                         
  -7   9   3         47.61         30.09         9.08 o                         
  -6   9   3         30.55         24.12         7.75 o                         
  -5   9   3        822.91        779.68        39.37 o                         
  -4   9   3        199.66        216.96        19.95 o                         
  -3   9   3         59.11         73.64         6.54 o                         
  -2   9   3         12.67         90.46        14.03 o                         
  -1   9   3        407.47        369.23        46.21 o                         
   0   9   3        935.73        743.90        57.95 o                         
   1   9   3        165.22        137.32        11.11 o                         
   2   9   3       5831.61       5688.13        95.01 o                         
   3   9   3        642.50        630.39        34.66 o                         
   4   9   3        552.13        487.18        31.51 o                         
   5   9   3        537.56        528.19        35.81 o                         
   6   9   3         54.88         49.83        12.04 o                         
   7   9   3         46.14         48.53        13.46 o                         
   8   9   3          0.31          0.29         6.15 o                         
   9   9   3          1.24          4.52         8.18 o                         
  10   9   3          0.24          7.18         9.63 o                         
  11   9   3         70.43        104.56        21.79 o                         
 -11  10   3         43.14         43.11        12.69 o                         
 -10  10   3          2.86         10.83        10.87 o                         
  -9  10   3          1.42          7.65         7.80 o                         
  -8  10   3        251.83        248.30        27.15 o                         
  -7  10   3        127.33        139.64        19.90 o                         
  -6  10   3          6.05         12.46         8.01 o                         
  -5  10   3        450.99        396.54        29.58 o                         
  -4  10   3          3.96         10.63         9.42 o                         
  -3  10   3          1.28         10.72         7.17 o                         
  -2  10   3         35.43         41.71         5.91 o                         
  -1  10   3         39.85         30.85         3.32 o                         
   0  10   3        905.90        871.69        27.97 o                         
   1  10   3         53.03         50.52         7.35 o                         
   2  10   3         98.83         62.42         5.79 o                         
   3  10   3        555.06        488.36        32.11 o                         
   4  10   3        122.25        110.52        17.02 o                         
   5  10   3        823.41        806.40        45.13 o                         
   6  10   3          0.17          6.84         6.15 o                         
   7  10   3        120.51        125.10        19.52 o                         
   8  10   3        131.95        153.53        23.21 o                         
   9  10   3          7.00          5.48         9.58 o                         
  10  10   3         18.38         47.75        15.13 o                         
  11  10   3        166.03        141.25        26.02 o                         
 -10  11   3          5.97         36.25        14.17 o                         
  -9  11   3         54.93         46.10        12.75 o                         
  -8  11   3        434.89        430.82        37.08 o                         
  -7  11   3        170.30        192.39        23.72 o                         
  -6  11   3        146.18        132.14        19.12 o                         
  -5  11   3          4.78         10.84         7.33 o                         
  -4  11   3         56.39         74.67        14.20 o                         
  -3  11   3         75.53         87.24        14.27 o                         
  -2  11   3        140.49        157.01        11.45 o                         
  -1  11   3          1.53         11.79         7.72 o                         
   0  11   3         75.97         91.78        10.21 o                         
   1  11   3        377.13        398.80        20.65 o                         
   2  11   3        155.61        157.84         9.59 o                         
   3  11   3         72.68        109.89        16.68 o                         
   4  11   3        512.42        484.79        35.46 o                         
   5  11   3        317.34        352.96        30.97 o                         
   6  11   3        590.86        635.66        43.91 o                         
   7  11   3          4.42         18.11        10.60 o                         
   8  11   3        282.22        281.55        32.13 o                         
   9  11   3         93.53         95.48        19.99 o                         
  10  11   3        137.46        152.39        26.52 o                         
  11  11   3          7.50          7.96         7.08 o                         
  -9  12   3         58.55         86.60        18.78 o                         
  -8  12   3          7.61          5.78         9.24 o                         
  -7  12   3         89.86         95.23        17.50 o                         
  -6  12   3         70.26         74.52        16.05 o                         
  -5  12   3          1.72         -3.18         5.51 o                         
  -4  12   3         21.64         15.57         6.82 o                         
  -3  12   3         87.80        117.68        17.93 o                         
  -2  12   3         41.92         38.27         6.59 o                         
  -1  12   3        754.56        777.04        41.45 o                         
   0  12   3        334.89        313.37        19.03 o                         
   1  12   3         88.97         94.60        15.31 o                         
   2  12   3        169.39        150.24        19.93 o                         
   3  12   3        627.71        653.05        41.22 o                         
   4  12   3         14.28         26.50         8.73 o                         
   5  12   3         89.26         89.93        16.89 o                         
   6  12   3         65.93         89.98        19.10 o                         
   7  12   3         61.26         60.88        16.17 o                         
   8  12   3        375.28        331.62        35.77 o                         
   9  12   3        191.20        193.32        29.34 o                         
  10  12   3         17.88          2.86        10.51 o                         
  -9  13   3        148.02        138.60        23.44 o                         
  -8  13   3        164.30        169.27        24.97 o                         
  -7  13   3          5.20          3.65         5.67 o                         
  -6  13   3          8.59          1.85         7.48 o                         
  -5  13   3        199.55        208.18        24.97 o                         
  -4  13   3        114.50         96.20        16.37 o                         
  -3  13   3        769.27        822.82        45.57 o                         
  -2  13   3         99.01         96.32        15.98 o                         
  -1  13   3         10.95         27.55         7.27 o                         
   0  13   3        207.38        183.63        15.55 o                         
   1  13   3        417.51        408.30        32.90 o                         
   2  13   3         39.93         24.62         9.92 o                         
   3  13   3        204.65        239.33        26.58 o                         
   4  13   3          4.19          5.17         8.75 o                         
   5  13   3        100.90         99.93        18.48 o                         
   6  13   3         29.85         44.45        15.61 o                         
   7  13   3        187.17        206.70        28.91 o                         
   8  13   3          4.79         24.50        11.29 o                         
   9  13   3        516.97        578.60        50.78 o                         
  -8  14   3        146.43        125.93        21.36 o                         
  -7  14   3         28.07         11.17         9.11 o                         
  -6  14   3          1.80         21.54        11.30 o                         
  -5  14   3        253.80        277.81        29.88 o                         
  -4  14   3          4.03         11.85         8.59 o                         
  -3  14   3        123.35        149.03        20.44 o                         
  -2  14   3        140.41        181.39        16.41 o                         
  -1  14   3         29.76         20.31         4.26 o                         
   0  14   3        168.13        178.81        20.93 o                         
   1  14   3        717.67        735.40        46.67 o                         
   2  14   3         20.05         24.80         9.80 o                         
   3  14   3          1.98         -9.16         9.36 o                         
   4  14   3          0.29          9.61         9.50 o                         
   5  14   3         57.54         69.81        16.26 o                         
   6  14   3        200.26        256.14        32.03 o                         
   7  14   3        177.21        204.89        29.57 o                         
   8  14   3         91.02         94.47        20.79 o                         
   9  14   3        293.50        330.17        39.56 o                         
  -7  15   3          5.61         24.44        10.58 o                         
  -6  15   3         34.90         46.92        13.51 o                         
  -5  15   3         11.12         35.89        12.49 o                         
  -4  15   3        367.95        381.04        34.47 o                         
  -3  15   3         22.11         29.60        10.10 o                         
  -2  15   3          6.34         14.98         5.58 o                         
  -1  15   3          6.67         14.40         6.38 o                         
   0  15   3         10.77          5.05         5.47 o                         
   1  15   3        122.32        151.23        22.78 o                         
   2  15   3        294.39        306.61        32.76 o                         
   3  15   3        238.50        257.73        29.88 o                         
   4  15   3         35.03         44.26        15.67 o                         
   5  15   3         22.70         34.52        12.39 o                         
   6  15   3         27.57         54.61        17.54 o                         
   7  15   3        108.85        117.83        22.84 o                         
   8  15   3          1.84         14.37        11.76 o                         
  -6  16   3         12.30         24.86        11.53 o                         
  -5  16   3         66.49         65.21        16.74 o                         
  -4  16   3        134.88        135.55        21.47 o                         
  -3  16   3          0.58          1.96         4.43 o                         
  -2  16   3         34.55         50.99        10.39 o                         
  -1  16   3        115.69        106.07        13.76 o                         
   0  16   3         17.07          9.31         7.04 o                         
   1  16   3         55.24         61.56        16.33 o                         
   2  16   3        167.12        164.96        25.38 o                         
   3  16   3         29.95         19.06        11.09 o                         
   4  16   3         55.78         48.40        14.93 o                         
   5  16   3        369.72        412.56        40.84 o                         
   6  16   3         26.86         28.23        12.50 o                         
   7  16   3          1.46         12.82        10.99 o                         
  -4  17   3          8.09         14.61         9.97 o                         
  -3  17   3         65.67         89.22        13.87 o                         
  -2  17   3        167.35        176.42        18.10 o                         
  -1  17   3         22.35         37.36        12.48 o                         
   0  17   3         41.73         61.68        15.26 o                         
   1  17   3          2.01         13.77        11.56 o                         
   2  17   3         28.16         38.41        13.13 o                         
   3  17   3        123.40        159.00        25.87 o                         
   4  17   3         20.96         23.48        12.76 o                         
   5  17   3        183.83        175.78        27.69 o                         
  -2  18   3          0.00         12.63         6.18 o                         
  -1  18   3         55.26         35.88        13.29 o                         
   0  18   3          0.02          6.51         8.59 o                         
   1  18   3         13.18         -4.36         9.72 o                         
   2  18   3        194.24        252.69        32.83 o                         
   3  18   3         74.88         65.05        16.02 o                         
  -3 -18   4         25.77         27.92        15.22 o                         
  -2 -18   4         65.00         66.30        12.07 o                         
  -1 -18   4         22.25         16.42         7.92 o                         
   0 -18   4        297.48        313.50        33.85 o                         
   1 -18   4          0.00         10.69        10.82 o                         
   2 -18   4          1.38         16.84        10.00 o                         
  -5 -17   4          0.09         -7.50         7.50 o                         
  -4 -17   4         18.45         36.55        14.77 o                         
  -3 -17   4         32.69         29.72        11.96 o                         
  -2 -17   4        120.66        119.75        15.05 o                         
  -1 -17   4        136.57        140.83        24.48 o                         
   0 -17   4         31.81         52.25        13.24 o                         
   1 -17   4         76.86         80.81        12.78 o                         
   2 -17   4         20.04         17.26         6.45 o                         
   3 -17   4          0.28          8.83         7.76 o                         
   4 -17   4        191.25        170.03        17.61 o                         
  -6 -16   4          1.22         -8.59         8.59 o                         
  -5 -16   4          1.17         12.22         6.87 o                         
  -4 -16   4         21.90         17.58         8.42 o                         
  -3 -16   4          2.09         -5.32         7.28 o                         
  -2 -16   4        177.32        199.77        27.34 o                         
  -1 -16   4        153.98        157.61        19.37 o                         
   0 -16   4        166.87        183.86        17.24 o                         
   1 -16   4          3.57          4.63         5.05 o                         
   2 -16   4        381.30        349.06        32.08 o                         
   3 -16   4          0.33          1.10         7.63 o                         
   4 -16   4         50.01         45.76         9.43 o                         
   5 -16   4         12.97         10.10         5.39 o                         
  -8 -15   4         30.89         34.14        14.23 o                         
  -7 -15   4         19.80         41.59        13.88 o                         
  -6 -15   4         11.17          2.79         6.33 o                         
  -5 -15   4          0.04          6.12         7.95 o                         
  -4 -15   4        115.04        108.03        20.46 o                         
  -3 -15   4         12.77         18.15         9.37 o                         
  -2 -15   4        423.50        425.89        36.24 o                         
  -1 -15   4         52.02         54.77        10.10 o                         
   0 -15   4          0.88          0.78         3.72 o                         
   1 -15   4          9.77          8.72         3.88 o                         
   2 -15   4        240.56        221.90        18.72 o                         
   3 -15   4          9.47         12.83         5.35 o                         
   4 -15   4        171.12        173.28        16.75 o                         
   5 -15   4          4.52         32.65        13.30 o                         
   6 -15   4         74.63         95.45        19.24 o                         
   7 -15   4         19.52         15.76         9.34 o                         
  -8 -14   4         18.94          7.49         8.15 o                         
  -7 -14   4         61.31         83.97        19.84 o                         
  -6 -14   4          1.53         10.97         9.65 o                         
  -5 -14   4         16.67         20.13         9.35 o                         
  -4 -14   4        706.25        757.75        48.69 o                         
  -3 -14   4        170.84        186.63        24.27 o                         
  -2 -14   4        180.73        167.77        22.03 o                         
  -1 -14   4          0.65          1.13         4.64 o                         
   0 -14   4         77.76         73.04         8.66 o                         
   1 -14   4         36.36         52.30         7.84 o                         
   2 -14   4        524.28        514.00        21.24 o                         
   3 -14   4         59.78         60.48        12.71 o                         
   4 -14   4         14.82         23.02        10.71 o                         
   5 -14   4        171.43        171.17        23.54 o                         
   6 -14   4        506.89        497.72        41.11 o                         
   7 -14   4         10.67         16.29         9.95 o                         
   8 -14   4        105.71        107.32        21.66 o                         
  -9 -13   4          0.05         33.85        17.01 o                         
  -8 -13   4         46.47         61.48        17.33 o                         
  -7 -13   4         27.58         20.25        10.39 o                         
  -6 -13   4        261.46        269.99        31.91 o                         
  -5 -13   4        140.08        144.45        22.25 o                         
  -4 -13   4        422.44        408.92        35.23 o                         
  -3 -13   4          1.96          6.94         7.50 o                         
  -2 -13   4         48.47         33.17         9.23 o                         
  -1 -13   4          0.62          3.96         3.80 o                         
   0 -13   4        304.47        302.05        16.13 o                         
   1 -13   4         30.24         27.62         5.07 o                         
   2 -13   4        511.53        535.91        20.67 o                         
   3 -13   4          0.27         13.28        12.21 o                         
   4 -13   4          5.84         11.87         6.17 o                         
   5 -13   4          4.89         -2.44         6.60 o                         
   6 -13   4        882.07        823.95        51.42 o                         
   7 -13   4          3.18          1.70         6.69 o                         
   8 -13   4          6.77         13.76         8.72 o                         
 -10 -12   4         38.03         47.95        15.46 o                         
  -9 -12   4         21.92         51.85        17.36 o                         
  -8 -12   4        254.22        288.71        34.30 o                         
  -7 -12   4         36.25         40.75        13.66 o                         
  -6 -12   4        676.91        737.66        48.71 o                         
  -5 -12   4         69.26         58.94        13.83 o                         
  -4 -12   4        124.29        107.90        17.51 o                         
  -3 -12   4         84.33        125.20        18.05 o                         
  -2 -12   4        705.64        722.51        40.80 o                         
  -1 -12   4          0.19          7.45         4.18 o                         
   0 -12   4        382.46        393.51        21.25 o                         
   1 -12   4         18.81         52.49         7.14 o                         
   2 -12   4        135.00        138.13        10.18 o                         
   3 -12   4         19.74         37.80        17.20 o                         
   4 -12   4        108.59        116.92        11.21 o                         
   5 -12   4          2.83         -4.90         5.45 o                         
   6 -12   4        168.01        198.45        16.38 o                         
   7 -12   4          0.80         -4.99         4.99 o                         
   8 -12   4          7.73          3.89         6.16 o                         
   9 -12   4          5.26         17.59         7.57 o                         
  10 -12   4        115.84        102.61        20.13 o                         
 -10 -11   4         67.67         73.65        19.01 o                         
  -9 -11   4        143.06        180.43        27.52 o                         
  -8 -11   4        275.17        278.72        32.23 o                         
  -7 -11   4          9.80          5.03         5.44 o                         
  -6 -11   4        276.28        265.59        28.43 o                         
  -5 -11   4        125.64        119.72        18.45 o                         
  -4 -11   4         48.58         42.00        11.86 o                         
  -3 -11   4        224.91        202.31        21.49 o                         
  -2 -11   4        497.47        556.01        34.17 o                         
  -1 -11   4          9.47         27.79         6.01 o                         
   0 -11   4        876.59        883.68        29.66 o                         
   1 -11   4        819.68        834.17        17.52 o                         
   2 -11   4         77.60         87.17        10.01 o                         
   3 -11   4        874.40        734.09        34.17 o                         
   4 -11   4         55.36         53.20         8.55 o                         
   5 -11   4          1.75          6.19         3.97 o                         
   6 -11   4        229.13        208.99        23.99 o                         
   7 -11   4         55.10         59.74        15.14 o                         
   8 -11   4         48.42         57.61        13.85 o                         
   9 -11   4         15.92         29.43        12.91 o                         
  10 -11   4        433.46        426.32        40.69 o                         
 -11 -10   4        134.10        183.74        29.80 o                         
 -10 -10   4         26.87         46.39        15.30 o                         
  -9 -10   4        169.30        167.92        24.89 o                         
  -8 -10   4        349.42        324.34        32.87 o                         
  -7 -10   4        133.83        144.15        21.36 o                         
  -6 -10   4         73.20         73.66        15.05 o                         
  -5 -10   4         31.61         41.99        12.20 o                         
  -4 -10   4         18.38         14.85         7.27 o                         
  -3 -10   4          0.41          3.72         5.09 o                         
  -2 -10   4        872.04        903.45        40.81 o                         
  -1 -10   4       1941.73       1925.87        41.68 o                         
   0 -10   4         83.16         90.77         9.08 o                         
   1 -10   4       2291.91       2175.60        27.09 o                         
   2 -10   4         58.58         64.94         6.03 o                         
   3 -10   4          0.19          1.62         6.50 o                         
   4 -10   4       1043.76       1044.13        37.89 o                         
   5 -10   4         22.95         19.69         4.39 o                         
   6 -10   4         52.96         40.09        11.14 o                         
   7 -10   4          0.45         30.59        12.33 o                         
   8 -10   4          0.64          9.69         7.28 o                         
   9 -10   4          0.20          3.13         6.28 o                         
  10 -10   4        153.47        174.47        26.85 o                         
 -11  -9   4        144.92        168.28        28.03 o                         
 -10  -9   4         20.48         26.57        11.97 o                         
  -9  -9   4          1.77          6.68         8.79 o                         
  -8  -9   4        563.20        556.10        41.80 o                         
  -7  -9   4        105.47        116.08        17.79 o                         
  -6  -9   4         59.95         45.94        10.61 o                         
  -5  -9   4         80.36        104.45        15.72 o                         
  -4  -9   4        929.91        945.03        42.98 o                         
  -3  -9   4        145.22        157.15        16.83 o                         
  -2  -9   4         35.20         40.67         8.98 o                         
  -1  -9   4       1852.56       1735.88        37.38 o                         
   0  -9   4        436.50        366.43        16.10 o                         
   1  -9   4          0.02          8.92         3.31 o                         
   2  -9   4       2524.79       2424.94        32.74 o                         
   3  -9   4         91.49        117.88        14.34 o                         
   4  -9   4         43.17         56.17         7.02 o                         
   5  -9   4          4.11         40.94        13.59 o                         
   6  -9   4         16.82          8.91         4.37 o                         
   7  -9   4         91.97         94.63        17.01 o                         
   8  -9   4         75.70         51.81        13.53 o                         
   9  -9   4          1.51         -3.55         7.03 o                         
  10  -9   4          1.19         18.86        11.13 o                         
  11  -9   4          0.84         13.62        10.36 o                         
 -12  -8   4        112.27        132.37        24.46 o                         
 -11  -8   4          8.74         15.48        12.10 o                         
 -10  -8   4        230.62        230.15        30.00 o                         
  -9  -8   4        126.73        117.00        20.16 o                         
  -8  -8   4         39.94         51.52        13.01 o                         
  -7  -8   4         11.27         22.10         9.29 o                         
  -6  -8   4         96.61        121.63        16.41 o                         
  -5  -8   4        478.82        486.24        31.64 o                         
  -4  -8   4        390.48        397.15        26.85 o                         
  -3  -8   4       1259.13       1019.23        39.75 o                         
  -2  -8   4         88.61         96.13        12.75 o                         
  -1  -8   4        363.23        443.64        67.27 o                         
   0  -8   4        174.86        176.46         6.17 o                         
   1  -8   4        281.95        306.37        15.92 o                         
   2  -8   4        985.99       1027.63        34.92 o                         
   3  -8   4        100.49        237.46        13.63 o                         
   4  -8   4         70.52         69.93         7.53 o                         
   5  -8   4          0.47         13.36         5.57 o                         
   6  -8   4         12.76         27.67         8.44 o                         
   7  -8   4         23.79         35.27        11.25 o                         
   8  -8   4        193.73        166.17        21.40 o                         
   9  -8   4        117.55        109.14        18.75 o                         
  10  -8   4          9.37         26.04        11.19 o                         
  11  -8   4          0.17         35.46        14.79 o                         
 -12  -7   4        131.71        125.20        24.23 o                         
 -11  -7   4          1.48          7.48         5.77 o                         
 -10  -7   4        178.25        200.20        27.00 o                         
  -9  -7   4         30.95         31.89        11.12 o                         
  -8  -7   4         92.35         86.66        17.82 o                         
  -7  -7   4        449.34        445.89        33.38 o                         
  -6  -7   4        516.64        492.33        32.10 o                         
  -5  -7   4       1191.87       1052.88        43.89 o                         
  -4  -7   4       2036.28       2013.18        56.85 o                         
  -3  -7   4        865.09        701.83        23.27 o                         
  -2  -7   4         19.08         12.36         4.89 o                         
  -1  -7   4       1089.85       1114.10        25.94 o                         
   0  -7   4       3415.02       3492.37        24.51 o                         
   1  -7   4        132.88        305.48        14.29 o                         
   2  -7   4       1329.28       1407.76        22.56 o                         
   3  -7   4        870.96        944.80        24.62 o                         
   4  -7   4        990.01        869.30        24.73 o                         
   5  -7   4         97.33        108.75        19.54 o                         
   6  -7   4       1557.34       1383.71        52.39 o                         
   7  -7   4        343.91        335.25        27.69 o                         
   8  -7   4        128.86        107.13        16.99 o                         
   9  -7   4         12.04         25.98        12.24 o                         
  10  -7   4         61.16         77.18        16.79 o                         
  11  -7   4          2.51          5.17         8.46 o                         
  12  -7   4         68.91         80.68        17.88 o                         
 -12  -6   4        254.25        246.43        31.98 o                         
 -11  -6   4         61.01         79.47        18.10 o                         
 -10  -6   4          5.90         13.98         9.55 o                         
  -9  -6   4        201.53        222.43        26.45 o                         
  -8  -6   4        149.08        169.17        21.31 o                         
  -7  -6   4        720.57        675.20        39.47 o                         
  -6  -6   4         93.50         92.21        15.17 o                         
  -5  -6   4        347.28        307.96        23.35 o                         
  -4  -6   4       1777.06       1737.18        50.76 o                         
  -3  -6   4          2.89          6.86         1.91 o                         
  -2  -6   4         28.06         47.61         8.23 o                         
  -1  -6   4          9.12        147.90        67.70 o                         
   0  -6   4       3257.96       2930.09        20.30 o                         
   1  -6   4       1487.12       1625.53        26.20 o                         
   2  -6   4        195.62        197.69        10.29 o                         
   3  -6   4          5.09         55.79         9.43 o                         
   4  -6   4       1018.82       1106.39        37.83 o                         
   5  -6   4        324.59        297.01        14.39 o                         
   6  -6   4       2700.44       2618.55        69.22 o                         
   7  -6   4          0.04         12.30        10.17 o                         
   8  -6   4        123.47        137.77        18.85 o                         
   9  -6   4         48.43         54.28        13.33 o                         
  10  -6   4         42.10         48.03        14.57 o                         
  11  -6   4         46.27         49.47        13.52 o                         
  12  -6   4        256.16        324.29        35.35 o                         
 -12  -5   4        149.11        177.63        26.96 o                         
 -11  -5   4         38.15         32.98        12.68 o                         
 -10  -5   4         14.11         34.33        13.22 o                         
  -9  -5   4        105.99        110.12        18.95 o                         
  -8  -5   4        263.29        272.93        27.03 o                         
  -7  -5   4          0.03         -6.89         6.89 o                         
  -6  -5   4       1196.49       1097.67        19.58 o                         
  -5  -5   4        810.13        675.57        59.11 o                         
  -4  -5   4         38.25         23.85         2.38 o                         
  -3  -5   4        197.09        284.18        51.78 o                         
  -2  -5   4        143.62         83.34         4.81 o                         
  -1  -5   4       4093.26       4167.52        63.10 o                         
   0  -5   4       1321.58       1128.49        16.13 o                         
   1  -5   4       2448.19       2517.04        27.78 o                         
   2  -5   4        115.78        160.00         5.29 o                         
   3  -5   4          4.41         10.50         3.63 o                         
   4  -5   4       1820.33       1716.18        57.83 o                         
   5  -5   4          0.76          1.99         2.38 o                         
   6  -5   4       1067.83        989.52        41.53 o                         
   7  -5   4        603.99        652.16        36.00 o                         
   8  -5   4        157.34        127.77        18.08 o                         
   9  -5   4          5.28          1.86         4.88 o                         
  10  -5   4        635.43        608.91        42.41 o                         
  11  -5   4          0.71          0.81         5.87 o                         
  12  -5   4          3.20         19.21         8.57 o                         
 -13  -4   4          0.43         26.91        15.66 o                         
 -12  -4   4        103.77        141.19        23.52 o                         
 -11  -4   4         11.45          4.77         7.85 o                         
 -10  -4   4          2.30         -3.77         5.49 o                         
  -9  -4   4         24.90         14.36         7.90 o                         
  -8  -4   4       1631.38       1559.39        67.23 o                         
  -7  -4   4        330.23        347.92        14.08 o                         
  -6  -4   4        112.18        147.58        13.11 o                         
  -5  -4   4         54.46        117.68        12.64 o                         
  -4  -4   4       1357.14       1347.93        45.30 o                         
  -3  -4   4       1253.68       1330.71        38.48 o                         
  -2  -4   4       1048.32        785.96        10.49 o                         
  -1  -4   4          9.39         28.19         9.72 o                         
   0  -4   4       3474.74       3333.45        32.20 o                         
   1  -4   4        659.19        719.76        10.51 o                         
   2  -4   4        509.97        467.02        13.59 o                         
   3  -4   4        220.16        305.42        14.57 o                         
   4  -4   4       4036.77       3669.17        43.83 o                         
   5  -4   4       1080.57       1193.23        27.34 o                         
   6  -4   4       1682.59       1701.52        48.77 o                         
   7  -4   4        133.42        143.54        15.92 o                         
   8  -4   4         43.52         49.37        11.95 o                         
   9  -4   4        527.19        514.31        34.33 o                         
  10  -4   4        239.36        236.35        25.01 o                         
  11  -4   4          0.67          8.36         5.43 o                         
  12  -4   4          2.41         -4.01         6.48 o                         
 -13  -3   4          5.06         -0.79         7.77 o                         
 -12  -3   4          0.77          1.45         7.89 o                         
 -11  -3   4         16.50         11.33         8.43 o                         
 -10  -3   4        189.41        194.18        24.74 o                         
  -9  -3   4         69.08         74.93         8.43 o                         
  -8  -3   4        264.57        283.71        23.23 o                         
  -7  -3   4        977.67        980.35        64.17 o                         
  -6  -3   4         65.93         73.64         6.51 o                         
  -5  -3   4        112.65        126.13         7.50 o                         
  -4  -3   4       3466.05       3287.66        33.29 o                         
  -3  -3   4        166.05        169.31         8.76 o                         
  -2  -3   4        622.50        709.50         9.61 o                         
  -1  -3   4         30.03         71.94         2.83 o                         
   0  -3   4        824.25        913.94         9.55 o                         
   1  -3   4       2202.82       2188.88        26.55 o                         
   2  -3   4       2273.40       1971.79        21.26 o                         
   3  -3   4        635.37        578.75        12.07 o                         
   4  -3   4        209.91        267.75        11.15 o                         
   5  -3   4        441.80        487.29        23.48 o                         
   6  -3   4        217.09        247.78        18.59 o                         
   7  -3   4       1200.96       1346.96        47.45 o                         
   8  -3   4         17.88         15.89         6.62 o                         
   9  -3   4         14.09         29.85         9.95 o                         
  10  -3   4        204.03        193.75        22.80 o                         
  11  -3   4         19.37         29.51        11.36 o                         
  12  -3   4         38.39         40.99        13.03 o                         
  13  -3   4          0.43          6.19         9.90 o                         
 -13  -2   4          0.82         -1.68         9.26 o                         
 -12  -2   4         26.92          3.33         7.34 o                         
 -11  -2   4        123.80        109.41        20.21 o                         
 -10  -2   4        247.52        271.32        28.32 o                         
  -9  -2   4          1.93         -0.17         3.64 o                         
  -8  -2   4        323.02        289.61        26.04 o                         
  -7  -2   4        157.57        209.32        21.62 o                         
  -6  -2   4        706.87        751.37        35.20 o                         
  -5  -2   4        810.03        706.56        31.28 o                         
  -4  -2   4       2091.26       2184.00        83.85 o                         
  -3  -2   4         87.85         88.31         5.17 o                         
  -2  -2   4         45.63         30.90         3.24 o                         
  -1  -2   4        254.10        196.95         8.85 o                         
   0  -2   4      15589.27      15025.88       129.90 o                         
   1  -2   4          3.84          5.34         1.49 o                         
   2  -2   4         38.39         17.66         5.75 o                         
   3  -2   4         63.97         87.21         5.64 o                         
   4  -2   4        210.27        294.84        16.21 o                         
   5  -2   4         75.53        156.64        15.41 o                         
   6  -2   4          1.37          5.43         4.98 o                         
   7  -2   4        578.06        512.40        29.48 o                         
   8  -2   4       1427.54       1373.13        52.65 o                         
   9  -2   4         33.25         33.11         9.06 o                         
  10  -2   4         38.83         43.41        11.72 o                         
  11  -2   4          0.02          6.36         8.87 o                         
  12  -2   4         22.71         17.13         8.37 o                         
  13  -2   4         36.05         41.31        13.06 o                         
 -13  -1   4          9.81         24.24        11.44 o                         
 -12  -1   4         84.40        108.44        20.37 o                         
 -11  -1   4        217.88        239.94        28.30 o                         
 -10  -1   4        304.39        258.46        28.17 o                         
  -9  -1   4        107.63        141.33        20.27 o                         
  -8  -1   4        117.60        142.04        18.17 o                         
  -7  -1   4        668.98        594.83        15.19 o                         
  -6  -1   4        364.34        388.38        11.89 o                         
  -5  -1   4        139.71        155.99        14.84 o                         
  -4  -1   4       2457.42       2548.50        51.91 o                         
  -3  -1   4        703.20        653.59        23.07 o                         
  -2  -1   4       1055.79       1193.56        16.70 o                         
  -1  -1   4       2844.05       3103.35       149.80 o                         
   0  -1   4       3843.26       4380.53        87.86 o                         
   1  -1   4       1585.58       1968.60        36.97 o                         
   2  -1   4       1014.19       1165.12        23.91 o                         
   3  -1   4       1399.39       1506.89        25.58 o                         
   4  -1   4         37.44         61.13         5.30 o                         
   5  -1   4        694.30        675.22        28.18 o                         
   6  -1   4        490.13        512.00        27.25 o                         
   7  -1   4          1.95         13.03         5.73 o                         
   8  -1   4        496.49        444.07        30.85 o                         
   9  -1   4         33.21         26.69         9.00 o                         
  10  -1   4         12.42         12.71         6.97 o                         
  11  -1   4        167.26        196.87        24.68 o                         
  12  -1   4        161.01        134.66        21.79 o                         
  13  -1   4          0.13          0.38         6.07 o                         
 -13   0   4        120.28        138.27        23.50 o                         
 -12   0   4         60.54         50.59        15.11 o                         
 -11   0   4         22.68         16.81         9.72 o                         
 -10   0   4        147.96        164.73        22.18 o                         
  -9   0   4          1.99         30.41        12.07 o                         
  -8   0   4         87.14         90.43        14.63 o                         
  -7   0   4        321.59        339.84        26.07 o                         
  -6   0   4       1153.61       1064.58        41.35 o                         
  -5   0   4        126.48         94.96        11.69 o                         
  -4   0   4       1265.28       1276.90        36.60 o                         
  -3   0   4        449.71        473.48        19.46 o                         
  -2   0   4        212.03        264.24        12.23 o                         
  -1   0   4       4012.29       4036.30        33.29 o                         
   0   0   4      34368.68      33415.07       281.30 o                         
   1   0   4         38.43        254.08        32.99 o                         
   2   0   4        686.96        776.89        32.13 o                         
   3   0   4         61.77         81.48         5.49 o                         
   4   0   4        705.65        711.10        17.80 o                         
   5   0   4       2526.90       2539.81        37.11 o                         
   6   0   4       1793.26       1746.00        49.79 o                         
   7   0   4        179.05        161.01        11.05 o                         
   8   0   4        113.64        102.33        15.60 o                         
   9   0   4        128.87        178.44        22.51 o                         
  10   0   4        128.03        153.24        20.92 o                         
  11   0   4         62.03         68.34        15.43 o                         
  12   0   4        186.13        174.91        24.66 o                         
  13   0   4         46.85         27.57        10.99 o                         
 -13   1   4         15.29         18.38         9.66 o                         
 -12   1   4        129.75        124.27        21.26 o                         
 -11   1   4        307.41        348.90        33.23 o                         
 -10   1   4          2.72          2.88         5.22 o                         
  -9   1   4        113.76        134.04        19.28 o                         
  -8   1   4        343.65        297.60        26.07 o                         
  -7   1   4         10.16          7.67         5.10 o                         
  -6   1   4        465.73        507.91        28.99 o                         
  -5   1   4       1250.80       1251.85        41.43 o                         
  -4   1   4        117.27         78.55         9.73 o                         
  -3   1   4        300.15        429.99        18.90 o                         
  -2   1   4       1796.17       1441.15        28.68 o                         
  -1   1   4       1569.71       1785.57        57.01 o                         
   0   1   4      11240.20      10945.17        92.22 o                         
   1   1   4        166.11        153.66        15.74 o                         
   2   1   4       1161.82       1220.61        15.68 o                         
   3   1   4         89.95         85.84         7.74 o                         
   4   1   4       2342.08       2199.60        45.87 o                         
   5   1   4         20.80         23.67         3.85 o                         
   6   1   4       1103.77       1117.69        27.49 o                         
   7   1   4        276.74        315.13        23.43 o                         
   8   1   4         93.37        109.25         9.91 o                         
   9   1   4         15.66         21.36         5.62 o                         
  10   1   4        304.85        292.36        28.84 o                         
  11   1   4          1.09         -4.34         9.17 o                         
  12   1   4        159.39        169.74        25.08 o                         
  13   1   4         32.16         21.49        11.18 o                         
 -13   2   4         33.05         49.84        15.74 o                         
 -12   2   4         36.84         45.53        15.34 o                         
 -11   2   4         70.50         72.45        16.19 o                         
 -10   2   4         29.89         27.28         9.86 o                         
  -9   2   4         62.87         56.93        13.87 o                         
  -8   2   4       1031.03        939.72        45.48 o                         
  -7   2   4         70.93         49.53        10.44 o                         
  -6   2   4        153.71        181.69        17.40 o                         
  -5   2   4       2014.79       2068.11        52.14 o                         
  -4   2   4        212.94        240.12        16.56 o                         
  -3   2   4        395.22        497.94        20.21 o                         
  -2   2   4        111.03        181.74        10.47 o                         
  -1   2   4       1856.31       1977.90        17.97 o                         
   0   2   4      11123.45      11041.01       136.63 o                         
   1   2   4       7318.83       7030.77        79.94 o                         
   2   2   4          5.89          9.91         1.07 o                         
   3   2   4       3866.45       3923.34        54.71 o                         
   4   2   4       2769.31       2465.65        48.69 o                         
   5   2   4       3453.01       3581.67        67.13 o                         
   6   2   4        150.73        150.95        15.86 o                         
   7   2   4          8.78         63.81        32.27 o                         
   8   2   4        404.91        382.26        18.62 o                         
   9   2   4         44.92         39.78         8.15 o                         
  10   2   4        309.78        298.73        29.33 o                         
  11   2   4        172.53        170.80        23.14 o                         
  12   2   4          2.94         19.18        10.96 o                         
  13   2   4         13.47         -0.56         5.60 o                         
 -13   3   4         28.36         15.62        22.03 o                         
 -12   3   4         38.85         41.35        14.17 o                         
 -11   3   4          0.14         16.99        11.34 o                         
 -10   3   4        101.92        109.99        19.77 o                         
  -9   3   4          0.06         16.44         8.91 o                         
  -8   3   4         89.22         72.56        13.47 o                         
  -7   3   4       1896.76       1961.61        60.98 o                         
  -6   3   4        434.78        445.67        26.83 o                         
  -5   3   4        366.21        349.79        32.74 o                         
  -4   3   4        221.67        197.38        22.70 o                         
  -3   3   4        478.11        535.67        19.95 o                         
  -2   3   4       1670.08       1263.21        26.85 o                         
  -1   3   4        520.89        563.57        10.11 o                         
   0   3   4       2132.76       2102.18        29.98 o                         
   1   3   4        278.10        264.22         5.19 o                         
   2   3   4         55.31         66.52         6.96 o                         
   3   3   4         27.57         75.57        10.42 o                         
   4   3   4       4929.45       5075.93        73.78 o                         
   5   3   4         50.85         34.20         7.73 o                         
   6   3   4        184.07        225.23        19.22 o                         
   7   3   4        209.85        250.76        22.46 o                         
   8   3   4        330.46        327.99        17.69 o                         
   9   3   4          9.54         13.76         4.31 o                         
  10   3   4        400.69        419.93        34.91 o                         
  11   3   4        109.68        124.14        21.24 o                         
  12   3   4          2.53         -2.72         6.07 o                         
  13   3   4          0.04         -3.32         5.94 o                         
 -13   4   4         64.31         77.20        18.27 o                         
 -12   4   4          2.17          9.29         7.47 o                         
 -11   4   4         58.30         70.82        18.56 o                         
 -10   4   4        124.25        157.39        22.25 o                         
  -9   4   4        676.77        706.43        42.24 o                         
  -8   4   4          3.20          3.95         7.08 o                         
  -7   4   4         26.49         36.14         8.81 o                         
  -6   4   4       1606.74       1730.02        53.64 o                         
  -5   4   4       2421.53       2394.88        39.44 o                         
  -4   4   4       3210.38       3130.00        56.13 o                         
  -3   4   4        949.63        991.66        28.88 o                         
  -2   4   4         25.11         44.04         2.05 o                         
  -1   4   4         14.13         17.40         3.89 o                         
   0   4   4       1576.40       1761.45        32.16 o                         
   1   4   4        428.18        315.72         9.11 o                         
   2   4   4       3698.37       3292.83        58.23 o                         
   3   4   4         70.35        161.38        54.02 o                         
   4   4   4        578.87        543.67        22.60 o                         
   5   4   4         12.00         68.59        11.58 o                         
   6   4   4         28.25         23.92         7.39 o                         
   7   4   4        849.74        798.79        40.45 o                         
   8   4   4       1050.19       1046.58        49.71 o                         
   9   4   4        181.56        183.11        14.25 o                         
  10   4   4         22.41         18.92         7.71 o                         
  11   4   4         59.63         44.00        14.01 o                         
  12   4   4         65.62         73.63        18.03 o                         
  13   4   4          2.03         17.22        10.70 o                         
 -12   5   4         29.52         33.36        11.53 o                         
 -11   5   4          5.87          2.04         7.98 o                         
 -10   5   4         41.10         65.18        14.57 o                         
  -9   5   4         27.48         25.86         9.23 o                         
  -8   5   4         62.38         65.41        14.49 o                         
  -7   5   4        774.54        750.49        37.24 o                         
  -6   5   4        672.71        620.45        31.93 o                         
  -5   5   4         76.44         50.67         8.76 o                         
  -4   5   4        886.92        825.13        30.69 o                         
  -3   5   4          7.06          5.87         2.89 o                         
  -2   5   4        998.61       1112.79        26.52 o                         
  -1   5   4        594.66        764.44        24.72 o                         
   0   5   4       1714.37       1646.26        35.11 o                         
   1   5   4       3512.11       4060.78        97.85 o                         
   2   5   4        104.04         81.49         5.59 o                         
   3   5   4        472.72        487.39        23.64 o                         
   4   5   4        228.57        273.74        19.10 o                         
   5   5   4         14.43         13.88         1.94 o                         
   6   5   4        507.80        484.99        29.68 o                         
   7   5   4         12.45         23.49         8.98 o                         
   8   5   4        329.01        361.83        29.99 o                         
   9   5   4        142.25        150.84        21.21 o                         
  10   5   4         70.42         71.67        15.62 o                         
  11   5   4         17.71         39.52        13.90 o                         
  12   5   4        228.50        252.92        32.67 o                         
  13   5   4          5.78         17.30        10.05 o                         
 -12   6   4          2.07         33.45        13.50 o                         
 -11   6   4        202.83        205.69        26.12 o                         
 -10   6   4        137.58        136.57        20.61 o                         
  -9   6   4         10.59         17.09         8.03 o                         
  -8   6   4        298.85        284.30        25.69 o                         
  -7   6   4        566.80        511.42        31.51 o                         
  -6   6   4       1108.78       1113.91        43.88 o                         
  -5   6   4         12.33         12.93         5.56 o                         
  -4   6   4       1716.60       1788.35        47.39 o                         
  -3   6   4         14.66         39.03         5.40 o                         
  -2   6   4        498.98        575.37        24.28 o                         
  -1   6   4       6130.51       6299.00        77.24 o                         
   0   6   4        336.46        188.24        13.49 o                         
   1   6   4         58.19        115.00        10.91 o                         
   2   6   4        963.50       1014.83        17.11 o                         
   3   6   4        151.99        239.43         7.92 o                         
   4   6   4       1417.24       1259.36        43.22 o                         
   5   6   4        755.26        716.11        35.05 o                         
   6   6   4       1381.69       1347.05        51.71 o                         
   7   6   4         94.57        110.05        16.12 o                         
   8   6   4        156.39        177.52        22.09 o                         
   9   6   4        497.14        456.02        37.71 o                         
  10   6   4          0.73          8.17         8.55 o                         
  11   6   4         18.04         16.57         9.58 o                         
  12   6   4         67.25        103.70        21.92 o                         
 -12   7   4         18.69         10.13         8.89 o                         
 -11   7   4          0.28          7.30         8.47 o                         
 -10   7   4        270.06        278.49        29.31 o                         
  -9   7   4          0.34         -5.97         5.97 o                         
  -8   7   4         40.82         27.09         9.13 o                         
  -7   7   4        140.34        117.47        16.11 o                         
  -6   7   4        908.52        834.69        38.80 o                         
  -5   7   4          4.00         11.00         5.24 o                         
  -4   7   4         12.67         11.70         2.49 o                         
  -3   7   4         13.15         47.75        10.07 o                         
  -2   7   4          4.11         12.15         4.72 o                         
  -1   7   4        173.38        157.11        13.39 o                         
   0   7   4       6460.87       6340.56        83.34 o                         
   1   7   4       1579.08       1654.26        82.96 o                         
   2   7   4        355.44        410.08        11.87 o                         
   3   7   4        206.19        187.98        17.45 o                         
   4   7   4       3303.56       3056.96        64.08 o                         
   5   7   4          2.22          2.55         4.80 o                         
   6   7   4        309.04        330.42        27.84 o                         
   7   7   4       1178.29       1077.49        50.55 o                         
   8   7   4        138.65        137.14        19.73 o                         
   9   7   4          3.16          4.02         5.77 o                         
  10   7   4         33.09         42.53        14.79 o                         
  11   7   4          2.24         -0.83         6.64 o                         
  12   7   4        319.53        355.57        38.73 o                         
 -11   8   4        104.99         93.99        18.30 o                         
 -10   8   4          9.81         15.49         8.59 o                         
  -9   8   4        261.23        274.18        27.83 o                         
  -8   8   4        112.57        131.96        19.40 o                         
  -7   8   4          6.72          3.14         4.77 o                         
  -6   8   4         12.36         21.00         7.13 o                         
  -5   8   4        317.54        337.93        25.34 o                         
  -4   8   4         97.74         79.50        11.37 o                         
  -3   8   4        364.19        386.18        12.68 o                         
  -2   8   4       1544.53       1466.60        45.00 o                         
  -1   8   4       1533.73       1641.46        46.21 o                         
   0   8   4        202.53        191.91        16.33 o                         
   1   8   4        275.19        256.39        25.53 o                         
   2   8   4       1806.98       1850.15        27.30 o                         
   3   8   4         82.20         85.33        12.32 o                         
   4   8   4         87.34         41.00        22.49 o                         
   5   8   4       4345.88       3971.82       110.61 o                         
   6   8   4         50.41         77.13        14.10 o                         
   7   8   4         74.60         59.17        13.15 o                         
   8   8   4          2.83         19.60        10.76 o                         
   9   8   4          1.25          4.82         7.71 o                         
  10   8   4        344.36        312.69        34.20 o                         
  11   8   4         13.10          0.73         7.29 o                         
  12   8   4          8.19         33.56        14.94 o                         
 -11   9   4         38.81         20.62        11.16 o                         
 -10   9   4          0.71          4.19         8.47 o                         
  -9   9   4         23.55          6.37         5.52 o                         
  -8   9   4         25.34         32.44        11.92 o                         
  -7   9   4        197.29        192.77        22.17 o                         
  -6   9   4         62.56         68.22        12.76 o                         
  -5   9   4         22.68         49.98        12.18 o                         
  -4   9   4        135.25        128.07        15.50 o                         
  -3   9   4        325.96        307.84        20.69 o                         
  -2   9   4       1653.68       1605.87        50.44 o                         
  -1   9   4        951.87        865.67        35.63 o                         
   0   9   4        726.57        699.69        32.48 o                         
   1   9   4        128.75         92.63         9.66 o                         
   2   9   4          1.96          2.02         5.96 o                         
   3   9   4        188.58        175.61        18.88 o                         
   4   9   4       1396.32       1333.13        52.80 o                         
   5   9   4        357.04        369.39        28.96 o                         
   6   9   4        332.22        272.03        26.52 o                         
   7   9   4        164.32        161.91        21.99 o                         
   8   9   4        433.81        481.08        38.34 o                         
   9   9   4         55.45         51.82        13.56 o                         
  10   9   4          9.13         -6.87         8.99 o                         
  11   9   4        303.02        330.64        38.42 o                         
 -11  10   4        101.90        115.35        21.23 o                         
 -10  10   4         44.19         64.37        15.98 o                         
  -9  10   4         35.18         43.98        12.62 o                         
  -8  10   4          4.30         25.16        10.90 o                         
  -7  10   4         80.47        126.80        19.38 o                         
  -6  10   4        916.99        852.69        44.75 o                         
  -5  10   4        112.20         84.97        13.66 o                         
  -4  10   4        384.56        364.12        26.89 o                         
  -3  10   4         18.56         19.13         3.89 o                         
  -2  10   4        705.86        701.57        35.62 o                         
  -1  10   4        611.10        507.16        24.73 o                         
   0  10   4         36.81         36.58         6.37 o                         
   1  10   4         21.23         31.24         6.56 o                         
   2  10   4        673.90        820.61        21.04 o                         
   3  10   4         78.10         82.42        14.72 o                         
   4  10   4        166.81        161.17        19.48 o                         
   5  10   4         17.28         38.42        11.48 o                         
   6  10   4        220.29        234.44        25.69 o                         
   7  10   4        404.77        363.14        33.89 o                         
   8  10   4        279.17        283.64        31.19 o                         
   9  10   4        202.31        234.72        29.57 o                         
  10  10   4        127.35        171.30        27.75 o                         
  11  10   4          0.00         12.68        11.31 o                         
 -10  11   4        185.90        211.48        27.99 o                         
  -9  11   4         20.19         38.52        15.05 o                         
  -8  11   4        163.48        158.83        22.92 o                         
  -7  11   4          0.13         22.10        10.80 o                         
  -6  11   4        354.96        341.84        29.97 o                         
  -5  11   4        246.37        231.79        23.59 o                         
  -4  11   4        725.46        746.25        40.73 o                         
  -3  11   4        548.43        579.01        34.90 o                         
  -2  11   4         11.86         16.71         4.21 o                         
  -1  11   4         18.01         14.70         7.80 o                         
   0  11   4        153.82        192.17        14.14 o                         
   1  11   4       1640.64       1537.10        57.81 o                         
   2  11   4         66.24        125.72        10.85 o                         
   3  11   4        503.03        486.28        33.96 o                         
   4  11   4         15.35         22.39         9.54 o                         
   5  11   4         59.59         67.22        14.63 o                         
   6  11   4        165.04        142.03        21.29 o                         
   7  11   4         15.15         15.28         5.27 o                         
   8  11   4         93.49         83.62        18.94 o                         
   9  11   4          6.95          6.16         8.69 o                         
  10  11   4          0.60          4.45         9.66 o                         
  11  11   4        105.75        102.43        23.01 o                         
  -9  12   4         26.19         15.40         9.16 o                         
  -8  12   4         72.24         74.72        16.84 o                         
  -7  12   4        334.67        325.41        31.42 o                         
  -6  12   4        202.58        223.23        25.48 o                         
  -5  12   4        116.99        104.17        17.10 o                         
  -4  12   4        144.37        180.38        21.50 o                         
  -3  12   4         20.60         27.19         9.76 o                         
  -2  12   4        157.91        149.99        11.85 o                         
  -1  12   4        397.46        376.53        28.36 o                         
   0  12   4        197.88        260.49        17.64 o                         
   1  12   4         31.62         54.19         7.42 o                         
   2  12   4        475.55        460.74        33.73 o                         
   3  12   4          1.32         -0.58         4.60 o                         
   4  12   4          9.50         13.18         8.27 o                         
   5  12   4          0.08         14.70         7.48 o                         
   6  12   4         62.10         61.73        15.46 o                         
   7  12   4          4.76         31.26        13.27 o                         
   8  12   4          8.06         24.10        11.68 o                         
   9  12   4         26.04         44.22        16.38 o                         
  10  12   4          0.59         19.52        12.66 o                         
  -9  13   4          0.56          4.17         8.63 o                         
  -8  13   4         31.09         39.43        13.67 o                         
  -7  13   4        121.53        126.50        20.58 o                         
  -6  13   4        123.31        107.41        18.90 o                         
  -5  13   4        153.40        152.91        21.03 o                         
  -4  13   4          5.87          6.13         8.16 o                         
  -3  13   4         47.73         59.04        14.03 o                         
  -2  13   4        530.67        512.61        35.18 o                         
  -1  13   4         15.82          8.50         3.99 o                         
   0  13   4        182.06        195.57        15.97 o                         
   1  13   4        611.78        572.75        39.00 o                         
   2  13   4        120.63        127.34        18.97 o                         
   3  13   4        102.62         89.23        16.53 o                         
   4  13   4        328.20        349.23        33.25 o                         
   5  13   4         23.22         30.25        13.00 o                         
   6  13   4        300.19        292.60        32.52 o                         
   7  13   4         90.76         88.68        20.40 o                         
   8  13   4         40.33         52.73        17.19 o                         
   9  13   4         19.53         42.26        15.31 o                         
  -8  14   4         14.90         12.48         8.95 o                         
  -7  14   4         11.19         -1.55         6.28 o                         
  -6  14   4        110.15        123.99        21.28 o                         
  -5  14   4        315.02        346.51        32.56 o                         
  -4  14   4          0.88          9.39         7.54 o                         
  -3  14   4         97.74         87.51        16.00 o                         
  -2  14   4         47.84        137.19        50.62 o                         
  -1  14   4        161.17        138.53        14.23 o                         
   0  14   4        136.56        110.52        12.81 o                         
   1  14   4        245.82        267.49        28.52 o                         
   2  14   4          7.49         10.06         7.45 o                         
   3  14   4         70.21         71.06        15.88 o                         
   4  14   4        149.17        160.61        23.38 o                         
   5  14   4          0.45          6.82         9.16 o                         
   6  14   4        429.13        443.36        41.51 o                         
   7  14   4        419.24        428.86        42.81 o                         
   8  14   4        277.19        310.61        37.35 o                         
   9  14   4         51.43         42.80        14.43 o                         
  -7  15   4         81.43         91.85        18.83 o                         
  -6  15   4         21.14         46.59        13.65 o                         
  -5  15   4         58.39         62.21        14.77 o                         
  -4  15   4         34.37         34.39        11.04 o                         
  -3  15   4        133.96        136.82        20.61 o                         
  -2  15   4        129.29        144.76        24.24 o                         
  -1  15   4        402.50        424.50        25.76 o                         
   0  15   4          9.15         16.86         9.38 o                         
   1  15   4         33.57         60.35        16.54 o                         
   2  15   4        121.84        123.44        21.31 o                         
   3  15   4         26.54         42.73        13.68 o                         
   4  15   4          1.42         11.26         9.95 o                         
   5  15   4         66.55         71.56        18.03 o                         
   6  15   4        132.09        143.86        25.05 o                         
   7  15   4          4.36          9.88         9.32 o                         
   8  15   4        162.28        155.16        26.67 o                         
  -6  16   4        103.21         93.12        18.13 o                         
  -5  16   4          1.56         -1.70         5.35 o                         
  -4  16   4          4.28          1.39         6.33 o                         
  -3  16   4          0.41         -1.68        12.27 o                         
  -2  16   4        127.17        112.48        14.33 o                         
  -1  16   4         28.30         47.21        10.23 o                         
   0  16   4         64.70         52.61        13.74 o                         
   1  16   4         27.67         36.18        12.46 o                         
   2  16   4        428.69        436.13        39.73 o                         
   3  16   4          8.29         22.97        11.28 o                         
   4  16   4          9.26          0.34         6.16 o                         
   5  16   4          0.70          9.21         8.13 o                         
   6  16   4          8.66          9.54        11.22 o                         
  -4  17   4         46.28         56.84        18.44 o                         
  -3  17   4         26.50         42.28         9.60 o                         
  -2  17   4          9.10          8.95        11.15 o                         
  -1  17   4         34.00         40.23        13.95 o                         
   0  17   4         20.27         22.13        10.57 o                         
   1  17   4         49.66         58.18        16.13 o                         
   2  17   4        231.27        256.15        32.32 o                         
   3  17   4        355.78        449.32        42.52 o                         
   4  17   4        197.46        228.06        30.71 o                         
   5  17   4         32.98         50.97        16.90 o                         
  -2  18   4          1.18          0.40         8.43 o                         
  -1  18   4        103.16         95.26        20.15 o                         
   0  18   4         43.70         19.04        11.23 o                         
   1  18   4          3.36         22.68        11.53 o                         
   2  18   4        123.29        162.93        26.50 o                         
   3  18   4         47.20         37.59        13.33 o                         
  -3 -18   5        163.37        140.97        17.12 o                         
  -2 -18   5         27.66         38.46        10.84 o                         
  -1 -18   5          3.11         -0.41         8.78 o                         
   0 -18   5          7.84         11.97         6.76 o                         
   1 -18   5         36.30         39.81        14.40 o                         
  -5 -17   5        139.57        138.73        24.68 o                         
  -4 -17   5          0.45          1.79         6.18 o                         
  -3 -17   5        168.81        187.84        20.14 o                         
  -2 -17   5        126.98        127.95        15.64 o                         
  -1 -17   5          2.93         10.86         6.13 o                         
   0 -17   5          8.84          7.83         8.30 o                         
   1 -17   5         88.99         94.44        13.24 o                         
   2 -17   5        124.05        104.96        15.83 o                         
   3 -17   5         62.72         61.16        10.74 o                         
   4 -17   5         12.74         19.82         9.52 o                         
  -6 -16   5         28.60         28.04        12.10 o                         
  -5 -16   5        455.39        487.34        44.37 o                         
  -4 -16   5         33.84         45.71        14.07 o                         
  -3 -16   5          3.58          1.53         6.27 o                         
  -2 -16   5         32.65         32.76        14.70 o                         
  -1 -16   5         18.70         22.62         9.09 o                         
   0 -16   5         71.52         78.48        11.71 o                         
   1 -16   5        620.98        657.51        32.86 o                         
   2 -16   5          3.77         -0.02         4.60 o                         
   3 -16   5          7.90         12.27         5.68 o                         
   4 -16   5          2.84          5.52         5.81 o                         
   5 -16   5         46.14         39.10        13.32 o                         
  -8 -15   5         35.26         29.28        10.68 o                         
  -7 -15   5        125.23        149.16        25.10 o                         
  -6 -15   5         93.33        143.52        24.47 o                         
  -5 -15   5         14.68         18.38         9.12 o                         
  -4 -15   5         17.21         15.31         9.08 o                         
  -3 -15   5          5.69         -8.77         8.77 o                         
  -2 -15   5         82.75         79.68        15.78 o                         
  -1 -15   5        192.79        199.69        17.92 o                         
   0 -15   5          0.07         -3.12         3.12 o                         
   1 -15   5         14.25         13.70         4.67 o                         
   2 -15   5          1.11         -1.13         3.87 o                         
   3 -15   5          5.37         11.16         5.58 o                         
   4 -15   5          9.87         18.58         6.44 o                         
   5 -15   5         27.48         44.05        14.49 o                         
   6 -15   5          7.00         -0.88         6.18 o                         
  -8 -14   5         14.89         36.28        14.62 o                         
  -7 -14   5        319.36        300.82        34.96 o                         
  -6 -14   5          8.87         39.40        15.06 o                         
  -5 -14   5         73.31         59.40        15.30 o                         
  -4 -14   5        141.53        134.18        20.67 o                         
  -3 -14   5         14.76          2.63         4.77 o                         
  -2 -14   5         69.49         68.75        14.27 o                         
  -1 -14   5        544.13        495.07        26.84 o                         
   0 -14   5          6.69         14.79         4.57 o                         
   1 -14   5         74.83         85.80         9.09 o                         
   2 -14   5         14.30         25.69         5.65 o                         
   3 -14   5         25.56         30.23         7.31 o                         
   4 -14   5        136.61        123.04        19.68 o                         
   5 -14   5        323.50        311.19        32.41 o                         
   6 -14   5          0.21         23.73        12.41 o                         
   7 -14   5          0.56          0.85         6.12 o                         
  -9 -13   5        376.14        389.00        41.50 o                         
  -8 -13   5         23.43         51.19        15.78 o                         
  -7 -13   5         76.34         33.49         9.13 o                         
  -6 -13   5         10.65          7.78        10.25 o                         
  -5 -13   5         57.50         31.17        10.12 o                         
  -4 -13   5          5.39          7.13         6.50 o                         
  -3 -13   5        453.41        486.65        35.87 o                         
  -2 -13   5         99.12        100.91        16.68 o                         
  -1 -13   5        338.59        343.30        20.94 o                         
   0 -13   5         21.51         29.02         5.15 o                         
   1 -13   5          2.00         12.51         6.43 o                         
   2 -13   5        153.16        150.20        11.38 o                         
   3 -13   5        672.77        629.95        27.87 o                         
   4 -13   5         56.18         52.91        13.65 o                         
   5 -13   5        430.55        396.83        34.67 o                         
   6 -13   5         64.89         81.46        18.14 o                         
   7 -13   5         35.17         49.48        14.44 o                         
   8 -13   5         69.98         57.39        15.81 o                         
 -10 -12   5          3.33         34.49        13.98 o                         
  -9 -12   5        158.28        176.17        27.81 o                         
  -8 -12   5        202.22        173.62        25.94 o                         
  -7 -12   5          1.84          0.85         5.19 o                         
  -6 -12   5          0.51         -5.30         6.90 o                         
  -5 -12   5         32.27         24.41         9.53 o                         
  -4 -12   5        261.18        301.37        28.22 o                         
  -3 -12   5        564.04        593.58        38.04 o                         
  -2 -12   5        152.13        160.76        19.52 o                         
  -1 -12   5        188.39        210.69        15.85 o                         
   0 -12   5         43.54         44.07         6.30 o                         
   1 -12   5        191.14        166.99        11.29 o                         
   2 -12   5          6.49          3.36         2.80 o                         
   3 -12   5       1196.16       1241.57        48.98 o                         
   4 -12   5        147.54        133.96         9.71 o                         
   5 -12   5          0.74          4.74         7.30 o                         
   6 -12   5        190.70        212.18        17.31 o                         
   7 -12   5         25.09         35.04         8.26 o                         
   8 -12   5         14.77          8.01         4.84 o                         
   9 -12   5        168.41        179.80        18.62 o                         
  10 -12   5          3.41         12.23         7.87 o                         
 -10 -11   5        171.39        191.33        29.21 o                         
  -9 -11   5        214.40        209.19        29.65 o                         
  -8 -11   5        388.26        360.66        36.07 o                         
  -7 -11   5          9.65          0.51         5.21 o                         
  -6 -11   5        531.89        551.18        40.06 o                         
  -5 -11   5        203.13        220.49        24.52 o                         
  -4 -11   5        176.08        215.17        22.91 o                         
  -3 -11   5        376.97        353.06        28.18 o                         
  -2 -11   5          3.92         18.02         8.02 o                         
  -1 -11   5          1.39         12.57         6.16 o                         
   0 -11   5         27.22         19.17         4.97 o                         
   1 -11   5         54.89         56.94         4.96 o                         
   2 -11   5        209.87        201.55        10.46 o                         
   3 -11   5        252.16        245.77        16.58 o                         
   4 -11   5          6.06         11.11         3.50 o                         
   5 -11   5        150.05        154.64        16.57 o                         
   6 -11   5         17.46         32.65         7.64 o                         
   7 -11   5        343.76        367.49        22.95 o                         
   8 -11   5          4.40         22.24        10.98 o                         
   9 -11   5         42.18         42.62        13.17 o                         
  10 -11   5         93.78        128.83        23.82 o                         
 -11 -10   5         68.69         93.68        21.30 o                         
 -10 -10   5         16.01         26.09         9.60 o                         
  -9 -10   5         65.39         79.08        18.47 o                         
  -8 -10   5         16.26         18.79         9.42 o                         
  -7 -10   5         64.65         70.87        15.82 o                         
  -6 -10   5         19.92         -0.77         6.09 o                         
  -5 -10   5       1537.18       1554.63        61.47 o                         
  -4 -10   5        109.22        106.20        16.17 o                         
  -3 -10   5        463.20        410.82        28.58 o                         
  -2 -10   5        545.64        537.59        31.75 o                         
  -1 -10   5        934.47        985.12        30.07 o                         
   0 -10   5        731.63        706.54        24.80 o                         
   1 -10   5         37.87         41.93         4.19 o                         
   2 -10   5         30.68         34.88         4.81 o                         
   3 -10   5        131.24        119.49         8.66 o                         
   4 -10   5         16.41         40.24         7.42 o                         
   5 -10   5        202.47        175.78        10.81 o                         
   6 -10   5          6.14         40.25        11.05 o                         
   7 -10   5        302.26        340.19        31.28 o                         
   8 -10   5        345.80        349.63        34.00 o                         
   9 -10   5          1.70         -8.92         8.92 o                         
  10 -10   5          1.70         27.55        11.87 o                         
 -11  -9   5        106.56        103.86        22.79 o                         
 -10  -9   5         52.63         39.80        13.43 o                         
  -9  -9   5         13.55         21.93         8.87 o                         
  -8  -9   5          2.52         15.45         9.08 o                         
  -7  -9   5         49.96         50.70        12.11 o                         
  -6  -9   5         39.73         49.97        10.19 o                         
  -5  -9   5         73.64         88.10        15.01 o                         
  -4  -9   5        191.91        168.40        18.57 o                         
  -3  -9   5         22.49         27.18         8.11 o                         
  -2  -9   5        689.13        631.45        33.27 o                         
  -1  -9   5         42.16         67.81         7.93 o                         
   0  -9   5        176.60        185.50        10.77 o                         
   1  -9   5       1484.15       1492.75        27.00 o                         
   2  -9   5        527.03        504.10        15.28 o                         
   3  -9   5          4.81          1.72         2.09 o                         
   4  -9   5         41.03        118.27        10.88 o                         
   5  -9   5        851.05        871.75        31.35 o                         
   6  -9   5        108.13        115.42        17.37 o                         
   7  -9   5        185.22        159.33        21.51 o                         
   8  -9   5         36.67         20.81         7.67 o                         
   9  -9   5         97.29         94.87        19.04 o                         
  10  -9   5          1.71         -1.64         6.24 o                         
  11  -9   5        149.21        183.27        27.60 o                         
 -12  -8   5         21.97         27.97        13.46 o                         
 -11  -8   5         19.02         13.81         8.22 o                         
 -10  -8   5         74.62         93.93        20.45 o                         
  -9  -8   5          1.77          1.36         5.85 o                         
  -8  -8   5        186.84        183.07        24.06 o                         
  -7  -8   5         86.74        108.43        17.25 o                         
  -6  -8   5        670.39        571.28        36.05 o                         
  -5  -8   5          5.06         12.40         8.10 o                         
  -4  -8   5       2743.63       2565.58        67.83 o                         
  -3  -8   5       1332.38       1411.66        46.60 o                         
  -2  -8   5       2102.15       2107.26        54.60 o                         
  -1  -8   5       7601.24       7498.94        72.39 o                         
   0  -8   5       2092.70       2008.62        21.96 o                         
   1  -8   5         19.97         33.61         3.69 o                         
   2  -8   5        702.84        862.34        24.98 o                         
   3  -8   5       1836.01       1789.28        28.68 o                         
   4  -8   5         16.09         17.93         4.47 o                         
   5  -8   5        504.39        490.25        20.46 o                         
   6  -8   5        121.40        105.81        13.22 o                         
   7  -8   5         30.75         20.59         7.84 o                         
   8  -8   5         34.31         26.45         9.36 o                         
   9  -8   5         28.89         24.94        11.00 o                         
  10  -8   5          0.43          1.79         7.70 o                         
  11  -8   5        400.43        386.41        37.43 o                         
 -12  -7   5        190.67        205.17        29.98 o                         
 -11  -7   5         20.62          7.05         9.57 o                         
 -10  -7   5        259.97        250.96        30.24 o                         
  -9  -7   5         33.38         31.50        11.32 o                         
  -8  -7   5         36.90         46.91        12.14 o                         
  -7  -7   5        737.49        745.29        43.45 o                         
  -6  -7   5        529.76        472.60        31.28 o                         
  -5  -7   5          7.25         11.58         6.57 o                         
  -4  -7   5         15.49         21.59         6.83 o                         
  -3  -7   5       2367.07       2250.41        55.37 o                         
  -2  -7   5        185.26        171.63        14.76 o                         
  -1  -7   5       2695.03       2634.79        39.79 o                         
   0  -7   5        151.43        176.23         5.27 o                         
   1  -7   5        500.12        517.06        13.42 o                         
   2  -7   5        331.05        343.88        11.53 o                         
   3  -7   5       1255.93       1166.10        30.67 o                         
   4  -7   5         71.43        105.03         9.19 o                         
   5  -7   5        242.78        210.85        18.07 o                         
   6  -7   5         31.63         47.73        12.25 o                         
   7  -7   5         78.57         85.12        15.32 o                         
   8  -7   5        160.19        172.94        21.63 o                         
   9  -7   5        926.63        879.25        50.27 o                         
  10  -7   5          6.99         16.68        10.34 o                         
  11  -7   5         15.18         15.99         9.35 o                         
  12  -7   5         52.66         58.74        16.43 o                         
 -12  -6   5          3.54          9.72         8.02 o                         
 -11  -6   5          2.23          2.83         5.95 o                         
 -10  -6   5        295.22        327.55        33.44 o                         
  -9  -6   5        247.27        250.39        27.71 o                         
  -8  -6   5        241.61        216.87        24.63 o                         
  -7  -6   5        150.14        117.02        17.34 o                         
  -6  -6   5        231.70        187.82        19.67 o                         
  -5  -6   5       5214.29       4147.90       545.66 o                         
  -4  -6   5        469.93        469.19        26.27 o                         
  -3  -6   5        642.62        650.27        28.27 o                         
  -2  -6   5        253.31        356.67        19.87 o                         
  -1  -6   5       5430.19       5394.86        52.52 o                         
   0  -6   5        133.45        184.84         4.81 o                         
   1  -6   5        326.66        436.08         9.63 o                         
   2  -6   5        958.42        898.12        17.51 o                         
   3  -6   5       2121.12       1990.82        34.84 o                         
   4  -6   5        496.96        468.13        31.88 o                         
   5  -6   5         25.68         37.37         5.68 o                         
   6  -6   5         25.22         53.75        12.02 o                         
   7  -6   5        739.33        672.73        38.30 o                         
   8  -6   5        147.47        141.50        18.81 o                         
   9  -6   5         90.87         69.86        15.71 o                         
  10  -6   5        272.59        288.75        30.42 o                         
  11  -6   5          1.50         15.97        10.00 o                         
  12  -6   5         16.49          9.36        10.00 o                         
 -12  -5   5          1.33         13.38         6.54 o                         
 -11  -5   5         72.83         78.92        17.99 o                         
 -10  -5   5        160.48        140.26        21.78 o                         
  -9  -5   5        214.36        218.69        26.36 o                         
  -8  -5   5        128.80        110.11        17.87 o                         
  -7  -5   5        112.16        134.22         8.53 o                         
  -6  -5   5        117.41        102.89         7.55 o                         
  -5  -5   5        929.12        895.89        17.18 o                         
  -4  -5   5        109.84        175.45        22.96 o                         
  -3  -5   5       4832.37       4849.49        63.93 o                         
  -2  -5   5        312.98        245.04        14.78 o                         
  -1  -5   5       2344.27       2318.81        30.96 o                         
   0  -5   5        326.50        630.33        60.29 o                         
   1  -5   5       1492.17       1488.95        36.82 o                         
   2  -5   5          1.97          7.81         2.55 o                         
   3  -5   5       3137.04       3181.91       110.84 o                         
   4  -5   5       2270.19       2173.78        35.98 o                         
   5  -5   5        198.14        189.89        11.62 o                         
   6  -5   5        630.59        684.50        35.34 o                         
   7  -5   5        482.70        463.06        30.70 o                         
   8  -5   5       1161.45       1215.57        53.08 o                         
   9  -5   5          0.87         -6.63         6.63 o                         
  10  -5   5         89.76        118.57        19.96 o                         
  11  -5   5          1.74         -3.66         8.12 o                         
  12  -5   5         77.63         78.84        17.20 o                         
 -13  -4   5          1.45         25.06        11.50 o                         
 -12  -4   5        154.22        154.96        25.02 o                         
 -11  -4   5        448.09        438.79        38.57 o                         
 -10  -4   5        228.49        261.46        29.10 o                         
  -9  -4   5         79.59         93.56        16.71 o                         
  -8  -4   5          3.10         16.45         5.62 o                         
  -7  -4   5         65.00         64.93         6.39 o                         
  -6  -4   5        483.06        445.99        18.75 o                         
  -5  -4   5        258.30        246.13        10.10 o                         
  -4  -4   5        583.11        625.58        63.14 o                         
  -3  -4   5          9.58         22.81         2.79 o                         
  -2  -4   5         33.05        182.03        27.95 o                         
  -1  -4   5        439.77        612.13        14.36 o                         
   0  -4   5         41.30         30.77         3.97 o                         
   1  -4   5        588.97        528.82         9.39 o                         
   2  -4   5       2292.85       2214.76        52.80 o                         
   3  -4   5        364.87        355.03        13.78 o                         
   4  -4   5         40.46         48.43         5.73 o                         
   5  -4   5        345.81        343.03        14.82 o                         
   6  -4   5       1008.58       1104.10        38.64 o                         
   7  -4   5        387.52        310.96        22.56 o                         
   8  -4   5         86.37         86.59        13.45 o                         
   9  -4   5         10.46         16.32         8.39 o                         
  10  -4   5         98.30         98.17        12.19 o                         
  11  -4   5         12.33          4.70         4.60 o                         
  12  -4   5         34.45          5.15         8.17 o                         
 -13  -3   5          1.29        -13.39        13.39 o                         
 -12  -3   5         59.80         78.78        20.08 o                         
 -11  -3   5        421.04        454.53        39.21 o                         
 -10  -3   5        184.21        178.68        23.98 o                         
  -9  -3   5          8.92         19.46         5.77 o                         
  -8  -3   5        301.71        335.25        16.69 o                         
  -7  -3   5         59.99         60.72        10.89 o                         
  -6  -3   5         58.96         75.36        13.08 o                         
  -5  -3   5        993.99       1229.84        91.17 o                         
  -4  -3   5       2030.42       2259.08        54.79 o                         
  -3  -3   5        242.46        201.33         7.71 o                         
  -2  -3   5       1083.46       1184.46        22.57 o                         
  -1  -3   5       4025.77       3646.31        24.00 o                         
   0  -3   5         71.23         42.81         2.06 o                         
   1  -3   5        310.70        188.46         5.35 o                         
   2  -3   5       1759.64       1725.47        20.68 o                         
   3  -3   5        441.93        426.86        13.62 o                         
   4  -3   5         54.32        116.79         9.41 o                         
   5  -3   5        179.66        155.71        13.30 o                         
   6  -3   5        181.49        195.40        16.52 o                         
   7  -3   5        150.85        190.32        18.72 o                         
   8  -3   5         23.87         26.18         8.34 o                         
   9  -3   5         82.71         78.68        13.92 o                         
  10  -3   5        394.21        399.71        32.34 o                         
  11  -3   5        439.86        404.06        34.17 o                         
  12  -3   5         29.44         41.95        13.62 o                         
  13  -3   5         25.22         18.49        19.13 o                         
 -13  -2   5         20.64         16.26         6.19 o                         
 -12  -2   5          0.14         -9.65         9.65 o                         
 -11  -2   5         74.50         74.51        16.67 o                         
 -10  -2   5         17.32         27.74        11.50 o                         
  -9  -2   5         62.39         59.96        16.82 o                         
  -8  -2   5        512.69        514.90        22.28 o                         
  -7  -2   5        730.60        723.96        23.74 o                         
  -6  -2   5        220.17        251.86        35.22 o                         
  -5  -2   5        519.02        533.87        17.03 o                         
  -4  -2   5        203.97        217.40        10.02 o                         
  -3  -2   5        244.09        297.06         9.82 o                         
  -2  -2   5        279.16        248.57         7.82 o                         
  -1  -2   5       4465.99       4264.56       104.46 o                         
   0  -2   5       1025.61        969.29        13.85 o                         
   1  -2   5         30.40         38.78         6.42 o                         
   2  -2   5         18.61        265.57        50.08 o                         
   3  -2   5         48.98         69.07         8.28 o                         
   4  -2   5        908.66        966.58        28.60 o                         
   5  -2   5        888.67        897.75        31.66 o                         
   6  -2   5         88.25        101.90        12.00 o                         
   7  -2   5        237.97        249.21        20.82 o                         
   8  -2   5         28.32         52.06        11.12 o                         
   9  -2   5          4.13          4.22         4.75 o                         
  10  -2   5        132.33        153.65        20.22 o                         
  11  -2   5        505.08        537.88        39.62 o                         
  12  -2   5        129.47        100.78        18.18 o                         
  13  -2   5          8.53          5.06         6.19 o                         
 -13  -1   5         61.46         78.21        18.35 o                         
 -12  -1   5          2.07         -2.70         7.67 o                         
 -11  -1   5        122.57        103.87        18.73 o                         
 -10  -1   5         35.56         81.05        11.10 o                         
  -9  -1   5        271.03        250.09        25.57 o                         
  -8  -1   5        694.51        658.51        38.20 o                         
  -7  -1   5       1250.43       1110.72        39.63 o                         
  -6  -1   5        397.71        324.32        10.03 o                         
  -5  -1   5        284.11        241.28        18.43 o                         
  -4  -1   5        296.87        299.17        18.14 o                         
  -3  -1   5       2403.92       2364.51        29.02 o                         
  -2  -1   5       5122.18       4967.45       141.47 o                         
  -1  -1   5        131.38        148.08         7.39 o                         
   0  -1   5       7111.25       6771.29        69.47 o                         
   1  -1   5         56.55        130.53         5.98 o                         
   2  -1   5       7725.97       8232.42       105.43 o                         
   3  -1   5       3909.18       4014.58        36.98 o                         
   4  -1   5        671.47        722.80        17.94 o                         
   5  -1   5         92.03         86.80        10.43 o                         
   6  -1   5        140.07        151.64        14.83 o                         
   7  -1   5        858.68        814.11        37.37 o                         
   8  -1   5        251.81        248.81        22.82 o                         
   9  -1   5        424.65        390.01        30.72 o                         
  10  -1   5          3.02          4.60         4.45 o                         
  11  -1   5        349.33        327.50        31.67 o                         
  12  -1   5          6.49          8.51         8.78 o                         
  13  -1   5          2.04         -9.79         9.79 o                         
 -13   0   5         65.66         85.65        20.34 o                         
 -12   0   5          0.15          7.47         6.23 o                         
 -11   0   5        177.53        173.60        34.16 o                         
 -10   0   5         96.35        116.60        19.10 o                         
  -9   0   5        196.64        202.64        23.49 o                         
  -8   0   5        160.35        151.35        19.47 o                         
  -7   0   5       1290.36       1222.94        48.74 o                         
  -6   0   5        157.66        201.80        18.68 o                         
  -5   0   5         44.85         56.65         8.98 o                         
  -4   0   5       1692.52       1686.09        42.12 o                         
  -3   0   5       3813.01       3589.52        54.32 o                         
  -1   0   5       4107.01       4448.68        60.11 o                         
   0   0   5         10.14         25.91         1.27 o                         
   1   0   5       1834.44       2142.07        28.32 o                         
   2   0   5       1989.58       2156.46        51.13 o                         
   3   0   5       8179.50       8366.24       101.06 o                         
   4   0   5        679.20        605.46        23.52 o                         
   5   0   5         50.56         51.64         5.63 o                         
   6   0   5          0.01          6.01         3.56 o                         
   7   0   5        563.44        567.21        21.01 o                         
   8   0   5        100.16        102.46        14.93 o                         
   9   0   5        622.64        693.87        40.89 o                         
  10   0   5         36.71         42.76        12.20 o                         
  11   0   5         88.85         92.39        17.80 o                         
  12   0   5         22.87         27.94        10.46 o                         
  13   0   5         38.29         42.01        12.98 o                         
 -13   1   5         36.46         58.73        16.62 o                         
 -12   1   5          0.61         10.54        10.12 o                         
 -11   1   5         81.37        116.28        20.05 o                         
 -10   1   5          0.77         -3.64         5.96 o                         
  -9   1   5        149.57        139.56        19.05 o                         
  -8   1   5        326.41        300.12        26.75 o                         
  -7   1   5        301.60        311.19        24.85 o                         
  -6   1   5         86.47         74.06        11.80 o                         
  -5   1   5        172.83        183.29        16.35 o                         
  -4   1   5        165.47        177.94        14.65 o                         
  -3   1   5       3151.24       3371.71        52.73 o                         
  -2   1   5       5631.30       6047.19       135.40 o                         
  -1   1   5       1627.27       1677.40        19.12 o                         
   0   1   5       1663.30       1852.31        52.39 o                         
   1   1   5      11479.39      10592.24       173.16 o                         
   2   1   5       2832.69       2928.31        25.85 o                         
   3   1   5       1245.16       1144.64        27.57 o                         
   4   1   5       1112.76        986.28        30.55 o                         
   5   1   5       1113.25       1251.96        27.02 o                         
   6   1   5        422.49        357.47        15.95 o                         
   7   1   5        476.23        516.98        24.47 o                         
   8   1   5        235.82        220.15        13.95 o                         
   9   1   5        434.19        406.66        20.11 o                         
  10   1   5         34.75         37.74        11.22 o                         
  11   1   5         19.80         34.27        11.84 o                         
  12   1   5          0.02         -6.33         6.33 o                         
  13   1   5         98.98         99.51        20.52 o                         
 -13   2   5          0.41         24.70        13.23 o                         
 -12   2   5         86.42         94.74        18.92 o                         
 -11   2   5        159.82        149.56        23.09 o                         
 -10   2   5         43.05         52.96        14.43 o                         
  -9   2   5        225.02        229.79        24.69 o                         
  -8   2   5         22.57         38.05        10.52 o                         
  -7   2   5        234.77        235.43        21.83 o                         
  -6   2   5         33.37         37.26         9.30 o                         
  -5   2   5        421.54        435.94        24.69 o                         
  -4   2   5        507.45        678.74        27.29 o                         
  -3   2   5        651.60        569.98        21.95 o                         
  -2   2   5       5331.67       4679.78        61.55 o                         
  -1   2   5        240.57        269.87         4.39 o                         
   0   2   5       2163.82       2185.00        20.69 o                         
   1   2   5       2325.19       2304.99        20.49 o                         
   2   2   5        109.09        108.60         3.12 o                         
   3   2   5        845.80        937.83        19.35 o                         
   4   2   5       1047.72       1138.80        33.38 o                         
   5   2   5        262.68        337.19        21.03 o                         
   6   2   5        488.83        487.25        27.65 o                         
   7   2   5       1966.38       1873.88        59.93 o                         
   8   2   5        362.40        366.04        18.92 o                         
   9   2   5          2.22          4.92         2.87 o                         
  10   2   5          0.52          7.30         7.29 o                         
  11   2   5        189.18        185.48        25.06 o                         
  12   2   5         49.82         45.03        13.40 o                         
  13   2   5         64.65         49.62        14.26 o                         
 -13   3   5         75.38         95.23        15.11 o                         
 -12   3   5        208.84        300.13        33.02 o                         
 -11   3   5        402.23        392.35        36.03 o                         
 -10   3   5        435.36        436.38        35.88 o                         
  -9   3   5          0.84         10.86         7.91 o                         
  -8   3   5         79.20         74.54        13.58 o                         
  -7   3   5        644.78        615.82        35.07 o                         
  -6   3   5         78.96         88.13        12.71 o                         
  -5   3   5         95.06         67.19         4.15 o                         
  -4   3   5        331.03        277.55        17.46 o                         
  -3   3   5         15.85         18.60         5.03 o                         
  -2   3   5       2183.10       2379.83        36.05 o                         
  -1   3   5       1417.79       1348.91        16.49 o                         
   0   3   5         53.12         41.14         3.21 o                         
   1   3   5          2.39         15.69         1.15 o                         
   2   3   5       1508.01       1406.25        13.64 o                         
   3   3   5        367.76        452.04        12.24 o                         
   4   3   5       2011.69       1984.21        46.32 o                         
   5   3   5        122.88         82.35        10.74 o                         
   6   3   5          3.27         11.22         5.17 o                         
   7   3   5        440.40        486.39        30.99 o                         
   8   3   5        498.70        486.46        21.79 o                         
   9   3   5          1.37          3.39         3.72 o                         
  10   3   5        124.02        110.31        18.91 o                         
  11   3   5        282.93        239.88        28.26 o                         
  12   3   5          0.08         -7.89         7.89 o                         
  13   3   5         66.57         84.46        17.96 o                         
 -13   4   5         92.47        105.35        19.86 o                         
 -12   4   5          0.08         -7.22         7.22 o                         
 -11   4   5        238.98        237.96        19.54 o                         
 -10   4   5         71.43         72.48        10.43 o                         
  -9   4   5         10.88         28.18        10.53 o                         
  -8   4   5          0.31          6.19         5.42 o                         
  -7   4   5          2.96         11.98         5.83 o                         
  -6   4   5        201.61        311.09        23.28 o                         
  -5   4   5          3.05         11.72         3.51 o                         
  -4   4   5         11.34          6.30         3.89 o                         
  -3   4   5        201.63        231.58        13.97 o                         
  -2   4   5        372.56        324.16        11.10 o                         
  -1   4   5        780.73        549.31        18.21 o                         
   0   4   5        398.45        408.58        15.52 o                         
   1   4   5       3753.17       3909.47        22.87 o                         
   2   4   5          7.21         19.44         6.81 o                         
   3   4   5        115.76        277.00        53.29 o                         
   4   4   5       1874.02       1869.75        22.61 o                         
   5   4   5       1098.43       1050.00        38.63 o                         
   6   4   5        113.12        118.94        14.58 o                         
   7   4   5          8.25         13.27         6.84 o                         
   8   4   5        194.76        188.79        21.72 o                         
   9   4   5         65.85         70.40         9.07 o                         
  10   4   5         57.77         63.44        14.77 o                         
  11   4   5        396.92        399.44        37.11 o                         
  12   4   5        127.23        102.29        21.48 o                         
  13   4   5          8.04         22.94        11.36 o                         
 -12   5   5         28.38         43.02        13.25 o                         
 -11   5   5         54.83         54.19        14.39 o                         
 -10   5   5          1.84          5.63         7.65 o                         
  -9   5   5         40.52         39.08        10.80 o                         
  -8   5   5       2246.31       2261.23        68.73 o                         
  -7   5   5        164.60        153.97        17.70 o                         
  -6   5   5       1098.66       1120.68        41.62 o                         
  -5   5   5         67.35         88.01        11.20 o                         
  -4   5   5       1692.48       1609.45        42.48 o                         
  -3   5   5        214.06        234.34        15.15 o                         
  -2   5   5        569.87        588.21        17.08 o                         
  -1   5   5       2278.82       2254.87        41.42 o                         
   0   5   5          1.52         60.69         7.69 o                         
   1   5   5        145.32        306.07        95.72 o                         
   2   5   5        149.55         85.09         2.93 o                         
   3   5   5       1654.56       1602.85        23.22 o                         
   4   5   5         69.61         66.07        10.98 o                         
   5   5   5       1019.99        983.44        42.97 o                         
   6   5   5        398.94        383.31        26.27 o                         
   7   5   5       1148.01       1148.12        49.07 o                         
   8   5   5        287.36        319.07        28.48 o                         
   9   5   5        179.87        179.40        23.18 o                         
  10   5   5         85.02         91.19        11.05 o                         
  11   5   5        159.55        203.14        27.53 o                         
  12   5   5        232.09        222.03        29.92 o                         
  13   5   5          1.88         18.77        12.12 o                         
 -12   6   5         29.86         26.34        12.31 o                         
 -11   6   5         51.31         60.02        14.87 o                         
 -10   6   5        706.73        720.66        45.59 o                         
  -9   6   5         63.03         68.36        13.92 o                         
  -8   6   5         52.92         57.27        12.00 o                         
  -7   6   5        669.07        680.70        36.60 o                         
  -6   6   5         26.86         30.57         8.58 o                         
  -5   6   5        103.31        111.70        12.52 o                         
  -4   6   5        857.55        850.83        32.55 o                         
  -3   6   5       7508.26       6880.38       156.07 o                         
  -2   6   5          6.63         15.61         4.79 o                         
  -1   6   5       2101.40       2263.55        46.33 o                         
   0   6   5        107.71        217.07        14.19 o                         
   1   6   5       3937.48       4608.42       216.55 o                         
   2   6   5       1595.10       1487.79        22.00 o                         
   3   6   5       1572.49       1476.72        66.97 o                         
   4   6   5       2417.57       2352.39        59.03 o                         
   5   6   5       3700.31       3649.87        79.58 o                         
   6   6   5        481.74        458.34        30.13 o                         
   7   6   5        468.04        450.15        31.94 o                         
   8   6   5         47.54         60.53        13.38 o                         
   9   6   5        471.09        468.20        37.40 o                         
  10   6   5        337.13        327.40        21.56 o                         
  11   6   5          3.30          8.90         9.63 o                         
  12   6   5          1.88          5.02         7.52 o                         
 -12   7   5         95.71         95.32        18.15 o                         
 -11   7   5         75.30         65.67        14.73 o                         
 -10   7   5          7.35         15.86         9.43 o                         
  -9   7   5         66.53         72.31        15.79 o                         
  -8   7   5        146.08        133.21        18.53 o                         
  -7   7   5        352.10        291.79        25.08 o                         
  -6   7   5          2.52         11.30         7.61 o                         
  -5   7   5        779.39        729.04        34.11 o                         
  -4   7   5        307.09        256.81        12.47 o                         
  -3   7   5         90.83         71.71         4.57 o                         
  -2   7   5       2052.93       1935.16        47.77 o                         
  -1   7   5       3059.16       3120.67        58.86 o                         
   0   7   5        159.16        317.50        18.68 o                         
   1   7   5        961.80        939.74        28.41 o                         
   2   7   5        608.34        580.13        14.81 o                         
   3   7   5       4084.63       3398.07       460.41 o                         
   4   7   5         58.98         42.47         4.04 o                         
   5   7   5        215.67        230.31        20.96 o                         
   6   7   5        846.37        813.67        41.89 o                         
   7   7   5        354.24        285.73        27.17 o                         
   8   7   5          3.34          9.08         5.27 o                         
   9   7   5        247.68        237.16        27.94 o                         
  10   7   5         81.95         76.60        16.81 o                         
  11   7   5          1.95          4.72         6.30 o                         
  12   7   5         35.70         41.26        15.09 o                         
 -11   8   5         96.39        120.23        21.08 o                         
 -10   8   5          3.04         14.89         8.17 o                         
  -9   8   5        259.29        256.00        26.69 o                         
  -8   8   5        311.46        295.19        27.21 o                         
  -7   8   5        209.78        187.11        20.82 o                         
  -6   8   5        411.32        367.75        27.06 o                         
  -5   8   5        244.84        217.88        20.23 o                         
  -4   8   5         63.52         77.60        11.50 o                         
  -3   8   5       2354.61       2170.15        50.18 o                         
  -2   8   5       2970.71       2920.39        63.22 o                         
  -1   8   5       1194.12       1162.35        38.62 o                         
   0   8   5       2097.09       1583.71       221.54 o                         
   1   8   5       6547.19       6499.70       119.07 o                         
   2   8   5         84.11        115.72         7.17 o                         
   3   8   5          4.38          4.26         5.16 o                         
   4   8   5       3130.66       2383.74       348.69 o                         
   5   8   5        144.66         98.40        16.56 o                         
   6   8   5        126.43        150.35        18.51 o                         
   7   8   5         43.69         82.90        15.28 o                         
   8   8   5        248.28        254.50        27.23 o                         
   9   8   5         87.62         85.20        17.24 o                         
  10   8   5         12.56         29.43        14.18 o                         
  11   8   5         58.26         56.28        15.75 o                         
  12   8   5         19.96         10.58         5.93 o                         
 -11   9   5         45.79         47.66        14.32 o                         
 -10   9   5         96.89         91.03        17.86 o                         
  -9   9   5        179.34        205.91        24.92 o                         
  -8   9   5         58.27         60.48        13.45 o                         
  -7   9   5         99.19        121.71        17.90 o                         
  -6   9   5         11.82         18.11         6.30 o                         
  -5   9   5        903.34        918.12        42.49 o                         
  -4   9   5        107.80        107.02        14.00 o                         
  -3   9   5       1061.84       1018.14        21.60 o                         
  -2   9   5          4.34         59.39        13.39 o                         
  -1   9   5        585.40        577.54        29.21 o                         
   0   9   5        301.90        256.43        19.76 o                         
   1   9   5       1528.11       1531.66        26.58 o                         
   2   9   5       2257.15       2056.30        31.98 o                         
   3   9   5         69.66         48.92         9.86 o                         
   4   9   5        371.56        380.60        28.84 o                         
   5   9   5         16.52         23.84         8.59 o                         
   6   9   5          9.82         22.03         7.73 o                         
   7   9   5        146.21        180.04        24.01 o                         
   8   9   5         94.74         79.28        17.98 o                         
   9   9   5        108.74        100.65        19.59 o                         
  10   9   5         15.28         15.26         8.86 o                         
  11   9   5         40.00         24.09        12.99 o                         
 -11  10   5         59.55         68.53        17.37 o                         
 -10  10   5         35.90         26.28        11.33 o                         
  -9  10   5         15.27          9.73         7.02 o                         
  -8  10   5         78.28         91.26        17.11 o                         
  -7  10   5        601.74        535.35        37.21 o                         
  -6  10   5         14.62         23.64         8.72 o                         
  -5  10   5         99.51        105.48        15.53 o                         
  -4  10   5         67.80        108.48        16.34 o                         
  -3  10   5        714.66        692.94        35.93 o                         
  -2  10   5        281.15        272.80        22.17 o                         
  -1  10   5          5.59          2.05         5.16 o                         
   0  10   5       1409.37       1336.25        35.74 o                         
   1  10   5          4.11          4.19         3.22 o                         
   2  10   5         67.38         50.04         6.71 o                         
   3  10   5        109.10        133.41        16.82 o                         
   4  10   5        626.10        562.96        36.17 o                         
   5  10   5        226.11        273.47        26.17 o                         
   6  10   5        208.12        215.41        24.65 o                         
   7  10   5          3.77          1.58         6.88 o                         
   8  10   5          9.85         13.27        10.00 o                         
   9  10   5         97.23         94.84        18.97 o                         
  10  10   5          6.48         26.29        13.45 o                         
  11  10   5        124.01        118.48        23.67 o                         
 -10  11   5         20.05         58.60        17.20 o                         
  -9  11   5        136.70        120.67        20.77 o                         
  -8  11   5         74.91         81.49        16.54 o                         
  -7  11   5        201.03        235.40        25.72 o                         
  -6  11   5         67.38         69.00        14.63 o                         
  -5  11   5        168.08        150.47        19.13 o                         
  -4  11   5         32.51         40.53        10.24 o                         
  -3  11   5        202.53        201.30        21.06 o                         
  -2  11   5         92.83        112.63        15.52 o                         
  -1  11   5        142.54        160.20        17.76 o                         
   0  11   5        117.46        142.31        12.32 o                         
   1  11   5         22.93         21.10         4.74 o                         
   2  11   5          4.53         11.18         2.99 o                         
   3  11   5        187.13        173.73        20.95 o                         
   4  11   5        226.68        251.90        25.55 o                         
   5  11   5        726.65        673.94        43.04 o                         
   6  11   5        654.20        675.33        45.17 o                         
   7  11   5          1.86         -6.30         6.30 o                         
   8  11   5          0.60          8.56        10.68 o                         
   9  11   5        165.67        190.56        28.15 o                         
  10  11   5        175.27        208.21        30.58 o                         
  11  11   5          6.21          2.86         8.50 o                         
  -9  12   5        136.06        157.94        24.05 o                         
  -8  12   5          4.62          1.03         6.75 o                         
  -7  12   5         51.95         56.65        13.62 o                         
  -6  12   5        168.83        184.29        23.72 o                         
  -5  12   5        191.84        153.99        20.05 o                         
  -4  12   5        490.45        488.88        34.79 o                         
  -3  12   5        394.75        404.19        30.81 o                         
  -2  12   5          4.37          3.32         5.25 o                         
  -1  12   5         86.83        108.51        15.79 o                         
   0  12   5         78.26         83.53        10.14 o                         
   1  12   5        682.90        701.29        24.57 o                         
   2  12   5        270.51        278.74        26.95 o                         
   3  12   5         91.12         83.30        15.22 o                         
   4  12   5         60.92         51.54        12.57 o                         
   5  12   5        725.76        750.81        47.53 o                         
   6  12   5          2.94          1.15         7.45 o                         
   7  12   5          1.83          6.07         7.14 o                         
   8  12   5        482.71        528.11        45.38 o                         
   9  12   5         84.76         57.72        15.36 o                         
  10  12   5        163.96        193.07        31.05 o                         
  -9  13   5         97.66         94.86        18.12 o                         
  -8  13   5          6.24         14.32         8.78 o                         
  -7  13   5        237.24        218.87        26.85 o                         
  -6  13   5          7.69         18.12         9.76 o                         
  -5  13   5          8.75         11.46         7.01 o                         
  -4  13   5        209.67        217.88        24.33 o                         
  -3  13   5        187.89        275.67        26.82 o                         
  -2  13   5        248.02        233.41        23.58 o                         
  -1  13   5        456.84        417.71        23.08 o                         
   0  13   5          0.55          5.91         4.53 o                         
   1  13   5        160.57        149.81        20.86 o                         
   2  13   5         79.47         77.67        16.10 o                         
   3  13   5        328.53        322.41        31.12 o                         
   4  13   5         30.88         23.38        10.72 o                         
   5  13   5         32.91         28.42         9.77 o                         
   6  13   5         94.67        117.92        22.71 o                         
   7  13   5        106.53         98.26        20.03 o                         
   8  13   5        119.51        157.76        26.60 o                         
   9  13   5        252.42        275.48        35.39 o                         
  -8  14   5         32.88         23.52         9.77 o                         
  -7  14   5        119.22        102.69        19.64 o                         
  -6  14   5        199.60        206.76        25.96 o                         
  -5  14   5         93.82        142.71        21.38 o                         
  -4  14   5        125.23        132.95        19.32 o                         
  -3  14   5         80.39         68.76        14.07 o                         
  -2  14   5        201.70        195.00        23.03 o                         
  -1  14   5        195.02        189.41        16.75 o                         
   0  14   5         76.59         64.33        10.05 o                         
   1  14   5        104.11        107.60        19.04 o                         
   2  14   5        255.21        248.71        28.06 o                         
   3  14   5         12.21         17.15         8.42 o                         
   4  14   5        118.85        155.23        23.74 o                         
   5  14   5        448.22        434.59        39.16 o                         
   6  14   5         22.30         38.08        15.52 o                         
   7  14   5        201.92        201.37        29.77 o                         
   8  14   5         71.11         87.54        20.56 o                         
   9  14   5        170.72        213.71        31.63 o                         
  -7  15   5         48.70         59.18        15.51 o                         
  -6  15   5         30.25         34.70        13.20 o                         
  -5  15   5        137.30        148.07        21.97 o                         
  -4  15   5         63.16         75.88        15.72 o                         
  -3  15   5         25.71         25.09         9.50 o                         
  -2  15   5         26.34         36.87         8.62 o                         
  -1  15   5        147.74        182.76        17.42 o                         
   0  15   5         81.66         73.69        16.30 o                         
   1  15   5         95.09         82.23        16.70 o                         
   2  15   5        317.39        319.80        33.62 o                         
   3  15   5         29.62         33.51        11.93 o                         
   4  15   5          4.42         12.05         8.53 o                         
   5  15   5        546.06        535.29        45.22 o                         
   6  15   5        243.17        269.02        33.52 o                         
   7  15   5        198.55        208.55        30.60 o                         
   8  15   5        148.07        160.17        27.80 o                         
  -6  16   5          0.54         10.20         9.01 o                         
  -5  16   5         40.65         51.75        14.04 o                         
  -4  16   5        189.76        179.84        24.91 o                         
  -3  16   5         51.88         69.21        11.88 o                         
  -2  16   5         18.13         18.17         7.01 o                         
  -1  16   5         86.63         87.75        12.67 o                         
   0  16   5         28.54         17.32         9.35 o                         
   1  16   5        293.85        292.82        32.68 o                         
   2  16   5         38.85         34.47        11.58 o                         
   3  16   5         38.81         66.24        16.99 o                         
   4  16   5         29.48         27.54        12.90 o                         
   5  16   5         66.56         78.42        19.27 o                         
   6  16   5         14.44         20.70        10.77 o                         
  -4  17   5         12.71         14.36         6.72 o                         
  -3  17   5         86.97         92.81        18.58 o                         
  -2  17   5        101.29         95.97        21.20 o                         
  -1  17   5        106.72        141.24        24.08 o                         
   0  17   5        328.93        350.27        36.72 o                         
   1  17   5        194.92        239.31        31.00 o                         
   2  17   5          0.50         19.10         9.80 o                         
   3  17   5         62.99         86.41        21.09 o                         
   4  17   5         83.11         93.83        21.16 o                         
   5  17   5        124.15        111.35        21.66 o                         
  -2  18   5          6.76         18.94        12.70 o                         
  -1  18   5         97.52        104.03        21.77 o                         
   0  18   5          6.91         20.09        12.59 o                         
   1  18   5        106.39        142.86        24.47 o                         
   2  18   5          8.36          9.27        10.26 o                         
   3  18   5        297.23        295.76        36.27 o                         
  -3 -18   6          0.02          9.17         6.01 o                         
  -2 -18   6        327.94        323.30        25.22 o                         
  -1 -18   6          2.07         -2.83         5.70 o                         
   0 -18   6         19.18          3.93         6.13 o                         
  -5 -17   6         82.75         90.67        20.55 o                         
  -4 -17   6         20.30         26.81        12.28 o                         
  -3 -17   6         32.67         28.03         8.35 o                         
  -2 -17   6        264.84        272.70        28.26 o                         
  -1 -17   6          1.97         14.81         6.94 o                         
   0 -17   6         35.12         33.04        13.20 o                         
   1 -17   6         69.96         63.71        10.83 o                         
   2 -17   6         41.01         38.56         9.31 o                         
   3 -17   6         64.39         51.27        14.51 o                         
  -6 -16   6         14.30         16.32        10.54 o                         
  -5 -16   6          2.01          9.38         9.05 o                         
  -4 -16   6         13.48         13.29        10.53 o                         
  -3 -16   6          1.98         37.58        11.45 o                         
  -2 -16   6        210.59        208.65        19.10 o                         
  -1 -16   6         41.23         46.68         9.45 o                         
   0 -16   6          0.76         -0.53         6.87 o                         
   1 -16   6          4.00          8.52         4.46 o                         
   2 -16   6         70.31         51.72         9.61 o                         
   3 -16   6          1.51          2.09         3.93 o                         
   4 -16   6         56.28         51.35         9.84 o                         
   5 -16   6          2.29         19.49        10.75 o                         
  -7 -15   6         15.01         21.41        12.26 o                         
  -6 -15   6         31.94         35.07        12.11 o                         
  -5 -15   6        151.59        191.05        26.32 o                         
  -4 -15   6         25.21         35.43        12.16 o                         
  -3 -15   6          2.07         19.60         9.74 o                         
  -2 -15   6        183.51        217.48        26.01 o                         
  -1 -15   6        119.98        117.07        23.02 o                         
   0 -15   6          6.25          9.31         3.68 o                         
   1 -15   6        120.31        122.56        11.40 o                         
   2 -15   6        438.26        442.01        25.75 o                         
   3 -15   6         16.53         14.68         6.03 o                         
   4 -15   6         17.27         25.48        11.69 o                         
   5 -15   6          2.77         22.39        11.80 o                         
   6 -15   6         33.27         26.25        11.20 o                         
  -8 -14   6        265.52        339.67        38.25 o                         
  -7 -14   6        228.43        218.45        29.43 o                         
  -6 -14   6         79.80         59.98        15.30 o                         
  -5 -14   6         36.75         41.03        13.60 o                         
  -4 -14   6        378.21        345.30        33.29 o                         
  -3 -14   6          0.48         20.23         9.89 o                         
  -2 -14   6         11.59          5.52         4.56 o                         
  -1 -14   6        318.36        339.17        22.29 o                         
   0 -14   6          1.22          3.45         3.98 o                         
   1 -14   6         15.49         17.31         4.73 o                         
   2 -14   6        687.59        698.72        31.71 o                         
   3 -14   6          7.04         12.45        12.23 o                         
   4 -14   6          6.51         12.33         7.60 o                         
   5 -14   6         79.51         59.94        14.53 o                         
   6 -14   6         70.20         76.05        16.32 o                         
   7 -14   6         48.72         45.02        13.77 o                         
  -9 -13   6          4.61         47.47        16.16 o                         
  -8 -13   6         29.38         38.85        14.04 o                         
  -7 -13   6         36.42         24.61        10.16 o                         
  -6 -13   6        543.38        578.67        44.14 o                         
  -5 -13   6         10.85          2.77         5.72 o                         
  -4 -13   6         61.60         53.60        12.61 o                         
  -3 -13   6         64.37         67.34        14.40 o                         
  -2 -13   6         26.65         20.78         8.73 o                         
  -1 -13   6        387.27        367.26        21.78 o                         
   0 -13   6        299.84        295.13        16.03 o                         
   1 -13   6         40.82         49.00         7.32 o                         
   2 -13   6        249.56        253.73        14.59 o                         
   3 -13   6          4.81         18.55         5.44 o                         
   4 -13   6         15.48          5.31         6.83 o                         
   5 -13   6        268.88        260.52        28.75 o                         
   6 -13   6        234.74        266.22        29.16 o                         
   7 -13   6         37.84         65.16        17.01 o                         
   8 -13   6         63.88         73.68        18.14 o                         
 -10 -12   6         52.28         42.28        13.50 o                         
  -9 -12   6          0.00          8.14        11.62 o                         
  -8 -12   6          2.78          2.05         8.30 o                         
  -7 -12   6          0.03         -0.71         6.09 o                         
  -6 -12   6         87.50         68.51        13.96 o                         
  -5 -12   6        165.85        155.15        21.74 o                         
  -4 -12   6        387.30        373.47        31.35 o                         
  -3 -12   6          5.49         17.77         7.65 o                         
  -2 -12   6          1.02          6.58         5.86 o                         
  -1 -12   6         86.44         95.27        10.83 o                         
   0 -12   6        604.55        618.90        21.81 o                         
   1 -12   6        320.29        305.55        15.15 o                         
   2 -12   6        170.08        197.49        12.28 o                         
   3 -12   6        172.10        179.64        10.88 o                         
   4 -12   6         25.93         27.00         6.89 o                         
   5 -12   6        256.39        270.14        17.94 o                         
   6 -12   6        358.49        360.98        22.17 o                         
   7 -12   6        147.05        155.98        20.38 o                         
   8 -12   6          0.35          0.89         6.72 o                         
   9 -12   6          0.02         10.28         6.26 o                         
  10 -12   6        217.33        241.45        30.96 o                         
 -10 -11   6          0.55         -9.18         9.18 o                         
  -9 -11   6         30.84         37.47        13.30 o                         
  -8 -11   6         38.18         28.43        11.85 o                         
  -7 -11   6         25.96         20.73         8.94 o                         
  -6 -11   6         70.22         81.44        15.63 o                         
  -5 -11   6          6.86          7.04         6.15 o                         
  -4 -11   6         28.69         37.61        10.53 o                         
  -3 -11   6        186.04        204.74        21.24 o                         
  -2 -11   6        471.17        483.30        31.46 o                         
  -1 -11   6        320.41        342.35        18.92 o                         
   0 -11   6         26.43         55.57         6.62 o                         
   1 -11   6        194.25        209.34         9.12 o                         
   2 -11   6        333.75        342.92        12.11 o                         
   3 -11   6         47.05         53.84         7.15 o                         
   4 -11   6        478.58        472.70        17.82 o                         
   5 -11   6         85.97         87.50        10.41 o                         
   6 -11   6        577.56        559.19        36.09 o                         
   7 -11   6          2.25          0.67         4.22 o                         
   8 -11   6          6.77         -3.40         5.30 o                         
   9 -11   6          0.01         14.11         8.31 o                         
  10 -11   6        311.90        326.85        25.28 o                         
 -11 -10   6        242.00        256.52        33.87 o                         
 -10 -10   6          5.76          9.80         6.97 o                         
  -9 -10   6        215.76        227.54        29.26 o                         
  -8 -10   6        378.42        391.20        36.17 o                         
  -7 -10   6         39.21         17.98         8.04 o                         
  -6 -10   6         46.55         53.10        13.33 o                         
  -5 -10   6         41.14         44.23        13.20 o                         
  -4 -10   6          7.49         19.70         7.89 o                         
  -3 -10   6          3.24          4.44         3.77 o                         
  -2 -10   6       1282.70       1348.64        49.26 o                         
  -1 -10   6          2.49          8.17         3.07 o                         
   0 -10   6        397.10        394.73        16.01 o                         
   1 -10   6        245.85        199.09         8.63 o                         
   2 -10   6        188.53        170.10         9.52 o                         
   3 -10   6        237.65        236.09        11.73 o                         
   4 -10   6       1281.51       1259.58        27.95 o                         
   5 -10   6        229.08        239.37        12.76 o                         
   6 -10   6        182.73        171.53        14.55 o                         
   7 -10   6         73.28        140.72        21.09 o                         
   8 -10   6        162.56        161.74        23.60 o                         
   9 -10   6          2.84          3.85         9.03 o                         
  10 -10   6        159.39        172.55        25.41 o                         
 -11  -9   6        427.59        438.85        43.78 o                         
 -10  -9   6        151.41        174.25        26.67 o                         
  -9  -9   6          0.34          1.96         7.08 o                         
  -8  -9   6        527.74        541.55        41.80 o                         
  -7  -9   6        285.37        273.98        28.28 o                         
  -6  -9   6          2.29         -5.48         7.16 o                         
  -5  -9   6        418.95        499.05        33.40 o                         
  -4  -9   6        593.09        661.38        36.11 o                         
  -3  -9   6        477.62        464.40        28.42 o                         
  -2  -9   6        689.55        644.25        32.76 o                         
  -1  -9   6        188.67        128.32         9.80 o                         
   0  -9   6         22.84         33.88         3.63 o                         
   1  -9   6       1951.35       1791.85        26.99 o                         
   2  -9   6        235.45        214.70        10.23 o                         
   3  -9   6         56.76         96.54         9.17 o                         
   4  -9   6        622.17        677.73        19.90 o                         
   5  -9   6          1.84         26.18         9.97 o                         
   6  -9   6        123.61        107.87        10.59 o                         
   7  -9   6         99.09        119.12        18.94 o                         
   8  -9   6          6.99         -5.44         7.46 o                         
   9  -9   6          1.85          2.11         7.59 o                         
  10  -9   6         41.78         58.25        15.97 o                         
  11  -9   6         68.36         38.48        14.52 o                         
 -12  -8   6         93.19         69.61        18.26 o                         
 -11  -8   6         57.41         78.72        19.96 o                         
 -10  -8   6        126.87        124.63        22.46 o                         
  -9  -8   6          1.13         -5.75         5.75 o                         
  -8  -8   6        284.95        290.43        29.75 o                         
  -7  -8   6          6.44          5.88         6.32 o                         
  -6  -8   6        104.64         76.43        13.10 o                         
  -5  -8   6       1321.20       1288.38        50.66 o                         
  -4  -8   6       1033.47       1035.32        43.02 o                         
  -3  -8   6       1301.01       1312.81        44.76 o                         
  -2  -8   6        233.98        234.95        18.35 o                         
  -1  -8   6        419.14        399.20        25.71 o                         
   0  -8   6       1787.55       1807.27        27.61 o                         
   1  -8   6       1394.45       1374.55        23.59 o                         
   2  -8   6       2537.08       2441.61        32.72 o                         
   3  -8   6          8.80        257.91        30.92 o                         
   4  -8   6         22.13         67.34         8.14 o                         
   5  -8   6          5.25         15.98         4.71 o                         
   6  -8   6          3.99          0.39         2.52 o                         
   7  -8   6        230.71        226.57        23.82 o                         
   8  -8   6        133.70        140.68        19.92 o                         
   9  -8   6        228.40        217.78        25.92 o                         
  10  -8   6         10.13          5.21         9.81 o                         
  11  -8   6         28.41         34.94        12.68 o                         
 -12  -7   6         76.92         73.17        19.25 o                         
 -11  -7   6         46.99         75.02        19.14 o                         
 -10  -7   6         28.55         37.15        12.80 o                         
  -9  -7   6        115.72         79.70        16.61 o                         
  -8  -7   6        154.97        175.48        22.47 o                         
  -7  -7   6        443.08        462.23        33.84 o                         
  -6  -7   6         39.48         51.57        12.07 o                         
  -5  -7   6       2697.10       2452.93        66.82 o                         
  -4  -7   6         74.54         89.71        12.74 o                         
  -3  -7   6        282.83        287.04        19.92 o                         
  -2  -7   6       1561.39       1667.96        44.95 o                         
  -1  -7   6        825.38        916.54        72.02 o                         
   0  -7   6       1090.56        985.19        12.00 o                         
   1  -7   6         56.86         98.04         5.03 o                         
   2  -7   6       2177.96       2235.74        29.87 o                         
   3  -7   6        324.19        360.31        12.93 o                         
   4  -7   6        495.53        515.59        26.76 o                         
   5  -7   6        273.69        243.74        21.54 o                         
   6  -7   6       1412.95       1350.97        35.27 o                         
   7  -7   6        229.19        222.75        23.00 o                         
   8  -7   6        319.55        320.64        29.23 o                         
   9  -7   6          7.47         39.63        13.41 o                         
  10  -7   6        209.37        237.81        28.43 o                         
  11  -7   6          3.91         -6.25         6.25 o                         
  12  -7   6         10.24         14.73         8.62 o                         
 -12  -6   6         52.80         80.04        18.40 o                         
 -11  -6   6          7.57         12.09        10.31 o                         
 -10  -6   6         16.42         14.78         9.90 o                         
  -9  -6   6         20.47         18.61         8.51 o                         
  -8  -6   6         25.14         22.41         8.93 o                         
  -7  -6   6        617.66        635.53        38.38 o                         
  -6  -6   6       1529.64       1509.65        54.95 o                         
  -5  -6   6       1470.01       1242.19        69.41 o                         
  -4  -6   6        766.97        723.73        32.48 o                         
  -3  -6   6        113.29        150.82        14.10 o                         
  -2  -6   6         10.74         20.82         5.43 o                         
  -1  -6   6       1536.11       1486.13        41.19 o                         
   0  -6   6       5498.33       5174.41        37.06 o                         
   1  -6   6       3480.07       3393.07        42.29 o                         
   2  -6   6       1191.73       1181.62        20.64 o                         
   3  -6   6         29.02         64.91        19.17 o                         
   4  -6   6       1859.82       1802.55        92.11 o                         
   5  -6   6         67.35         75.45        13.48 o                         
   6  -6   6        864.90        764.56        38.63 o                         
   7  -6   6        230.13        223.83        22.58 o                         
   8  -6   6        596.31        537.09        36.22 o                         
   9  -6   6         39.85         39.60        11.74 o                         
  10  -6   6         14.57         46.73        15.22 o                         
  11  -6   6         47.49         52.60        15.20 o                         
  12  -6   6        128.87         93.37        20.36 o                         
 -12  -5   6         16.27         25.15        12.18 o                         
 -11  -5   6         10.52         19.51         8.81 o                         
 -10  -5   6         65.88         51.33        14.16 o                         
  -9  -5   6        511.63        473.16        37.20 o                         
  -8  -5   6        568.99        581.01        38.77 o                         
  -7  -5   6       1173.37       1122.54        56.93 o                         
  -6  -5   6       1638.43       1665.52        27.46 o                         
  -5  -5   6        100.59        114.36         6.77 o                         
  -4  -5   6       1386.67       1264.14        20.47 o                         
  -3  -5   6        435.82        524.64        33.13 o                         
  -2  -5   6       1457.64       1573.32        37.21 o                         
  -1  -5   6         12.42         15.56         3.32 o                         
   0  -5   6       1416.06       1333.55        14.88 o                         
   1  -5   6        667.36        843.62        32.88 o                         
   2  -5   6       3690.33       3653.84        39.03 o                         
   3  -5   6         44.76         54.84         6.43 o                         
   4  -5   6        912.54        865.02        23.57 o                         
   5  -5   6          5.88         27.74         5.46 o                         
   6  -5   6       1828.86       1689.53        54.88 o                         
   7  -5   6        408.70        365.17        27.71 o                         
   8  -5   6        509.91        521.76        35.23 o                         
   9  -5   6          1.56          5.38         6.89 o                         
  10  -5   6        743.17        756.52        48.03 o                         
  11  -5   6          0.15          5.30         8.12 o                         
  12  -5   6          2.74          0.99         7.67 o                         
 -13  -4   6          5.67          5.79         7.80 o                         
 -12  -4   6        105.36        130.72        24.05 o                         
 -11  -4   6         71.95         81.13        17.48 o                         
 -10  -4   6         30.04         42.82        14.55 o                         
  -9  -4   6        214.02        205.12        24.49 o                         
  -8  -4   6        792.08        741.69        23.00 o                         
  -7  -4   6         63.10         68.39        13.24 o                         
  -6  -4   6         91.54         90.21         7.48 o                         
  -5  -4   6        848.10        833.44        19.42 o                         
  -4  -4   6       1954.02       1918.76        42.80 o                         
  -3  -4   6       2363.24       2275.26        38.76 o                         
  -2  -4   6        536.62        562.78        28.19 o                         
  -1  -4   6       5152.79       5202.23        62.09 o                         
   0  -4   6       8064.27       9085.61        71.18 o                         
   1  -4   6       1047.90       1033.04        13.66 o                         
   2  -4   6       2512.64       2232.24        21.86 o                         
   3  -4   6       3785.75       3700.35        43.58 o                         
   4  -4   6       2771.52       2648.07        62.49 o                         
   5  -4   6       1824.04       1796.66        27.67 o                         
   6  -4   6         15.04         43.95         6.22 o                         
   7  -4   6         46.75         49.80         9.86 o                         
   8  -4   6         98.71        113.80        15.09 o                         
   9  -4   6        235.38        207.41        21.70 o                         
  10  -4   6         56.52         45.90         8.43 o                         
  11  -4   6         83.74         75.36        11.57 o                         
  12  -4   6         29.50         55.05        14.98 o                         
 -13  -3   6         94.16        113.50        20.81 o                         
 -12  -3   6        350.00        378.23        38.73 o                         
 -11  -3   6          0.04         -1.48         9.16 o                         
 -10  -3   6        187.76        171.49        22.73 o                         
  -9  -3   6        188.21        160.60        12.30 o                         
  -8  -3   6       1001.85        938.61        27.56 o                         
  -7  -3   6        198.67        322.96        33.08 o                         
  -6  -3   6        213.36        183.96        10.45 o                         
  -5  -3   6        402.36        443.43        16.52 o                         
  -4  -3   6       1575.11       1569.04        26.38 o                         
  -3  -3   6         94.61        155.65        55.99 o                         
  -2  -3   6       5086.31       4766.95        36.13 o                         
  -1  -3   6       1613.31       1272.35        14.63 o                         
   0  -3   6          2.75          3.67         0.80 o                         
   1  -3   6       1211.54       1244.43        22.92 o                         
   2  -3   6         94.46         87.30         4.21 o                         
   3  -3   6         26.23         41.35         3.70 o                         
   4  -3   6       1172.07       1084.71        22.74 o                         
   5  -3   6        837.10        839.64        29.91 o                         
   6  -3   6         27.67         37.61         7.32 o                         
   7  -3   6        724.97        644.50        32.47 o                         
   8  -3   6         28.31         40.71         9.72 o                         
   9  -3   6          0.20          1.77         5.04 o                         
  10  -3   6        255.74        263.03        26.29 o                         
  11  -3   6        191.36        194.15        23.89 o                         
  12  -3   6          1.21         10.43         8.27 o                         
  13  -3   6          6.50         -1.47         5.82 o                         
 -13  -2   6         18.19         22.62        10.91 o                         
 -12  -2   6        140.60        141.45        23.51 o                         
 -11  -2   6        139.93        157.16        23.92 o                         
 -10  -2   6        341.25        333.61        31.52 o                         
  -9  -2   6         38.84         45.85        12.74 o                         
  -8  -2   6        723.63        742.30        29.76 o                         
  -7  -2   6          5.83        111.56        24.48 o                         
  -6  -2   6       1102.78       1105.79        41.25 o                         
  -5  -2   6       1556.19       1562.88        29.04 o                         
  -4  -2   6       4657.14       4572.41        44.53 o                         
  -3  -2   6        452.82        385.12        11.56 o                         
  -2  -2   6        199.60        181.40        11.15 o                         
  -1  -2   6       3393.45       3399.29        38.58 o                         
   0  -2   6       2827.66       2753.02        43.84 o                         
   1  -2   6        280.52        554.87        20.22 o                         
   2  -2   6         66.14         37.64         3.01 o                         
   3  -2   6        229.22        247.30         9.34 o                         
   4  -2   6         28.60         34.28         5.46 o                         
   5  -2   6        755.91        821.47        29.88 o                         
   6  -2   6         35.59         53.14         9.84 o                         
   7  -2   6         42.95         56.35        10.27 o                         
   8  -2   6        671.35        581.77        33.73 o                         
   9  -2   6         77.96         87.69        14.98 o                         
  10  -2   6         73.84         76.35        15.51 o                         
  11  -2   6          0.65         -5.45         6.15 o                         
  12  -2   6         51.69         30.92        11.24 o                         
  13  -2   6          9.99          3.12         6.32 o                         
 -13  -1   6         70.75         50.91        15.66 o                         
 -12  -1   6         56.81         55.51        15.06 o                         
 -11  -1   6        114.62        115.23        20.81 o                         
 -10  -1   6        445.40        458.60        26.86 o                         
  -9  -1   6         25.08         27.48         6.21 o                         
  -8  -1   6        306.60        294.07        25.92 o                         
  -7  -1   6        202.23        235.26        22.28 o                         
  -6  -1   6         44.48         48.15         4.99 o                         
  -5  -1   6        422.78        445.22        16.47 o                         
  -4  -1   6       5976.41       5854.13        71.58 o                         
  -3  -1   6       1618.82       1454.82        23.22 o                         
  -2  -1   6        318.60        240.97         8.22 o                         
  -1  -1   6       2125.11       2052.45        29.67 o                         
   0  -1   6       9269.83       9401.46        89.99 o                         
   1  -1   6       1450.97       1692.45        36.33 o                         
   2  -1   6        197.45        320.42         9.17 o                         
   3  -1   6        648.51        586.26        12.28 o                         
   4  -1   6        111.34        110.81        11.39 o                         
   5  -1   6        536.30        560.10        25.06 o                         
   6  -1   6        927.07        911.44        35.39 o                         
   7  -1   6          0.03          3.80         4.56 o                         
   8  -1   6        600.76        570.24        34.46 o                         
   9  -1   6        135.35        139.17        18.15 o                         
  10  -1   6        118.46        118.89        17.90 o                         
  11  -1   6        346.22        396.63        34.37 o                         
  12  -1   6        174.46        172.72        23.89 o                         
  13  -1   6         14.76          4.42         6.44 o                         
 -13   0   6        241.11        288.80        34.04 o                         
 -12   0   6        301.86        305.09        33.27 o                         
 -11   0   6          8.18         14.44         6.70 o                         
 -10   0   6         83.24        112.20        18.94 o                         
  -9   0   6         56.82         56.64        13.54 o                         
  -8   0   6        198.65        158.44        19.67 o                         
  -7   0   6        343.20        341.07        27.03 o                         
  -6   0   6        439.53        450.61        27.21 o                         
  -5   0   6          0.61          5.24         4.80 o                         
  -4   0   6        651.57        560.87        25.08 o                         
  -3   0   6       1196.76       1287.55        23.00 o                         
  -2   0   6        765.76        740.04        10.11 o                         
  -1   0   6       5391.35       5939.60        80.35 o                         
   0   0   6         11.50          7.18         0.94 o                         
   1   0   6       8918.55       8875.05        93.33 o                         
   2   0   6        171.91        199.19         6.51 o                         
   3   0   6       1723.68       1913.49        37.74 o                         
   4   0   6        524.69        514.77        21.69 o                         
   5   0   6          4.22          2.79         3.40 o                         
   6   0   6        828.97        826.00        24.07 o                         
   7   0   6        124.71        145.29        11.28 o                         
   8   0   6        533.95        518.00        32.34 o                         
   9   0   6         17.05         28.06        10.43 o                         
  10   0   6         21.92         16.00         9.61 o                         
  11   0   6        256.33        266.93        28.44 o                         
  12   0   6        372.90        395.42        36.88 o                         
  13   0   6        147.35        133.08        22.72 o                         
 -13   1   6         90.80        146.86        24.54 o                         
 -12   1   6         74.06         78.24        17.84 o                         
 -11   1   6        287.03        273.70        30.74 o                         
 -10   1   6        111.12        129.40        19.93 o                         
  -9   1   6          0.72         -1.24         5.14 o                         
  -8   1   6        561.57        559.35        35.86 o                         
  -7   1   6        486.43        462.20        30.09 o                         
  -6   1   6        717.75        668.04        33.47 o                         
  -5   1   6        549.37        468.66        25.86 o                         
  -4   1   6       1097.92       1214.40        36.51 o                         
  -3   1   6          2.97         22.45         6.39 o                         
  -1   1   6       2641.56       2646.52        22.61 o                         
   0   1   6       6298.79       6738.73        49.77 o                         
   1   1   6       4807.85       4961.88        75.45 o                         
   2   1   6         40.58         50.82         3.27 o                         
   3   1   6       2150.81       2059.61        36.66 o                         
   4   1   6       5017.90       5216.58        64.61 o                         
   5   1   6        165.40        147.52         9.66 o                         
   6   1   6        544.54        535.13        19.71 o                         
   7   1   6        254.18        233.20        14.35 o                         
   8   1   6        195.52        188.20        13.65 o                         
   9   1   6        144.51        180.74        13.81 o                         
  10   1   6        572.05        584.43        40.28 o                         
  11   1   6         51.57         59.13        14.58 o                         
  12   1   6        346.30        304.47        32.85 o                         
  13   1   6        136.89        142.22        23.99 o                         
 -13   2   6         82.72         89.81        18.45 o                         
 -12   2   6         24.56         24.15        13.26 o                         
 -11   2   6         16.08         29.24        14.27 o                         
 -10   2   6        265.52        256.44        27.48 o                         
  -9   2   6        334.01        344.64        29.69 o                         
  -8   2   6        305.88        316.76        27.04 o                         
  -7   2   6        159.46        123.14        16.86 o                         
  -6   2   6        810.45        747.58        35.25 o                         
  -5   2   6        510.34        592.03        28.60 o                         
  -4   2   6         36.49         36.33         6.80 o                         
  -3   2   6        422.23        408.46        33.62 o                         
  -2   2   6          7.64          5.97         1.07 o                         
  -1   2   6       1715.35       1670.73        18.88 o                         
   0   2   6       6385.51       6370.75        36.86 o                         
   1   2   6         45.04        119.70         4.41 o                         
   2   2   6        368.47        284.84         7.92 o                         
   3   2   6        222.48        166.26         8.23 o                         
   4   2   6       3641.34       3861.32        60.94 o                         
   5   2   6        220.30        158.44        14.25 o                         
   6   2   6       1415.77       1275.59        30.69 o                         
   7   2   6        122.82        118.34        10.69 o                         
   8   2   6        554.57        544.98        23.20 o                         
   9   2   6          0.86          7.11         3.78 o                         
  10   2   6        514.10        517.48        38.18 o                         
  11   2   6        231.01        195.14        25.23 o                         
  12   2   6        158.47        147.40        23.28 o                         
  13   2   6          0.12         -4.45         5.83 o                         
 -13   3   6          4.75         10.63         4.77 o                         
 -12   3   6        186.55        210.35        28.04 o                         
 -11   3   6         29.83         43.86        14.01 o                         
 -10   3   6         84.69        114.76        19.32 o                         
  -9   3   6        262.22        257.31        26.39 o                         
  -8   3   6        406.20        390.22        29.94 o                         
  -7   3   6        809.36        860.68        41.11 o                         
  -6   3   6         86.53        108.79        13.82 o                         
  -5   3   6          0.39         12.30        12.53 o                         
  -4   3   6       1494.62       1317.49        38.41 o                         
  -3   3   6         59.64         61.07         6.72 o                         
  -2   3   6         42.57         64.52         4.21 o                         
  -1   3   6        795.04        676.54        34.95 o                         
   0   3   6          4.50          2.78         1.19 o                         
   1   3   6        226.15        348.41         6.18 o                         
   2   3   6       3022.62       2712.17        41.73 o                         
   3   3   6          0.07          8.59         2.23 o                         
   4   3   6       1941.12       1835.89        44.89 o                         
   5   3   6       3260.55       2996.06        62.17 o                         
   6   3   6        179.78        194.97        17.91 o                         
   7   3   6        165.01        181.72        18.80 o                         
   8   3   6        658.11        608.16        24.87 o                         
   9   3   6        750.36        683.73        59.18 o                         
  10   3   6         48.28         45.09        12.20 o                         
  11   3   6         56.83         57.35        15.25 o                         
  12   3   6        105.55         87.69        18.91 o                         
  13   3   6         75.60         74.81        17.93 o                         
 -13   4   6         36.91         45.86        10.72 o                         
 -12   4   6         77.19         85.68        17.28 o                         
 -11   4   6        361.04        365.27        23.94 o                         
 -10   4   6        203.04        209.17        17.35 o                         
  -9   4   6        175.77        183.40        22.62 o                         
  -8   4   6          5.65         22.77         9.87 o                         
  -7   4   6         20.00         29.62         9.42 o                         
  -6   4   6        409.20        367.99        16.99 o                         
  -5   4   6       1399.66       1181.14       102.67 o                         
  -4   4   6        930.54        855.92        29.43 o                         
  -3   4   6        626.21        729.86        24.77 o                         
  -2   4   6       2784.72       2754.89        84.05 o                         
  -1   4   6          1.12          4.27         1.83 o                         
   0   4   6       8241.06       8494.37       210.37 o                         
   1   4   6       1603.64       1853.97        17.18 o                         
   2   4   6       2060.61       2222.27        24.61 o                         
   3   4   6        193.76        152.70         4.88 o                         
   4   4   6       2020.96       2008.36        49.10 o                         
   5   4   6         40.57         48.33         9.04 o                         
   6   4   6        199.66        191.05        18.31 o                         
   7   4   6        168.55        175.61        19.24 o                         
   8   4   6        913.09        866.60        45.28 o                         
   9   4   6         78.38         74.71         9.93 o                         
  10   4   6         63.87         80.64        10.70 o                         
  11   4   6          5.88         18.65        10.71 o                         
  12   4   6         14.84         10.71         8.36 o                         
  13   4   6         35.69         44.62        13.95 o                         
 -12   5   6         50.32         41.31        11.18 o                         
 -11   5   6         44.72         54.93        15.08 o                         
 -10   5   6        101.76        145.72        20.83 o                         
  -9   5   6         61.37         55.07        12.73 o                         
  -8   5   6         11.51         53.59        13.22 o                         
  -7   5   6        212.96        215.32        19.97 o                         
  -6   5   6        311.28        362.76        24.23 o                         
  -5   5   6        706.98        652.29        29.30 o                         
  -4   5   6       2574.41       2456.76        51.89 o                         
  -3   5   6       3461.10       3319.86        33.40 o                         
  -2   5   6       1563.94       1569.64        21.37 o                         
  -1   5   6       4324.72       4161.38        56.03 o                         
   0   5   6       7695.05       8056.94       482.05 o                         
   1   5   6        243.69        315.39        15.83 o                         
   2   5   6        188.54        260.65         5.61 o                         
   3   5   6        276.91        472.97        49.90 o                         
   4   5   6       3129.76       2944.46        32.51 o                         
   5   5   6        200.35        222.77        10.39 o                         
   6   5   6        520.33        512.83        30.37 o                         
   7   5   6       1754.10       1602.17        58.19 o                         
   8   5   6       3048.81       2947.30        85.61 o                         
   9   5   6         20.73         35.59        11.49 o                         
  10   5   6         15.45         22.76         6.33 o                         
  11   5   6         71.39         86.41        18.67 o                         
  12   5   6         66.99         98.00        20.10 o                         
  13   5   6         12.14         20.13        10.34 o                         
 -12   6   6          3.21          3.01         6.33 o                         
 -11   6   6         50.46         71.53        15.99 o                         
 -10   6   6        112.15        166.48        23.08 o                         
  -9   6   6         40.16         45.50        12.61 o                         
  -8   6   6        508.25        539.27        34.71 o                         
  -7   6   6        107.09         82.27        13.63 o                         
  -6   6   6        512.59        484.69        28.40 o                         
  -5   6   6          0.62          5.40         4.72 o                         
  -4   6   6       1579.21       1524.19        34.29 o                         
  -3   6   6          2.46          8.18         3.21 o                         
  -2   6   6        444.35        426.51        20.92 o                         
  -1   6   6        533.46        499.53        21.51 o                         
   0   6   6        385.26        375.91        18.43 o                         
   1   6   6         19.11        317.47       119.84 o                         
   2   6   6       1873.99       1981.31        58.12 o                         
   3   6   6        670.85        648.39        12.35 o                         
   4   6   6         88.60        100.37         6.69 o                         
   5   6   6        270.60        272.02        22.54 o                         
   6   6   6       2449.76       2442.96        69.39 o                         
   7   6   6          1.75          9.69         9.07 o                         
   8   6   6        107.63        103.01        17.06 o                         
   9   6   6         77.54        100.74        18.45 o                         
  10   6   6        152.33        127.60        13.48 o                         
  11   6   6         95.02         79.67        17.67 o                         
  12   6   6         52.77         73.73        17.73 o                         
 -12   7   6          2.22         12.78        10.30 o                         
 -11   7   6         43.10         43.73        12.67 o                         
 -10   7   6        333.37        350.50        32.36 o                         
  -9   7   6         97.21         98.74        16.63 o                         
  -8   7   6        318.91        354.49        28.96 o                         
  -7   7   6        624.33        568.46        34.08 o                         
  -6   7   6        705.07        677.83        34.53 o                         
  -5   7   6        828.46        794.42        30.04 o                         
  -4   7   6        203.08        202.42         8.70 o                         
  -3   7   6       1331.48       1064.60       145.40 o                         
  -2   7   6        632.30        602.06        26.67 o                         
  -1   7   6         28.21         45.22         8.73 o                         
   0   7   6       1068.16        969.48        47.64 o                         
   1   7   6        718.14        629.76        33.42 o                         
   2   7   6       2852.28       2704.48        64.67 o                         
   3   7   6       1906.45       1543.23       101.18 o                         
   4   7   6       2480.50       2417.61        45.06 o                         
   5   7   6        237.26        213.67        10.53 o                         
   6   7   6        265.75        289.70        25.48 o                         
   7   7   6       1628.57       1496.92        59.83 o                         
   8   7   6        325.15        317.38        30.03 o                         
   9   7   6         24.51         29.70        12.04 o                         
  10   7   6          9.11         14.18         8.54 o                         
  11   7   6          4.24          8.93         6.88 o                         
  12   7   6        184.42        179.87        28.18 o                         
 -11   8   6         59.86         57.43        15.01 o                         
 -10   8   6         81.61         59.73        14.77 o                         
  -9   8   6         25.30         14.19         7.17 o                         
  -8   8   6         40.74         38.22        10.54 o                         
  -7   8   6          6.78          9.58         5.26 o                         
  -6   8   6        130.24        128.10        16.53 o                         
  -5   8   6        155.15        158.28        17.25 o                         
  -4   8   6          6.47          3.78         4.73 o                         
  -3   8   6          5.97         65.83        34.36 o                         
  -2   8   6       2605.99       2697.37        60.37 o                         
  -1   8   6        102.62         88.05        11.05 o                         
   0   8   6       1427.45       1147.70       165.68 o                         
   1   8   6        710.53        787.56        40.88 o                         
   2   8   6       2099.07       2117.01        31.59 o                         
   3   8   6       1887.51       1647.83       115.15 o                         
   4   8   6       1372.11       1098.25        97.60 o                         
   5   8   6       1206.05       1050.47        20.94 o                         
   6   8   6        264.64        296.53        13.43 o                         
   7   8   6         75.16         99.01        16.58 o                         
   8   8   6          1.45         19.30         9.66 o                         
   9   8   6         84.00         93.20        17.79 o                         
  10   8   6        398.87        451.16        41.55 o                         
  11   8   6          1.51         -5.02         9.83 o                         
  12   8   6         14.61          8.34         8.00 o                         
 -11   9   6          3.71         -8.74         8.74 o                         
 -10   9   6        131.96        142.40        22.30 o                         
  -9   9   6         70.95         78.96        16.20 o                         
  -8   9   6          9.99          3.12         6.44 o                         
  -7   9   6        395.80        383.70        30.70 o                         
  -6   9   6        117.50         98.13        14.89 o                         
  -5   9   6        108.73        150.04        17.87 o                         
  -4   9   6       1524.62       1418.53        50.35 o                         
  -3   9   6         54.05         48.21         6.03 o                         
  -2   9   6        167.15        161.71        16.56 o                         
  -1   9   6       1216.60       1172.66        41.17 o                         
   0   9   6       1129.57       1193.49        42.26 o                         
   1   9   6         31.08         24.69         5.22 o                         
   2   9   6         55.98         50.58         5.42 o                         
   3   9   6        467.42        368.31        16.44 o                         
   4   9   6        721.96        820.98        41.42 o                         
   5   9   6          3.20         13.91         6.48 o                         
   6   9   6         10.49         18.63         8.94 o                         
   7   9   6         15.07         34.28        11.19 o                         
   8   9   6        581.47        532.27        41.00 o                         
   9   9   6          3.46          4.48         5.48 o                         
  10   9   6         48.86         55.92        15.64 o                         
  11   9   6         98.91        108.84        22.60 o                         
 -11  10   6         83.60         66.06        17.48 o                         
 -10  10   6         33.40         21.85        11.53 o
[truncated: 1,260,037 more chars]
